# Supplementary material for: TCA cycle rewiring underpins histone acetylation sourcing and cell-fate transitions during exit from naive pluripotency
Source: Cell Stem Cell. 2026 May 7;33(5):820–836.e9. doi: 10.1016/j.stem.2026.04.004 (PMC13174499; doi:10.1016/j.stem.2026.04.004)
Supplement: Table S1. Metabolomic datasets, related to Figures 1, 2, 3, 4, 5, and 6 — 13C metabolite labeling and metabolite abundances in embryos, stem cells and following the repression of the genes Pcx, Me1, Me2, and all three (3×KD) in ESCs and EpiLCs. [file mmc2.xlsx]

## Sheet: 13C-embryos
embryo	cell-type	13C-nutrient	metabolite	values
E35	Inner cell mass	U-13C-Glucose	Lactate-M3	0.112202
E35	Inner cell mass	U-13C-Glucose	Lactate-M3	0.128444
E35	Inner cell mass	U-13C-Glucose	Lactate-M3	0.112287
E35	Inner cell mass	U-13C-Glucose	Lactate-M3	0.116155
E35	Inner cell mass	U-13C-Glucose	Lactate-M3	0.112896
E35	Inner cell mass	U-13C-Glucose	Lactate-M3	0.101877
E35	Inner cell mass	U-13C-Glucose	Lactate-M3	0.0924694
E35	Trophectoderm	U-13C-Glucose	Lactate-M3	0.113476
E35	Trophectoderm	U-13C-Glucose	Lactate-M3	0.106337
E35	Trophectoderm	U-13C-Glucose	Lactate-M3	0.0995293
E35	Trophectoderm	U-13C-Glucose	Lactate-M3	0.111804
E35	Trophectoderm	U-13C-Glucose	Lactate-M3	0.0991281
E35	Trophectoderm	U-13C-Glucose	Lactate-M3	0.111673
E35	Trophectoderm	U-13C-Glucose	Lactate-M3	0.103053
E65	Ectoplacental cone	U-13C-Glucose	Lactate-M3	0.106611
E65	Ectoplacental cone	U-13C-Glucose	Lactate-M3	0.163592
E65	Ectoplacental cone	U-13C-Glucose	Lactate-M3	0.197714
E65	Ectoplacental cone	U-13C-Glucose	Lactate-M3	0.0876705
E65	Embryonic visceral endoderm	U-13C-Glucose	Lactate-M3	0.151113
E65	Embryonic visceral endoderm	U-13C-Glucose	Lactate-M3	0.179434
E65	Embryonic visceral endoderm	U-13C-Glucose	Lactate-M3	0.169165
E65	Embryonic visceral endoderm	U-13C-Glucose	Lactate-M3	0.171822
E65	Embryonic visceral endoderm	U-13C-Glucose	Lactate-M3	0.148135
E65	Embryonic visceral endoderm	U-13C-Glucose	Lactate-M3	0.135597
E65	Epiblast	U-13C-Glucose	Lactate-M3	0.187734
E65	Epiblast	U-13C-Glucose	Lactate-M3	0.181138
E65	Epiblast	U-13C-Glucose	Lactate-M3	0.159749
E65	Epiblast	U-13C-Glucose	Lactate-M3	0.17107
E65	Epiblast	U-13C-Glucose	Lactate-M3	0.161539
E65	Epiblast	U-13C-Glucose	Lactate-M3	0.174288
E65	Extraembryonic ectoderm	U-13C-Glucose	Lactate-M3	0.179541
E65	Extraembryonic ectoderm	U-13C-Glucose	Lactate-M3	0.192961
E65	Extraembryonic ectoderm	U-13C-Glucose	Lactate-M3	0.164657
E65	Extraembryonic ectoderm	U-13C-Glucose	Lactate-M3	0.16696
E65	Extraembryonic ectoderm	U-13C-Glucose	Lactate-M3	0.138477
E65	Extraembryonic ectoderm	U-13C-Glucose	Lactate-M3	0.186426
E65	Abembryonic visceral endoderm	U-13C-Glucose	Lactate-M3	0.159141
E65	Abembryonic visceral endoderm	U-13C-Glucose	Lactate-M3	0.173711
E65	Abembryonic visceral endoderm	U-13C-Glucose	Lactate-M3	0.158466
E65	Abembryonic visceral endoderm	U-13C-Glucose	Lactate-M3	0.155507
E65	Abembryonic visceral endoderm	U-13C-Glucose	Lactate-M3	0.117397
E65	Abembryonic visceral endoderm	U-13C-Glucose	Lactate-M3	0.16385
E35	Inner cell mass	U-13C-Glucose	Aspartate-M2	0.270492
E35	Inner cell mass	U-13C-Glucose	Aspartate-M2	0.219611
E35	Inner cell mass	U-13C-Glucose	Aspartate-M2	0.306918
E35	Inner cell mass	U-13C-Glucose	Aspartate-M2	0.359948
E35	Inner cell mass	U-13C-Glucose	Aspartate-M2	0.466129
E35	Inner cell mass	U-13C-Glucose	Aspartate-M2	0.466286
E35	Inner cell mass	U-13C-Glucose	Aspartate-M2	0.304545
E35	Trophectoderm	U-13C-Glucose	Aspartate-M2	0.166077
E35	Trophectoderm	U-13C-Glucose	Aspartate-M2	0.139463
E35	Trophectoderm	U-13C-Glucose	Aspartate-M2	0.167013
E35	Trophectoderm	U-13C-Glucose	Aspartate-M2	0.270847
E35	Trophectoderm	U-13C-Glucose	Aspartate-M2	0.250927
E35	Trophectoderm	U-13C-Glucose	Aspartate-M2	0.203533
E35	Trophectoderm	U-13C-Glucose	Aspartate-M2	0.2263
E65	Ectoplacental cone	U-13C-Glucose	Aspartate-M2	0.0338977
E65	Ectoplacental cone	U-13C-Glucose	Aspartate-M2	0.282361
E65	Ectoplacental cone	U-13C-Glucose	Aspartate-M2	0.102201
E65	Ectoplacental cone	U-13C-Glucose	Aspartate-M2	0.155217
E65	Embryonic visceral endoderm	U-13C-Glucose	Aspartate-M2	0.14469
E65	Embryonic visceral endoderm	U-13C-Glucose	Aspartate-M2	0.314499
E65	Embryonic visceral endoderm	U-13C-Glucose	Aspartate-M2	0.180743
E65	Embryonic visceral endoderm	U-13C-Glucose	Aspartate-M2	0.117495
E65	Embryonic visceral endoderm	U-13C-Glucose	Aspartate-M2	0.399639
E65	Embryonic visceral endoderm	U-13C-Glucose	Aspartate-M2	0.16874
E65	Epiblast	U-13C-Glucose	Aspartate-M2	0.132897
E65	Epiblast	U-13C-Glucose	Aspartate-M2	0.320876
E65	Epiblast	U-13C-Glucose	Aspartate-M2	0.19358
E65	Epiblast	U-13C-Glucose	Aspartate-M2	0.101925
E65	Epiblast	U-13C-Glucose	Aspartate-M2	0.449666
E65	Epiblast	U-13C-Glucose	Aspartate-M2	0.200233
E65	Extraembryonic ectoderm	U-13C-Glucose	Aspartate-M2	0.128339
E65	Extraembryonic ectoderm	U-13C-Glucose	Aspartate-M2	0.304349
E65	Extraembryonic ectoderm	U-13C-Glucose	Aspartate-M2	0.247477
E65	Extraembryonic ectoderm	U-13C-Glucose	Aspartate-M2	0.113085
E65	Extraembryonic ectoderm	U-13C-Glucose	Aspartate-M2	0.351835
E65	Extraembryonic ectoderm	U-13C-Glucose	Aspartate-M2	0.172741
E65	Abembryonic visceral endoderm	U-13C-Glucose	Aspartate-M2	0.136718
E65	Abembryonic visceral endoderm	U-13C-Glucose	Aspartate-M2	0.335963
E65	Abembryonic visceral endoderm	U-13C-Glucose	Aspartate-M2	0.181146
E65	Abembryonic visceral endoderm	U-13C-Glucose	Aspartate-M2	0.106446
E65	Abembryonic visceral endoderm	U-13C-Glucose	Aspartate-M2	0.294337
E65	Abembryonic visceral endoderm	U-13C-Glucose	Aspartate-M2	0.181905
E35	Inner cell mass	U-13C-Glucose	Glutamate-M2	0.0921539
E35	Inner cell mass	U-13C-Glucose	Glutamate-M2	0.118524
E35	Inner cell mass	U-13C-Glucose	Glutamate-M2	0.0956863
E35	Inner cell mass	U-13C-Glucose	Glutamate-M2	0.0757598
E35	Inner cell mass	U-13C-Glucose	Glutamate-M2	0.0628842
E35	Inner cell mass	U-13C-Glucose	Glutamate-M2	0.0627046
E35	Inner cell mass	U-13C-Glucose	Glutamate-M2	0.0854095
E35	Trophectoderm	U-13C-Glucose	Glutamate-M2	0.0714363
E35	Trophectoderm	U-13C-Glucose	Glutamate-M2	0.0985024
E35	Trophectoderm	U-13C-Glucose	Glutamate-M2	0.0829272
E35	Trophectoderm	U-13C-Glucose	Glutamate-M2	0.0533566
E35	Trophectoderm	U-13C-Glucose	Glutamate-M2	0.0501699
E35	Trophectoderm	U-13C-Glucose	Glutamate-M2	0.065026
E35	Trophectoderm	U-13C-Glucose	Glutamate-M2	0.072527
E65	Ectoplacental cone	U-13C-Glucose	Glutamate-M2	0.0459939
E65	Ectoplacental cone	U-13C-Glucose	Glutamate-M2	0.0699956
E65	Ectoplacental cone	U-13C-Glucose	Glutamate-M2	0.0562883
E65	Ectoplacental cone	U-13C-Glucose	Glutamate-M2	0.0543285
E65	Embryonic visceral endoderm	U-13C-Glucose	Glutamate-M2	0.0527073
E65	Embryonic visceral endoderm	U-13C-Glucose	Glutamate-M2	0.07199
E65	Embryonic visceral endoderm	U-13C-Glucose	Glutamate-M2	0.0525435
E65	Embryonic visceral endoderm	U-13C-Glucose	Glutamate-M2	0.0507866
E65	Embryonic visceral endoderm	U-13C-Glucose	Glutamate-M2	0.0782348
E65	Embryonic visceral endoderm	U-13C-Glucose	Glutamate-M2	0.0538083
E65	Epiblast	U-13C-Glucose	Glutamate-M2	0.0539775
E65	Epiblast	U-13C-Glucose	Glutamate-M2	0.0707858
E65	Epiblast	U-13C-Glucose	Glutamate-M2	0.0590696
E65	Epiblast	U-13C-Glucose	Glutamate-M2	0.052495
E65	Epiblast	U-13C-Glucose	Glutamate-M2	0.0708102
E65	Epiblast	U-13C-Glucose	Glutamate-M2	0.05565
E65	Extraembryonic ectoderm	U-13C-Glucose	Glutamate-M2	0.053503
E65	Extraembryonic ectoderm	U-13C-Glucose	Glutamate-M2	0.0691775
E65	Extraembryonic ectoderm	U-13C-Glucose	Glutamate-M2	0.0627692
E65	Extraembryonic ectoderm	U-13C-Glucose	Glutamate-M2	0.052395
E65	Extraembryonic ectoderm	U-13C-Glucose	Glutamate-M2	0.0493619
E65	Extraembryonic ectoderm	U-13C-Glucose	Glutamate-M2	0.05676
E65	Abembryonic visceral endoderm	U-13C-Glucose	Glutamate-M2	0.0576029
E65	Abembryonic visceral endoderm	U-13C-Glucose	Glutamate-M2	0.0790418
E65	Abembryonic visceral endoderm	U-13C-Glucose	Glutamate-M2	0.0586831
E65	Abembryonic visceral endoderm	U-13C-Glucose	Glutamate-M2	0.0511526
E65	Abembryonic visceral endoderm	U-13C-Glucose	Glutamate-M2	0.0761552
E65	Abembryonic visceral endoderm	U-13C-Glucose	Glutamate-M2	0.0594759
E35	Inner cell mass	U-13C-Glucose	Citrate-M2	0.111942
E35	Inner cell mass	U-13C-Glucose	Citrate-M2	0.101954
E35	Inner cell mass	U-13C-Glucose	Citrate-M2	0.0890767
E35	Inner cell mass	U-13C-Glucose	Citrate-M2	0.11649
E35	Inner cell mass	U-13C-Glucose	Citrate-M2	0.0393728
E35	Inner cell mass	U-13C-Glucose	Citrate-M2	0.137694
E35	Inner cell mass	U-13C-Glucose	Citrate-M2	0.134559
E35	Trophectoderm	U-13C-Glucose	Citrate-M2	0.104775
E35	Trophectoderm	U-13C-Glucose	Citrate-M2	0.0957239
E35	Trophectoderm	U-13C-Glucose	Citrate-M2	0.0844096
E35	Trophectoderm	U-13C-Glucose	Citrate-M2	0.124088
E35	Trophectoderm	U-13C-Glucose	Citrate-M2	0.0445406
E35	Trophectoderm	U-13C-Glucose	Citrate-M2	0.119249
E35	Trophectoderm	U-13C-Glucose	Citrate-M2	0.140891
E65	Ectoplacental cone	U-13C-Glucose	Citrate-M2	0.126295
E65	Ectoplacental cone	U-13C-Glucose	Citrate-M2	0.18009
E65	Ectoplacental cone	U-13C-Glucose	Citrate-M2	0.14493
E65	Ectoplacental cone	U-13C-Glucose	Citrate-M2	0.141461
E65	Embryonic visceral endoderm	U-13C-Glucose	Citrate-M2	0.133173
E65	Embryonic visceral endoderm	U-13C-Glucose	Citrate-M2	0.182484
E65	Embryonic visceral endoderm	U-13C-Glucose	Citrate-M2	0.0645826
E65	Embryonic visceral endoderm	U-13C-Glucose	Citrate-M2	0.141109
E65	Embryonic visceral endoderm	U-13C-Glucose	Citrate-M2	0.213902
E65	Embryonic visceral endoderm	U-13C-Glucose	Citrate-M2	0.0791711
E65	Epiblast	U-13C-Glucose	Citrate-M2	0.124419
E65	Epiblast	U-13C-Glucose	Citrate-M2	0.170881
E65	Epiblast	U-13C-Glucose	Citrate-M2	0.0724254
E65	Epiblast	U-13C-Glucose	Citrate-M2	0.140154
E65	Epiblast	U-13C-Glucose	Citrate-M2	0.203206
E65	Epiblast	U-13C-Glucose	Citrate-M2	0.103547
E65	Extraembryonic ectoderm	U-13C-Glucose	Citrate-M2	0.13695
E65	Extraembryonic ectoderm	U-13C-Glucose	Citrate-M2	0.181216
E65	Extraembryonic ectoderm	U-13C-Glucose	Citrate-M2	0.138809
E65	Extraembryonic ectoderm	U-13C-Glucose	Citrate-M2	0.154105
E65	Extraembryonic ectoderm	U-13C-Glucose	Citrate-M2	0.237641
E65	Extraembryonic ectoderm	U-13C-Glucose	Citrate-M2	0.155008
E65	Abembryonic visceral endoderm	U-13C-Glucose	Citrate-M2	0.151894
E65	Abembryonic visceral endoderm	U-13C-Glucose	Citrate-M2	0.205059
E65	Abembryonic visceral endoderm	U-13C-Glucose	Citrate-M2	0.111751
E65	Abembryonic visceral endoderm	U-13C-Glucose	Citrate-M2	0.152201
E65	Abembryonic visceral endoderm	U-13C-Glucose	Citrate-M2	0.217495
E65	Abembryonic visceral endoderm	U-13C-Glucose	Citrate-M2	0.147798
E35	Inner cell mass	U-13C-Glucose	Citrate-M3	0.035133
E35	Inner cell mass	U-13C-Glucose	Citrate-M3	0.0311717
E35	Inner cell mass	U-13C-Glucose	Citrate-M3	0.0358408
E35	Inner cell mass	U-13C-Glucose	Citrate-M3	0.0678184
E35	Inner cell mass	U-13C-Glucose	Citrate-M3	0.023036
E35	Inner cell mass	U-13C-Glucose	Citrate-M3	0.0634624
E35	Inner cell mass	U-13C-Glucose	Citrate-M3	0.0996402
E35	Trophectoderm	U-13C-Glucose	Citrate-M3	0.0300984
E35	Trophectoderm	U-13C-Glucose	Citrate-M3	0.0240269
E35	Trophectoderm	U-13C-Glucose	Citrate-M3	0.0235279
E35	Trophectoderm	U-13C-Glucose	Citrate-M3	0.0635256
E35	Trophectoderm	U-13C-Glucose	Citrate-M3	0.022448
E35	Trophectoderm	U-13C-Glucose	Citrate-M3	0.048594
E35	Trophectoderm	U-13C-Glucose	Citrate-M3	0.090466
E65	Ectoplacental cone	U-13C-Glucose	Citrate-M3	0.0461885
E65	Ectoplacental cone	U-13C-Glucose	Citrate-M3	0.107261
E65	Ectoplacental cone	U-13C-Glucose	Citrate-M3	0.0375956
E65	Ectoplacental cone	U-13C-Glucose	Citrate-M3	0.0328053
E65	Embryonic visceral endoderm	U-13C-Glucose	Citrate-M3	0.0710126
E65	Embryonic visceral endoderm	U-13C-Glucose	Citrate-M3	0.125839
E65	Embryonic visceral endoderm	U-13C-Glucose	Citrate-M3	0.0255233
E65	Embryonic visceral endoderm	U-13C-Glucose	Citrate-M3	0.0530637
E65	Embryonic visceral endoderm	U-13C-Glucose	Citrate-M3	0.156888
E65	Embryonic visceral endoderm	U-13C-Glucose	Citrate-M3	0.0277767
E65	Epiblast	U-13C-Glucose	Citrate-M3	0.0507587
E65	Epiblast	U-13C-Glucose	Citrate-M3	0.112482
E65	Epiblast	U-13C-Glucose	Citrate-M3	0.025773
E65	Epiblast	U-13C-Glucose	Citrate-M3	0.0496556
E65	Epiblast	U-13C-Glucose	Citrate-M3	0.170231
E65	Epiblast	U-13C-Glucose	Citrate-M3	0.043652
E65	Extraembryonic ectoderm	U-13C-Glucose	Citrate-M3	0.0577468
E65	Extraembryonic ectoderm	U-13C-Glucose	Citrate-M3	0.107301
E65	Extraembryonic ectoderm	U-13C-Glucose	Citrate-M3	0.0778351
E65	Extraembryonic ectoderm	U-13C-Glucose	Citrate-M3	0.0603409
E65	Extraembryonic ectoderm	U-13C-Glucose	Citrate-M3	0.178612
E65	Extraembryonic ectoderm	U-13C-Glucose	Citrate-M3	0.0634156
E65	Abembryonic visceral endoderm	U-13C-Glucose	Citrate-M3	0.0848256
E65	Abembryonic visceral endoderm	U-13C-Glucose	Citrate-M3	0.148116
E65	Abembryonic visceral endoderm	U-13C-Glucose	Citrate-M3	0.0524702
E65	Abembryonic visceral endoderm	U-13C-Glucose	Citrate-M3	0.0640538
E65	Abembryonic visceral endoderm	U-13C-Glucose	Citrate-M3	0.143649
E65	Abembryonic visceral endoderm	U-13C-Glucose	Citrate-M3	0.0624957
E35	Inner cell mass	U-13C-Lactate	Lactate-M3	0.178757
E35	Inner cell mass	U-13C-Lactate	Lactate-M3	0.182996
E35	Inner cell mass	U-13C-Lactate	Lactate-M3	0.133749
E35	Inner cell mass	U-13C-Lactate	Lactate-M3	0.175472
E35	Inner cell mass	U-13C-Lactate	Lactate-M3	0.166868
E35	Inner cell mass	U-13C-Lactate	Lactate-M3	0.204098
E35	Inner cell mass	U-13C-Lactate	Lactate-M3	0.165152
E35	Inner cell mass	U-13C-Lactate	Lactate-M3	0.235829
E35	Inner cell mass	U-13C-Lactate	Lactate-M3	0.229023
E35	Inner cell mass	U-13C-Lactate	Lactate-M3	0.196859
E35	Inner cell mass	U-13C-Lactate	Lactate-M3	0.182702
E35	Inner cell mass	U-13C-Lactate	Lactate-M3	0.154442
E35	Inner cell mass	U-13C-Lactate	Lactate-M3	0.125835
E35	Inner cell mass	U-13C-Lactate	Lactate-M3	0.128971
E35	Inner cell mass	U-13C-Lactate	Lactate-M3	0.0914881
E35	Inner cell mass	U-13C-Lactate	Lactate-M3	0.131955
E35	Inner cell mass	U-13C-Lactate	Lactate-M3	0.0884568
E35	Inner cell mass	U-13C-Lactate	Lactate-M3	0.124168
E35	Trophectoderm	U-13C-Lactate	Lactate-M3	0.14946
E35	Trophectoderm	U-13C-Lactate	Lactate-M3	0.177116
E35	Trophectoderm	U-13C-Lactate	Lactate-M3	0.170128
E35	Trophectoderm	U-13C-Lactate	Lactate-M3	0.144247
E35	Trophectoderm	U-13C-Lactate	Lactate-M3	0.154467
E35	Trophectoderm	U-13C-Lactate	Lactate-M3	0.186314
E35	Trophectoderm	U-13C-Lactate	Lactate-M3	0.179694
E35	Trophectoderm	U-13C-Lactate	Lactate-M3	0.191298
E35	Trophectoderm	U-13C-Lactate	Lactate-M3	0.194912
E35	Trophectoderm	U-13C-Lactate	Lactate-M3	0.193994
E35	Trophectoderm	U-13C-Lactate	Lactate-M3	0.185541
E35	Trophectoderm	U-13C-Lactate	Lactate-M3	0.147376
E35	Trophectoderm	U-13C-Lactate	Lactate-M3	0.118348
E35	Trophectoderm	U-13C-Lactate	Lactate-M3	0.0950626
E35	Trophectoderm	U-13C-Lactate	Lactate-M3	0.0717582
E35	Trophectoderm	U-13C-Lactate	Lactate-M3	0.111311
E35	Trophectoderm	U-13C-Lactate	Lactate-M3	0.0901306
E35	Trophectoderm	U-13C-Lactate	Lactate-M3	0.119191
E65	Ectoplacental cone	U-13C-Lactate	Lactate-M3	0.196372
E65	Ectoplacental cone	U-13C-Lactate	Lactate-M3	0.487796
E65	Ectoplacental cone	U-13C-Lactate	Lactate-M3	0.413871
E65	Ectoplacental cone	U-13C-Lactate	Lactate-M3	0.223486
E65	Ectoplacental cone	U-13C-Lactate	Lactate-M3	0.225286
E65	Ectoplacental cone	U-13C-Lactate	Lactate-M3	0.273213
E65	Ectoplacental cone	U-13C-Lactate	Lactate-M3	0.216004
E65	Ectoplacental cone	U-13C-Lactate	Lactate-M3	0.0846549
E65	Ectoplacental cone	U-13C-Lactate	Lactate-M3	0.205308
E65	Embryonic visceral endoderm	U-13C-Lactate	Lactate-M3	0.275245
E65	Embryonic visceral endoderm	U-13C-Lactate	Lactate-M3	0.168885
E65	Embryonic visceral endoderm	U-13C-Lactate	Lactate-M3	0.28121
E65	Embryonic visceral endoderm	U-13C-Lactate	Lactate-M3	0.315487
E65	Embryonic visceral endoderm	U-13C-Lactate	Lactate-M3	0.313832
E65	Embryonic visceral endoderm	U-13C-Lactate	Lactate-M3	0.252566
E65	Embryonic visceral endoderm	U-13C-Lactate	Lactate-M3	0.208821
E65	Embryonic visceral endoderm	U-13C-Lactate	Lactate-M3	0.28878
E65	Embryonic visceral endoderm	U-13C-Lactate	Lactate-M3	0.156841
E65	Embryonic visceral endoderm	U-13C-Lactate	Lactate-M3	0.273065
E65	Embryonic visceral endoderm	U-13C-Lactate	Lactate-M3	0.317109
E65	Embryonic visceral endoderm	U-13C-Lactate	Lactate-M3	0.326411
E65	Embryonic visceral endoderm	U-13C-Lactate	Lactate-M3	0.257639
E65	Embryonic visceral endoderm	U-13C-Lactate	Lactate-M3	0.212606
E65	Epiblast	U-13C-Lactate	Lactate-M3	0.280004
E65	Epiblast	U-13C-Lactate	Lactate-M3	0.181254
E65	Epiblast	U-13C-Lactate	Lactate-M3	0.282686
E65	Epiblast	U-13C-Lactate	Lactate-M3	0.321153
E65	Epiblast	U-13C-Lactate	Lactate-M3	0.299049
E65	Epiblast	U-13C-Lactate	Lactate-M3	0.233672
E65	Epiblast	U-13C-Lactate	Lactate-M3	0.234395
E65	Epiblast	U-13C-Lactate	Lactate-M3	0.288159
E65	Epiblast	U-13C-Lactate	Lactate-M3	0.187327
E65	Epiblast	U-13C-Lactate	Lactate-M3	0.279695
E65	Epiblast	U-13C-Lactate	Lactate-M3	0.318669
E65	Epiblast	U-13C-Lactate	Lactate-M3	0.300855
E65	Epiblast	U-13C-Lactate	Lactate-M3	0.273527
E65	Epiblast	U-13C-Lactate	Lactate-M3	0.215245
E65	Extraembryonic ectoderm	U-13C-Lactate	Lactate-M3	0.290183
E65	Extraembryonic ectoderm	U-13C-Lactate	Lactate-M3	0.196172
E65	Extraembryonic ectoderm	U-13C-Lactate	Lactate-M3	0.305344
E65	Extraembryonic ectoderm	U-13C-Lactate	Lactate-M3	0.298309
E65	Extraembryonic ectoderm	U-13C-Lactate	Lactate-M3	0.267235
E65	Extraembryonic ectoderm	U-13C-Lactate	Lactate-M3	0.274534
E65	Extraembryonic ectoderm	U-13C-Lactate	Lactate-M3	0.230698
E65	Extraembryonic ectoderm	U-13C-Lactate	Lactate-M3	0.290456
E65	Extraembryonic ectoderm	U-13C-Lactate	Lactate-M3	0.190513
E65	Extraembryonic ectoderm	U-13C-Lactate	Lactate-M3	0.298953
E65	Extraembryonic ectoderm	U-13C-Lactate	Lactate-M3	0.295658
E65	Extraembryonic ectoderm	U-13C-Lactate	Lactate-M3	0.278367
E65	Extraembryonic ectoderm	U-13C-Lactate	Lactate-M3	0.275389
E65	Extraembryonic ectoderm	U-13C-Lactate	Lactate-M3	0.222397
E65	Abembryonic visceral endoderm	U-13C-Lactate	Lactate-M3	0.272925
E65	Abembryonic visceral endoderm	U-13C-Lactate	Lactate-M3	0.191842
E65	Abembryonic visceral endoderm	U-13C-Lactate	Lactate-M3	0.287214
E65	Abembryonic visceral endoderm	U-13C-Lactate	Lactate-M3	0.305899
E65	Abembryonic visceral endoderm	U-13C-Lactate	Lactate-M3	0.279227
E65	Abembryonic visceral endoderm	U-13C-Lactate	Lactate-M3	0.27461
E65	Abembryonic visceral endoderm	U-13C-Lactate	Lactate-M3	0.215618
E65	Abembryonic visceral endoderm	U-13C-Lactate	Lactate-M3	0.270869
E65	Abembryonic visceral endoderm	U-13C-Lactate	Lactate-M3	0.19596
E65	Abembryonic visceral endoderm	U-13C-Lactate	Lactate-M3	0.279291
E65	Abembryonic visceral endoderm	U-13C-Lactate	Lactate-M3	0.30863
E65	Abembryonic visceral endoderm	U-13C-Lactate	Lactate-M3	0.284481
E65	Abembryonic visceral endoderm	U-13C-Lactate	Lactate-M3	0.282554
E65	Abembryonic visceral endoderm	U-13C-Lactate	Lactate-M3	0.227495
E35	Inner cell mass	U-13C-Lactate	Aspartate-M2	0.305478
E35	Inner cell mass	U-13C-Lactate	Aspartate-M2	0.357732
E35	Inner cell mass	U-13C-Lactate	Aspartate-M2	0.372419
E35	Inner cell mass	U-13C-Lactate	Aspartate-M2	0.329279
E35	Inner cell mass	U-13C-Lactate	Aspartate-M2	0.374162
E35	Inner cell mass	U-13C-Lactate	Aspartate-M2	0.278616
E35	Inner cell mass	U-13C-Lactate	Aspartate-M2	0.290616
E35	Inner cell mass	U-13C-Lactate	Aspartate-M2	0.307549
E35	Inner cell mass	U-13C-Lactate	Aspartate-M2	0.312072
E35	Inner cell mass	U-13C-Lactate	Aspartate-M2	0.330335
E35	Inner cell mass	U-13C-Lactate	Aspartate-M2	0.373147
E35	Inner cell mass	U-13C-Lactate	Aspartate-M2	0.276612
E35	Inner cell mass	U-13C-Lactate	Aspartate-M2	0.280552
E35	Inner cell mass	U-13C-Lactate	Aspartate-M2	0.308956
E35	Inner cell mass	U-13C-Lactate	Aspartate-M2	0.550379
E35	Inner cell mass	U-13C-Lactate	Aspartate-M2	0.46541
E35	Inner cell mass	U-13C-Lactate	Aspartate-M2	0.323493
E35	Inner cell mass	U-13C-Lactate	Aspartate-M2	0.361321
E35	Trophectoderm	U-13C-Lactate	Aspartate-M2	0.212251
E35	Trophectoderm	U-13C-Lactate	Aspartate-M2	0.238413
E35	Trophectoderm	U-13C-Lactate	Aspartate-M2	0.302463
E35	Trophectoderm	U-13C-Lactate	Aspartate-M2	0.24432
E35	Trophectoderm	U-13C-Lactate	Aspartate-M2	0.247355
E35	Trophectoderm	U-13C-Lactate	Aspartate-M2	0.197809
E35	Trophectoderm	U-13C-Lactate	Aspartate-M2	0.202719
E35	Trophectoderm	U-13C-Lactate	Aspartate-M2	0.271762
E35	Trophectoderm	U-13C-Lactate	Aspartate-M2	0.221881
E35	Trophectoderm	U-13C-Lactate	Aspartate-M2	0.213045
E35	Trophectoderm	U-13C-Lactate	Aspartate-M2	0.24928
E35	Trophectoderm	U-13C-Lactate	Aspartate-M2	0.190705
E35	Trophectoderm	U-13C-Lactate	Aspartate-M2	0.188813
E35	Trophectoderm	U-13C-Lactate	Aspartate-M2	0.192129
E35	Trophectoderm	U-13C-Lactate	Aspartate-M2	0.215142
E35	Trophectoderm	U-13C-Lactate	Aspartate-M2	0.299094
E35	Trophectoderm	U-13C-Lactate	Aspartate-M2	0.202192
E35	Trophectoderm	U-13C-Lactate	Aspartate-M2	0.238836
E65	Ectoplacental cone	U-13C-Lactate	Aspartate-M2	0.31238
E65	Ectoplacental cone	U-13C-Lactate	Aspartate-M2	0.178598
E65	Ectoplacental cone	U-13C-Lactate	Aspartate-M2	0.273463
E65	Ectoplacental cone	U-13C-Lactate	Aspartate-M2	0.226378
E65	Ectoplacental cone	U-13C-Lactate	Aspartate-M2	0.238121
E65	Ectoplacental cone	U-13C-Lactate	Aspartate-M2	0.338715
E65	Ectoplacental cone	U-13C-Lactate	Aspartate-M2	0.291069
E65	Ectoplacental cone	U-13C-Lactate	Aspartate-M2	0.273626
E65	Ectoplacental cone	U-13C-Lactate	Aspartate-M2	0.283485
E65	Embryonic visceral endoderm	U-13C-Lactate	Aspartate-M2	0.23908
E65	Embryonic visceral endoderm	U-13C-Lactate	Aspartate-M2	0.246309
E65	Embryonic visceral endoderm	U-13C-Lactate	Aspartate-M2	0.257684
E65	Embryonic visceral endoderm	U-13C-Lactate	Aspartate-M2	0.211665
E65	Embryonic visceral endoderm	U-13C-Lactate	Aspartate-M2	0.228398
E65	Embryonic visceral endoderm	U-13C-Lactate	Aspartate-M2	0.221498
E65	Embryonic visceral endoderm	U-13C-Lactate	Aspartate-M2	0.234754
E65	Embryonic visceral endoderm	U-13C-Lactate	Aspartate-M2	0.225692
E65	Embryonic visceral endoderm	U-13C-Lactate	Aspartate-M2	0.239894
E65	Embryonic visceral endoderm	U-13C-Lactate	Aspartate-M2	0.234956
E65	Embryonic visceral endoderm	U-13C-Lactate	Aspartate-M2	0.200757
E65	Embryonic visceral endoderm	U-13C-Lactate	Aspartate-M2	0.201565
E65	Embryonic visceral endoderm	U-13C-Lactate	Aspartate-M2	0.230954
E65	Embryonic visceral endoderm	U-13C-Lactate	Aspartate-M2	0.270756
E65	Epiblast	U-13C-Lactate	Aspartate-M2	0.235502
E65	Epiblast	U-13C-Lactate	Aspartate-M2	0.32
E65	Epiblast	U-13C-Lactate	Aspartate-M2	0.241331
E65	Epiblast	U-13C-Lactate	Aspartate-M2	0.215889
E65	Epiblast	U-13C-Lactate	Aspartate-M2	0.229815
E65	Epiblast	U-13C-Lactate	Aspartate-M2	0.206263
E65	Epiblast	U-13C-Lactate	Aspartate-M2	0.281117
E65	Epiblast	U-13C-Lactate	Aspartate-M2	0.27832
E65	Epiblast	U-13C-Lactate	Aspartate-M2	0.302756
E65	Epiblast	U-13C-Lactate	Aspartate-M2	0.254134
E65	Epiblast	U-13C-Lactate	Aspartate-M2	0.204756
E65	Epiblast	U-13C-Lactate	Aspartate-M2	0.284229
E65	Epiblast	U-13C-Lactate	Aspartate-M2	0.254495
E65	Epiblast	U-13C-Lactate	Aspartate-M2	0.359875
E65	Extraembryonic ectoderm	U-13C-Lactate	Aspartate-M2	0.216292
E65	Extraembryonic ectoderm	U-13C-Lactate	Aspartate-M2	0.281617
E65	Extraembryonic ectoderm	U-13C-Lactate	Aspartate-M2	0.225505
E65	Extraembryonic ectoderm	U-13C-Lactate	Aspartate-M2	0.199331
E65	Extraembryonic ectoderm	U-13C-Lactate	Aspartate-M2	0.266238
E65	Extraembryonic ectoderm	U-13C-Lactate	Aspartate-M2	0.218914
E65	Extraembryonic ectoderm	U-13C-Lactate	Aspartate-M2	0.254983
E65	Extraembryonic ectoderm	U-13C-Lactate	Aspartate-M2	0.242368
E65	Extraembryonic ectoderm	U-13C-Lactate	Aspartate-M2	0.29419
E65	Extraembryonic ectoderm	U-13C-Lactate	Aspartate-M2	0.229424
E65	Extraembryonic ectoderm	U-13C-Lactate	Aspartate-M2	0.195502
E65	Extraembryonic ectoderm	U-13C-Lactate	Aspartate-M2	0.281521
E65	Extraembryonic ectoderm	U-13C-Lactate	Aspartate-M2	0.229702
E65	Extraembryonic ectoderm	U-13C-Lactate	Aspartate-M2	0.309536
E65	Abembryonic visceral endoderm	U-13C-Lactate	Aspartate-M2	0.232822
E65	Abembryonic visceral endoderm	U-13C-Lactate	Aspartate-M2	0.260131
E65	Abembryonic visceral endoderm	U-13C-Lactate	Aspartate-M2	0.232448
E65	Abembryonic visceral endoderm	U-13C-Lactate	Aspartate-M2	0.202383
E65	Abembryonic visceral endoderm	U-13C-Lactate	Aspartate-M2	0.223829
E65	Abembryonic visceral endoderm	U-13C-Lactate	Aspartate-M2	0.20718
E65	Abembryonic visceral endoderm	U-13C-Lactate	Aspartate-M2	0.232808
E65	Abembryonic visceral endoderm	U-13C-Lactate	Aspartate-M2	0.22337
E65	Abembryonic visceral endoderm	U-13C-Lactate	Aspartate-M2	0.251228
E65	Abembryonic visceral endoderm	U-13C-Lactate	Aspartate-M2	0.210198
E65	Abembryonic visceral endoderm	U-13C-Lactate	Aspartate-M2	0.195883
E65	Abembryonic visceral endoderm	U-13C-Lactate	Aspartate-M2	0.213064
E65	Abembryonic visceral endoderm	U-13C-Lactate	Aspartate-M2	0.196476
E65	Abembryonic visceral endoderm	U-13C-Lactate	Aspartate-M2	0.24486
E35	Inner cell mass	U-13C-Lactate	Glutamate-M2	0.06672
E35	Inner cell mass	U-13C-Lactate	Glutamate-M2	0.0763635
E35	Inner cell mass	U-13C-Lactate	Glutamate-M2	0.0575722
E35	Inner cell mass	U-13C-Lactate	Glutamate-M2	0.094888
E35	Inner cell mass	U-13C-Lactate	Glutamate-M2	0.0819198
E35	Inner cell mass	U-13C-Lactate	Glutamate-M2	0.112298
E35	Inner cell mass	U-13C-Lactate	Glutamate-M2	0.115346
E35	Inner cell mass	U-13C-Lactate	Glutamate-M2	0.110048
E35	Inner cell mass	U-13C-Lactate	Glutamate-M2	0.122721
E35	Inner cell mass	U-13C-Lactate	Glutamate-M2	0.125417
E35	Inner cell mass	U-13C-Lactate	Glutamate-M2	0.10015
E35	Inner cell mass	U-13C-Lactate	Glutamate-M2	0.0932317
E35	Inner cell mass	U-13C-Lactate	Glutamate-M2	0.110371
E35	Inner cell mass	U-13C-Lactate	Glutamate-M2	0.0914632
E35	Inner cell mass	U-13C-Lactate	Glutamate-M2	0.0722652
E35	Inner cell mass	U-13C-Lactate	Glutamate-M2	0.0794012
E35	Inner cell mass	U-13C-Lactate	Glutamate-M2	0.0935938
E35	Inner cell mass	U-13C-Lactate	Glutamate-M2	0.12515
E35	Trophectoderm	U-13C-Lactate	Glutamate-M2	0.0715704
E35	Trophectoderm	U-13C-Lactate	Glutamate-M2	0.0562477
E35	Trophectoderm	U-13C-Lactate	Glutamate-M2	0.055574
E35	Trophectoderm	U-13C-Lactate	Glutamate-M2	0.100243
E35	Trophectoderm	U-13C-Lactate	Glutamate-M2	0.0869807
E35	Trophectoderm	U-13C-Lactate	Glutamate-M2	0.142108
E35	Trophectoderm	U-13C-Lactate	Glutamate-M2	0.0865861
E35	Trophectoderm	U-13C-Lactate	Glutamate-M2	0.0928486
E35	Trophectoderm	U-13C-Lactate	Glutamate-M2	0.142662
E35	Trophectoderm	U-13C-Lactate	Glutamate-M2	0.134435
E35	Trophectoderm	U-13C-Lactate	Glutamate-M2	0.0823208
E35	Trophectoderm	U-13C-Lactate	Glutamate-M2	0.0870099
E35	Trophectoderm	U-13C-Lactate	Glutamate-M2	0.133765
E35	Trophectoderm	U-13C-Lactate	Glutamate-M2	0.0994266
E35	Trophectoderm	U-13C-Lactate	Glutamate-M2	0.10527
E35	Trophectoderm	U-13C-Lactate	Glutamate-M2	0.0904051
E35	Trophectoderm	U-13C-Lactate	Glutamate-M2	0.111258
E35	Trophectoderm	U-13C-Lactate	Glutamate-M2	0.147585
E65	Ectoplacental cone	U-13C-Lactate	Glutamate-M2	0.21108
E65	Ectoplacental cone	U-13C-Lactate	Glutamate-M2	0.0919645
E65	Ectoplacental cone	U-13C-Lactate	Glutamate-M2	0.188405
E65	Ectoplacental cone	U-13C-Lactate	Glutamate-M2	0.179179
E65	Ectoplacental cone	U-13C-Lactate	Glutamate-M2	0.180858
E65	Ectoplacental cone	U-13C-Lactate	Glutamate-M2	0.264319
E65	Ectoplacental cone	U-13C-Lactate	Glutamate-M2	0.203732
E65	Ectoplacental cone	U-13C-Lactate	Glutamate-M2	0.154349
E65	Ectoplacental cone	U-13C-Lactate	Glutamate-M2	0.193882
E65	Embryonic visceral endoderm	U-13C-Lactate	Glutamate-M2	0.16269
E65	Embryonic visceral endoderm	U-13C-Lactate	Glutamate-M2	0.172866
E65	Embryonic visceral endoderm	U-13C-Lactate	Glutamate-M2	0.159497
E65	Embryonic visceral endoderm	U-13C-Lactate	Glutamate-M2	0.158278
E65	Embryonic visceral endoderm	U-13C-Lactate	Glutamate-M2	0.16886
E65	Embryonic visceral endoderm	U-13C-Lactate	Glutamate-M2	0.165939
E65	Embryonic visceral endoderm	U-13C-Lactate	Glutamate-M2	0.184191
E65	Embryonic visceral endoderm	U-13C-Lactate	Glutamate-M2	0.156931
E65	Embryonic visceral endoderm	U-13C-Lactate	Glutamate-M2	0.17604
E65	Embryonic visceral endoderm	U-13C-Lactate	Glutamate-M2	0.149641
E65	Embryonic visceral endoderm	U-13C-Lactate	Glutamate-M2	0.159936
E65	Embryonic visceral endoderm	U-13C-Lactate	Glutamate-M2	0.167736
E65	Embryonic visceral endoderm	U-13C-Lactate	Glutamate-M2	0.175922
E65	Embryonic visceral endoderm	U-13C-Lactate	Glutamate-M2	0.173666
E65	Epiblast	U-13C-Lactate	Glutamate-M2	0.159475
E65	Epiblast	U-13C-Lactate	Glutamate-M2	0.168279
E65	Epiblast	U-13C-Lactate	Glutamate-M2	0.160415
E65	Epiblast	U-13C-Lactate	Glutamate-M2	0.151918
E65	Epiblast	U-13C-Lactate	Glutamate-M2	0.173247
E65	Epiblast	U-13C-Lactate	Glutamate-M2	0.153008
E65	Epiblast	U-13C-Lactate	Glutamate-M2	0.184956
E65	Epiblast	U-13C-Lactate	Glutamate-M2	0.147801
E65	Epiblast	U-13C-Lactate	Glutamate-M2	0.157871
E65	Epiblast	U-13C-Lactate	Glutamate-M2	0.151525
E65	Epiblast	U-13C-Lactate	Glutamate-M2	0.150097
E65	Epiblast	U-13C-Lactate	Glutamate-M2	0.168939
E65	Epiblast	U-13C-Lactate	Glutamate-M2	0.154565
E65	Epiblast	U-13C-Lactate	Glutamate-M2	0.149686
E65	Extraembryonic ectoderm	U-13C-Lactate	Glutamate-M2	0.173003
E65	Extraembryonic ectoderm	U-13C-Lactate	Glutamate-M2	0.22115
E65	Extraembryonic ectoderm	U-13C-Lactate	Glutamate-M2	0.154197
E65	Extraembryonic ectoderm	U-13C-Lactate	Glutamate-M2	0.144324
E65	Extraembryonic ectoderm	U-13C-Lactate	Glutamate-M2	0.178628
E65	Extraembryonic ectoderm	U-13C-Lactate	Glutamate-M2	0.146721
E65	Extraembryonic ectoderm	U-13C-Lactate	Glutamate-M2	0.207322
E65	Extraembryonic ectoderm	U-13C-Lactate	Glutamate-M2	0.164981
E65	Extraembryonic ectoderm	U-13C-Lactate	Glutamate-M2	0.197885
E65	Extraembryonic ectoderm	U-13C-Lactate	Glutamate-M2	0.14792
E65	Extraembryonic ectoderm	U-13C-Lactate	Glutamate-M2	0.141684
E65	Extraembryonic ectoderm	U-13C-Lactate	Glutamate-M2	0.164444
E65	Extraembryonic ectoderm	U-13C-Lactate	Glutamate-M2	0.149708
E65	Extraembryonic ectoderm	U-13C-Lactate	Glutamate-M2	0.187938
E65	Abembryonic visceral endoderm	U-13C-Lactate	Glutamate-M2	0.166556
E65	Abembryonic visceral endoderm	U-13C-Lactate	Glutamate-M2	0.209327
E65	Abembryonic visceral endoderm	U-13C-Lactate	Glutamate-M2	0.153564
E65	Abembryonic visceral endoderm	U-13C-Lactate	Glutamate-M2	0.154549
E65	Abembryonic visceral endoderm	U-13C-Lactate	Glutamate-M2	0.168803
E65	Abembryonic visceral endoderm	U-13C-Lactate	Glutamate-M2	0.157982
E65	Abembryonic visceral endoderm	U-13C-Lactate	Glutamate-M2	0.193142
E65	Abembryonic visceral endoderm	U-13C-Lactate	Glutamate-M2	0.167655
E65	Abembryonic visceral endoderm	U-13C-Lactate	Glutamate-M2	0.206303
E65	Abembryonic visceral endoderm	U-13C-Lactate	Glutamate-M2	0.149445
E65	Abembryonic visceral endoderm	U-13C-Lactate	Glutamate-M2	0.152968
E65	Abembryonic visceral endoderm	U-13C-Lactate	Glutamate-M2	0.162093
E65	Abembryonic visceral endoderm	U-13C-Lactate	Glutamate-M2	0.155011
E65	Abembryonic visceral endoderm	U-13C-Lactate	Glutamate-M2	0.184225
E35	Inner cell mass	U-13C-Lactate	Glutamate-M5	0.0490775
E35	Inner cell mass	U-13C-Lactate	Glutamate-M5	0.0427396
E35	Inner cell mass	U-13C-Lactate	Glutamate-M5	0.0386061
E35	Inner cell mass	U-13C-Lactate	Glutamate-M5	0.063941
E35	Inner cell mass	U-13C-Lactate	Glutamate-M5	0.0549481
E35	Inner cell mass	U-13C-Lactate	Glutamate-M5	0.0610804
E35	Inner cell mass	U-13C-Lactate	Glutamate-M5	0.0524725
E35	Inner cell mass	U-13C-Lactate	Glutamate-M5	0.0599004
E35	Inner cell mass	U-13C-Lactate	Glutamate-M5	0.0703259
E35	Inner cell mass	U-13C-Lactate	Glutamate-M5	0.0463635
E35	Inner cell mass	U-13C-Lactate	Glutamate-M5	0.0539557
E35	Inner cell mass	U-13C-Lactate	Glutamate-M5	0.0744671
E35	Inner cell mass	U-13C-Lactate	Glutamate-M5	0.108683
E35	Inner cell mass	U-13C-Lactate	Glutamate-M5	0.0778911
E35	Inner cell mass	U-13C-Lactate	Glutamate-M5	0.064533
E35	Inner cell mass	U-13C-Lactate	Glutamate-M5	0.0667956
E35	Inner cell mass	U-13C-Lactate	Glutamate-M5	0.0786242
E35	Inner cell mass	U-13C-Lactate	Glutamate-M5	0.0839813
E35	Trophectoderm	U-13C-Lactate	Glutamate-M5	0.045802
E35	Trophectoderm	U-13C-Lactate	Glutamate-M5	0.0344945
E35	Trophectoderm	U-13C-Lactate	Glutamate-M5	0.0360013
E35	Trophectoderm	U-13C-Lactate	Glutamate-M5	0.0534617
E35	Trophectoderm	U-13C-Lactate	Glutamate-M5	0.046855
E35	Trophectoderm	U-13C-Lactate	Glutamate-M5	0.0607704
E35	Trophectoderm	U-13C-Lactate	Glutamate-M5	0.0349032
E35	Trophectoderm	U-13C-Lactate	Glutamate-M5	0.0441018
E35	Trophectoderm	U-13C-Lactate	Glutamate-M5	0.0657972
E35	Trophectoderm	U-13C-Lactate	Glutamate-M5	0.0426243
E35	Trophectoderm	U-13C-Lactate	Glutamate-M5	0.036497
E35	Trophectoderm	U-13C-Lactate	Glutamate-M5	0.0525985
E35	Trophectoderm	U-13C-Lactate	Glutamate-M5	0.0808901
E35	Trophectoderm	U-13C-Lactate	Glutamate-M5	0.0676965
E35	Trophectoderm	U-13C-Lactate	Glutamate-M5	0.0625872
E35	Trophectoderm	U-13C-Lactate	Glutamate-M5	0.0506894
E35	Trophectoderm	U-13C-Lactate	Glutamate-M5	0.060619
E35	Trophectoderm	U-13C-Lactate	Glutamate-M5	0.0729776
E65	Ectoplacental cone	U-13C-Lactate	Glutamate-M5	0.0544766
E65	Ectoplacental cone	U-13C-Lactate	Glutamate-M5	0.0850034
E65	Ectoplacental cone	U-13C-Lactate	Glutamate-M5	0.0296074
E65	Ectoplacental cone	U-13C-Lactate	Glutamate-M5	0.0218367
E65	Ectoplacental cone	U-13C-Lactate	Glutamate-M5	0.0480038
E65	Ectoplacental cone	U-13C-Lactate	Glutamate-M5	0.032177
E65	Ectoplacental cone	U-13C-Lactate	Glutamate-M5	0.0634028
E65	Ectoplacental cone	U-13C-Lactate	Glutamate-M5	0.0503894
E65	Ectoplacental cone	U-13C-Lactate	Glutamate-M5	0.0405233
E65	Embryonic visceral endoderm	U-13C-Lactate	Glutamate-M5	0.0376303
E65	Embryonic visceral endoderm	U-13C-Lactate	Glutamate-M5	0.0483634
E65	Embryonic visceral endoderm	U-13C-Lactate	Glutamate-M5	0.0368743
E65	Embryonic visceral endoderm	U-13C-Lactate	Glutamate-M5	0.021958
E65	Embryonic visceral endoderm	U-13C-Lactate	Glutamate-M5	0.0231732
E65	Embryonic visceral endoderm	U-13C-Lactate	Glutamate-M5	0.0280527
E65	Embryonic visceral endoderm	U-13C-Lactate	Glutamate-M5	0.044594
E65	Embryonic visceral endoderm	U-13C-Lactate	Glutamate-M5	0.0451788
E65	Embryonic visceral endoderm	U-13C-Lactate	Glutamate-M5	0.0476098
E65	Embryonic visceral endoderm	U-13C-Lactate	Glutamate-M5	0.0405206
E65	Embryonic visceral endoderm	U-13C-Lactate	Glutamate-M5	0.0272421
E65	Embryonic visceral endoderm	U-13C-Lactate	Glutamate-M5	0.0231003
E65	Embryonic visceral endoderm	U-13C-Lactate	Glutamate-M5	0.0311997
E65	Embryonic visceral endoderm	U-13C-Lactate	Glutamate-M5	0.0476994
E65	Epiblast	U-13C-Lactate	Glutamate-M5	0.0282581
E65	Epiblast	U-13C-Lactate	Glutamate-M5	0.0450629
E65	Epiblast	U-13C-Lactate	Glutamate-M5	0.0231133
E65	Epiblast	U-13C-Lactate	Glutamate-M5	0.0198764
E65	Epiblast	U-13C-Lactate	Glutamate-M5	0.024252
E65	Epiblast	U-13C-Lactate	Glutamate-M5	0.0208114
E65	Epiblast	U-13C-Lactate	Glutamate-M5	0.0418839
E65	Epiblast	U-13C-Lactate	Glutamate-M5	0.0355965
E65	Epiblast	U-13C-Lactate	Glutamate-M5	0.0549989
E65	Epiblast	U-13C-Lactate	Glutamate-M5	0.0344844
E65	Epiblast	U-13C-Lactate	Glutamate-M5	0.0226498
E65	Epiblast	U-13C-Lactate	Glutamate-M5	0.030377
E65	Epiblast	U-13C-Lactate	Glutamate-M5	0.0306951
E65	Epiblast	U-13C-Lactate	Glutamate-M5	0.0411402
E65	Extraembryonic ectoderm	U-13C-Lactate	Glutamate-M5	0.0251706
E65	Extraembryonic ectoderm	U-13C-Lactate	Glutamate-M5	0.0384261
E65	Extraembryonic ectoderm	U-13C-Lactate	Glutamate-M5	0.023028
E65	Extraembryonic ectoderm	U-13C-Lactate	Glutamate-M5	0.0210764
E65	Extraembryonic ectoderm	U-13C-Lactate	Glutamate-M5	0.0254446
E65	Extraembryonic ectoderm	U-13C-Lactate	Glutamate-M5	0.0251629
E65	Extraembryonic ectoderm	U-13C-Lactate	Glutamate-M5	0.0326032
E65	Extraembryonic ectoderm	U-13C-Lactate	Glutamate-M5	0.0323763
E65	Extraembryonic ectoderm	U-13C-Lactate	Glutamate-M5	0.0512992
E65	Extraembryonic ectoderm	U-13C-Lactate	Glutamate-M5	0.0323333
E65	Extraembryonic ectoderm	U-13C-Lactate	Glutamate-M5	0.0242777
E65	Extraembryonic ectoderm	U-13C-Lactate	Glutamate-M5	0.0307351
E65	Extraembryonic ectoderm	U-13C-Lactate	Glutamate-M5	0.0279773
E65	Extraembryonic ectoderm	U-13C-Lactate	Glutamate-M5	0.0383634
E65	Abembryonic visceral endoderm	U-13C-Lactate	Glutamate-M5	0.0348159
E65	Abembryonic visceral endoderm	U-13C-Lactate	Glutamate-M5	0.0451808
E65	Abembryonic visceral endoderm	U-13C-Lactate	Glutamate-M5	0.0242839
E65	Abembryonic visceral endoderm	U-13C-Lactate	Glutamate-M5	0.026907
E65	Abembryonic visceral endoderm	U-13C-Lactate	Glutamate-M5	0.0274798
E65	Abembryonic visceral endoderm	U-13C-Lactate	Glutamate-M5	0.0281716
E65	Abembryonic visceral endoderm	U-13C-Lactate	Glutamate-M5	0.0410378
E65	Abembryonic visceral endoderm	U-13C-Lactate	Glutamate-M5	0.0380733
E65	Abembryonic visceral endoderm	U-13C-Lactate	Glutamate-M5	0.0446334
E65	Abembryonic visceral endoderm	U-13C-Lactate	Glutamate-M5	0.033417
E65	Abembryonic visceral endoderm	U-13C-Lactate	Glutamate-M5	0.0290852
E65	Abembryonic visceral endoderm	U-13C-Lactate	Glutamate-M5	0.0255742
E65	Abembryonic visceral endoderm	U-13C-Lactate	Glutamate-M5	0.0266223
E65	Abembryonic visceral endoderm	U-13C-Lactate	Glutamate-M5	0.0380053
E35	Inner cell mass	U-13C-Lactate	Citrate-M2	0.252911
E35	Inner cell mass	U-13C-Lactate	Citrate-M2	0.200832
E35	Inner cell mass	U-13C-Lactate	Citrate-M2	0.210437
E35	Inner cell mass	U-13C-Lactate	Citrate-M2	0.238731
E35	Inner cell mass	U-13C-Lactate	Citrate-M2	0.221882
E35	Inner cell mass	U-13C-Lactate	Citrate-M2	0.264683
E35	Inner cell mass	U-13C-Lactate	Citrate-M2	0.212336
E35	Inner cell mass	U-13C-Lactate	Citrate-M2	0.266585
E35	Inner cell mass	U-13C-Lactate	Citrate-M2	0.252609
E35	Inner cell mass	U-13C-Lactate	Citrate-M2	0.225818
E35	Inner cell mass	U-13C-Lactate	Citrate-M2	0.216597
E35	Inner cell mass	U-13C-Lactate	Citrate-M2	0.193987
E35	Inner cell mass	U-13C-Lactate	Citrate-M2	0.280915
E35	Inner cell mass	U-13C-Lactate	Citrate-M2	0.285713
E35	Inner cell mass	U-13C-Lactate	Citrate-M2	0.282225
E35	Inner cell mass	U-13C-Lactate	Citrate-M2	0.218561
E35	Inner cell mass	U-13C-Lactate	Citrate-M2	0.297429
E35	Inner cell mass	U-13C-Lactate	Citrate-M2	0.310551
E35	Trophectoderm	U-13C-Lactate	Citrate-M2	0.243683
E35	Trophectoderm	U-13C-Lactate	Citrate-M2	0.201788
E35	Trophectoderm	U-13C-Lactate	Citrate-M2	0.199655
E35	Trophectoderm	U-13C-Lactate	Citrate-M2	0.231894
E35	Trophectoderm	U-13C-Lactate	Citrate-M2	0.218881
E35	Trophectoderm	U-13C-Lactate	Citrate-M2	0.257153
E35	Trophectoderm	U-13C-Lactate	Citrate-M2	0.211492
E35	Trophectoderm	U-13C-Lactate	Citrate-M2	0.257886
E35	Trophectoderm	U-13C-Lactate	Citrate-M2	0.246711
E35	Trophectoderm	U-13C-Lactate	Citrate-M2	0.232163
E35	Trophectoderm	U-13C-Lactate	Citrate-M2	0.214038
E35	Trophectoderm	U-13C-Lactate	Citrate-M2	0.186631
E35	Trophectoderm	U-13C-Lactate	Citrate-M2	0.2697
E35	Trophectoderm	U-13C-Lactate	Citrate-M2	0.284569
E35	Trophectoderm	U-13C-Lactate	Citrate-M2	0.301789
E35	Trophectoderm	U-13C-Lactate	Citrate-M2	0.215656
E35	Trophectoderm	U-13C-Lactate	Citrate-M2	0.303819
E35	Trophectoderm	U-13C-Lactate	Citrate-M2	0.310559
E65	Ectoplacental cone	U-13C-Lactate	Citrate-M2	0.38629
E65	Ectoplacental cone	U-13C-Lactate	Citrate-M2	0.490841
E65	Ectoplacental cone	U-13C-Lactate	Citrate-M2	0.436957
E65	Ectoplacental cone	U-13C-Lactate	Citrate-M2	0.431273
E65	Ectoplacental cone	U-13C-Lactate	Citrate-M2	0.366448
E65	Ectoplacental cone	U-13C-Lactate	Citrate-M2	0.350723
E65	Ectoplacental cone	U-13C-Lactate	Citrate-M2	0.38679
E65	Ectoplacental cone	U-13C-Lactate	Citrate-M2	0.441268
E65	Ectoplacental cone	U-13C-Lactate	Citrate-M2	0.389211
E65	Embryonic visceral endoderm	U-13C-Lactate	Citrate-M2	0.362175
E65	Embryonic visceral endoderm	U-13C-Lactate	Citrate-M2	0.313724
E65	Embryonic visceral endoderm	U-13C-Lactate	Citrate-M2	0.334821
E65	Embryonic visceral endoderm	U-13C-Lactate	Citrate-M2	0.374087
E65	Embryonic visceral endoderm	U-13C-Lactate	Citrate-M2	0.366247
E65	Embryonic visceral endoderm	U-13C-Lactate	Citrate-M2	0.372152
E65	Embryonic visceral endoderm	U-13C-Lactate	Citrate-M2	0.338066
E65	Embryonic visceral endoderm	U-13C-Lactate	Citrate-M2	0.378488
E65	Embryonic visceral endoderm	U-13C-Lactate	Citrate-M2	0.337202
E65	Embryonic visceral endoderm	U-13C-Lactate	Citrate-M2	0.348191
E65	Embryonic visceral endoderm	U-13C-Lactate	Citrate-M2	0.386246
E65	Embryonic visceral endoderm	U-13C-Lactate	Citrate-M2	0.383746
E65	Embryonic visceral endoderm	U-13C-Lactate	Citrate-M2	0.383023
E65	Embryonic visceral endoderm	U-13C-Lactate	Citrate-M2	0.333276
E65	Epiblast	U-13C-Lactate	Citrate-M2	0.35529
E65	Epiblast	U-13C-Lactate	Citrate-M2	0.317444
E65	Epiblast	U-13C-Lactate	Citrate-M2	0.324359
E65	Epiblast	U-13C-Lactate	Citrate-M2	0.353799
E65	Epiblast	U-13C-Lactate	Citrate-M2	0.369257
E65	Epiblast	U-13C-Lactate	Citrate-M2	0.366982
E65	Epiblast	U-13C-Lactate	Citrate-M2	0.348637
E65	Epiblast	U-13C-Lactate	Citrate-M2	0.338718
E65	Epiblast	U-13C-Lactate	Citrate-M2	0.327339
E65	Epiblast	U-13C-Lactate	Citrate-M2	0.339727
E65	Epiblast	U-13C-Lactate	Citrate-M2	0.365192
E65	Epiblast	U-13C-Lactate	Citrate-M2	0.379917
E65	Epiblast	U-13C-Lactate	Citrate-M2	0.355462
E65	Epiblast	U-13C-Lactate	Citrate-M2	0.315508
E65	Extraembryonic ectoderm	U-13C-Lactate	Citrate-M2	0.362658
E65	Extraembryonic ectoderm	U-13C-Lactate	Citrate-M2	0.387856
E65	Extraembryonic ectoderm	U-13C-Lactate	Citrate-M2	0.308489
E65	Extraembryonic ectoderm	U-13C-Lactate	Citrate-M2	0.355016
E65	Extraembryonic ectoderm	U-13C-Lactate	Citrate-M2	0.371205
E65	Extraembryonic ectoderm	U-13C-Lactate	Citrate-M2	0.328272
E65	Extraembryonic ectoderm	U-13C-Lactate	Citrate-M2	0.377528
E65	Extraembryonic ectoderm	U-13C-Lactate	Citrate-M2	0.352536
E65	Extraembryonic ectoderm	U-13C-Lactate	Citrate-M2	0.37784
E65	Extraembryonic ectoderm	U-13C-Lactate	Citrate-M2	0.331359
E65	Extraembryonic ectoderm	U-13C-Lactate	Citrate-M2	0.339951
E65	Extraembryonic ectoderm	U-13C-Lactate	Citrate-M2	0.365642
E65	Extraembryonic ectoderm	U-13C-Lactate	Citrate-M2	0.330396
E65	Extraembryonic ectoderm	U-13C-Lactate	Citrate-M2	0.370288
E65	Abembryonic visceral endoderm	U-13C-Lactate	Citrate-M2	0.357108
E65	Abembryonic visceral endoderm	U-13C-Lactate	Citrate-M2	0.378871
E65	Abembryonic visceral endoderm	U-13C-Lactate	Citrate-M2	0.343238
E65	Abembryonic visceral endoderm	U-13C-Lactate	Citrate-M2	0.372037
E65	Abembryonic visceral endoderm	U-13C-Lactate	Citrate-M2	0.365851
E65	Abembryonic visceral endoderm	U-13C-Lactate	Citrate-M2	0.359106
E65	Abembryonic visceral endoderm	U-13C-Lactate	Citrate-M2	0.374873
E65	Abembryonic visceral endoderm	U-13C-Lactate	Citrate-M2	0.363961
E65	Abembryonic visceral endoderm	U-13C-Lactate	Citrate-M2	0.385193
E65	Abembryonic visceral endoderm	U-13C-Lactate	Citrate-M2	0.371763
E65	Abembryonic visceral endoderm	U-13C-Lactate	Citrate-M2	0.366736
E65	Abembryonic visceral endoderm	U-13C-Lactate	Citrate-M2	0.36993
E65	Abembryonic visceral endoderm	U-13C-Lactate	Citrate-M2	0.359725
E65	Abembryonic visceral endoderm	U-13C-Lactate	Citrate-M2	0.376899
E35	Inner cell mass	U-13C-Lactate	Citrate-M3	0.149475
E35	Inner cell mass	U-13C-Lactate	Citrate-M3	0.109741
E35	Inner cell mass	U-13C-Lactate	Citrate-M3	0.124795
E35	Inner cell mass	U-13C-Lactate	Citrate-M3	0.128831
E35	Inner cell mass	U-13C-Lactate	Citrate-M3	0.117411
E35	Inner cell mass	U-13C-Lactate	Citrate-M3	0.143519
E35	Inner cell mass	U-13C-Lactate	Citrate-M3	0.109314
E35	Inner cell mass	U-13C-Lactate	Citrate-M3	0.149127
E35	Inner cell mass	U-13C-Lactate	Citrate-M3	0.132174
E35	Inner cell mass	U-13C-Lactate	Citrate-M3	0.119506
E35	Inner cell mass	U-13C-Lactate	Citrate-M3	0.10655
E35	Inner cell mass	U-13C-Lactate	Citrate-M3	0.101005
E35	Inner cell mass	U-13C-Lactate	Citrate-M3	0.198326
E35	Inner cell mass	U-13C-Lactate	Citrate-M3	0.193071
E35	Inner cell mass	U-13C-Lactate	Citrate-M3	0.212847
E35	Inner cell mass	U-13C-Lactate	Citrate-M3	0.108472
E35	Inner cell mass	U-13C-Lactate	Citrate-M3	0.236071
E35	Inner cell mass	U-13C-Lactate	Citrate-M3	0.174527
E35	Trophectoderm	U-13C-Lactate	Citrate-M3	0.142947
E35	Trophectoderm	U-13C-Lactate	Citrate-M3	0.108195
E35	Trophectoderm	U-13C-Lactate	Citrate-M3	0.116719
E35	Trophectoderm	U-13C-Lactate	Citrate-M3	0.126654
E35	Trophectoderm	U-13C-Lactate	Citrate-M3	0.113807
E35	Trophectoderm	U-13C-Lactate	Citrate-M3	0.138157
E35	Trophectoderm	U-13C-Lactate	Citrate-M3	0.108784
E35	Trophectoderm	U-13C-Lactate	Citrate-M3	0.144092
E35	Trophectoderm	U-13C-Lactate	Citrate-M3	0.120052
E35	Trophectoderm	U-13C-Lactate	Citrate-M3	0.122075
E35	Trophectoderm	U-13C-Lactate	Citrate-M3	0.0974202
E35	Trophectoderm	U-13C-Lactate	Citrate-M3	0.100255
E35	Trophectoderm	U-13C-Lactate	Citrate-M3	0.169428
E35	Trophectoderm	U-13C-Lactate	Citrate-M3	0.168781
E35	Trophectoderm	U-13C-Lactate	Citrate-M3	0.158792
E35	Trophectoderm	U-13C-Lactate	Citrate-M3	0.0981047
E35	Trophectoderm	U-13C-Lactate	Citrate-M3	0.195698
E35	Trophectoderm	U-13C-Lactate	Citrate-M3	0.172851
E65	Ectoplacental cone	U-13C-Lactate	Citrate-M3	0.16841
E65	Ectoplacental cone	U-13C-Lactate	Citrate-M3	0.231346
E65	Ectoplacental cone	U-13C-Lactate	Citrate-M3	0.13565
E65	Ectoplacental cone	U-13C-Lactate	Citrate-M3	0.120453
E65	Ectoplacental cone	U-13C-Lactate	Citrate-M3	0.161593
E65	Ectoplacental cone	U-13C-Lactate	Citrate-M3	0.210311
E65	Ectoplacental cone	U-13C-Lactate	Citrate-M3	0.205269
E65	Ectoplacental cone	U-13C-Lactate	Citrate-M3	0.107261
E65	Ectoplacental cone	U-13C-Lactate	Citrate-M3	0.166437
E65	Embryonic visceral endoderm	U-13C-Lactate	Citrate-M3	0.153745
E65	Embryonic visceral endoderm	U-13C-Lactate	Citrate-M3	0.17514
E65	Embryonic visceral endoderm	U-13C-Lactate	Citrate-M3	0.158323
E65	Embryonic visceral endoderm	U-13C-Lactate	Citrate-M3	0.122332
E65	Embryonic visceral endoderm	U-13C-Lactate	Citrate-M3	0.115043
E65	Embryonic visceral endoderm	U-13C-Lactate	Citrate-M3	0.13053
E65	Embryonic visceral endoderm	U-13C-Lactate	Citrate-M3	0.169686
E65	Embryonic visceral endoderm	U-13C-Lactate	Citrate-M3	0.184486
E65	Embryonic visceral endoderm	U-13C-Lactate	Citrate-M3	0.172305
E65	Embryonic visceral endoderm	U-13C-Lactate	Citrate-M3	0.161056
E65	Embryonic visceral endoderm	U-13C-Lactate	Citrate-M3	0.125705
E65	Embryonic visceral endoderm	U-13C-Lactate	Citrate-M3	0.116138
E65	Embryonic visceral endoderm	U-13C-Lactate	Citrate-M3	0.13241
E65	Embryonic visceral endoderm	U-13C-Lactate	Citrate-M3	0.161318
E65	Epiblast	U-13C-Lactate	Citrate-M3	0.126882
E65	Epiblast	U-13C-Lactate	Citrate-M3	0.171326
E65	Epiblast	U-13C-Lactate	Citrate-M3	0.113142
E65	Epiblast	U-13C-Lactate	Citrate-M3	0.113837
E65	Epiblast	U-13C-Lactate	Citrate-M3	0.107686
E65	Epiblast	U-13C-Lactate	Citrate-M3	0.0826817
E65	Epiblast	U-13C-Lactate	Citrate-M3	0.145947
E65	Epiblast	U-13C-Lactate	Citrate-M3	0.152416
E65	Epiblast	U-13C-Lactate	Citrate-M3	0.160708
E65	Epiblast	U-13C-Lactate	Citrate-M3	0.136809
E65	Epiblast	U-13C-Lactate	Citrate-M3	0.115121
E65	Epiblast	U-13C-Lactate	Citrate-M3	0.121296
E65	Epiblast	U-13C-Lactate	Citrate-M3	0.124745
E65	Epiblast	U-13C-Lactate	Citrate-M3	0.0920008
E65	Extraembryonic ectoderm	U-13C-Lactate	Citrate-M3	0.12593
E65	Extraembryonic ectoderm	U-13C-Lactate	Citrate-M3	0.143619
E65	Extraembryonic ectoderm	U-13C-Lactate	Citrate-M3	0.125332
E65	Extraembryonic ectoderm	U-13C-Lactate	Citrate-M3	0.113096
E65	Extraembryonic ectoderm	U-13C-Lactate	Citrate-M3	0.124451
E65	Extraembryonic ectoderm	U-13C-Lactate	Citrate-M3	0.129869
E65	Extraembryonic ectoderm	U-13C-Lactate	Citrate-M3	0.132669
E65	Extraembryonic ectoderm	U-13C-Lactate	Citrate-M3	0.139343
E65	Extraembryonic ectoderm	U-13C-Lactate	Citrate-M3	0.174016
E65	Extraembryonic ectoderm	U-13C-Lactate	Citrate-M3	0.148253
E65	Extraembryonic ectoderm	U-13C-Lactate	Citrate-M3	0.122197
E65	Extraembryonic ectoderm	U-13C-Lactate	Citrate-M3	0.136554
E65	Extraembryonic ectoderm	U-13C-Lactate	Citrate-M3	0.132609
E65	Extraembryonic ectoderm	U-13C-Lactate	Citrate-M3	0.150775
E65	Abembryonic visceral endoderm	U-13C-Lactate	Citrate-M3	0.158369
E65	Abembryonic visceral endoderm	U-13C-Lactate	Citrate-M3	0.168939
E65	Abembryonic visceral endoderm	U-13C-Lactate	Citrate-M3	0.131238
E65	Abembryonic visceral endoderm	U-13C-Lactate	Citrate-M3	0.131578
E65	Abembryonic visceral endoderm	U-13C-Lactate	Citrate-M3	0.134714
E65	Abembryonic visceral endoderm	U-13C-Lactate	Citrate-M3	0.136669
E65	Abembryonic visceral endoderm	U-13C-Lactate	Citrate-M3	0.155582
E65	Abembryonic visceral endoderm	U-13C-Lactate	Citrate-M3	0.16195
E65	Abembryonic visceral endoderm	U-13C-Lactate	Citrate-M3	0.170489
E65	Abembryonic visceral endoderm	U-13C-Lactate	Citrate-M3	0.150444
E65	Abembryonic visceral endoderm	U-13C-Lactate	Citrate-M3	0.132299
E65	Abembryonic visceral endoderm	U-13C-Lactate	Citrate-M3	0.127445
E65	Abembryonic visceral endoderm	U-13C-Lactate	Citrate-M3	0.130766
E65	Abembryonic visceral endoderm	U-13C-Lactate	Citrate-M3	0.151394
E35	Inner cell mass	U-13C-Glutamine	Succinate-M4	0.308656
E35	Inner cell mass	U-13C-Glutamine	Succinate-M4	0.274928
E35	Inner cell mass	U-13C-Glutamine	Succinate-M4	0.272778
E35	Inner cell mass	U-13C-Glutamine	Succinate-M4	0.282223
E35	Inner cell mass	U-13C-Glutamine	Succinate-M4	0.314978
E35	Inner cell mass	U-13C-Glutamine	Succinate-M4	0.301592
E35	Inner cell mass	U-13C-Glutamine	Succinate-M4	0.302337
E35	Inner cell mass	U-13C-Glutamine	Succinate-M4	0.293541
E35	Inner cell mass	U-13C-Glutamine	Succinate-M4	0.337102
E35	Trophectoderm	U-13C-Glutamine	Succinate-M4	0.21341
E35	Trophectoderm	U-13C-Glutamine	Succinate-M4	0.214065
E35	Trophectoderm	U-13C-Glutamine	Succinate-M4	0.25093
E35	Trophectoderm	U-13C-Glutamine	Succinate-M4	0.326998
E35	Trophectoderm	U-13C-Glutamine	Succinate-M4	0.234352
E35	Trophectoderm	U-13C-Glutamine	Succinate-M4	0.30308
E35	Trophectoderm	U-13C-Glutamine	Succinate-M4	0.229952
E35	Trophectoderm	U-13C-Glutamine	Succinate-M4	0.181807
E35	Trophectoderm	U-13C-Glutamine	Succinate-M4	0.228906
E65	Ectoplacental cone	U-13C-Glutamine	Succinate-M4	0.358892
E65	Ectoplacental cone	U-13C-Glutamine	Succinate-M4	0.888862
E65	Ectoplacental cone	U-13C-Glutamine	Succinate-M4	0.445367
E65	Ectoplacental cone	U-13C-Glutamine	Succinate-M4	0.416258
E65	Ectoplacental cone	U-13C-Glutamine	Succinate-M4	0.533095
E65	Ectoplacental cone	U-13C-Glutamine	Succinate-M4	0.393131
E65	Ectoplacental cone	U-13C-Glutamine	Succinate-M4	0.698093
E65	Embryonic visceral endoderm	U-13C-Glutamine	Succinate-M4	0.418238
E65	Embryonic visceral endoderm	U-13C-Glutamine	Succinate-M4	0.393655
E65	Embryonic visceral endoderm	U-13C-Glutamine	Succinate-M4	0.412846
E65	Embryonic visceral endoderm	U-13C-Glutamine	Succinate-M4	0.429495
E65	Embryonic visceral endoderm	U-13C-Glutamine	Succinate-M4	0.400939
E65	Embryonic visceral endoderm	U-13C-Glutamine	Succinate-M4	0.382468
E65	Embryonic visceral endoderm	U-13C-Glutamine	Succinate-M4	0.442078
E65	Embryonic visceral endoderm	U-13C-Glutamine	Succinate-M4	0.378879
E65	Embryonic visceral endoderm	U-13C-Glutamine	Succinate-M4	0.397346
E65	Embryonic visceral endoderm	U-13C-Glutamine	Succinate-M4	0.415062
E65	Embryonic visceral endoderm	U-13C-Glutamine	Succinate-M4	0.432794
E65	Embryonic visceral endoderm	U-13C-Glutamine	Succinate-M4	0.413812
E65	Embryonic visceral endoderm	U-13C-Glutamine	Succinate-M4	0.438489
E65	Embryonic visceral endoderm	U-13C-Glutamine	Succinate-M4	0.390115
E65	Epiblast	U-13C-Glutamine	Succinate-M4	0.429195
E65	Epiblast	U-13C-Glutamine	Succinate-M4	0.433549
E65	Epiblast	U-13C-Glutamine	Succinate-M4	0.446488
E65	Epiblast	U-13C-Glutamine	Succinate-M4	0.416289
E65	Epiblast	U-13C-Glutamine	Succinate-M4	0.449142
E65	Epiblast	U-13C-Glutamine	Succinate-M4	0.419667
E65	Epiblast	U-13C-Glutamine	Succinate-M4	0.427266
E65	Epiblast	U-13C-Glutamine	Succinate-M4	0.429967
E65	Epiblast	U-13C-Glutamine	Succinate-M4	0.449313
E65	Epiblast	U-13C-Glutamine	Succinate-M4	0.469246
E65	Epiblast	U-13C-Glutamine	Succinate-M4	0.430562
E65	Epiblast	U-13C-Glutamine	Succinate-M4	0.411502
E65	Epiblast	U-13C-Glutamine	Succinate-M4	0.435154
E65	Epiblast	U-13C-Glutamine	Succinate-M4	0.409226
E65	Extraembryonic ectoderm	U-13C-Glutamine	Succinate-M4	0.42899
E65	Extraembryonic ectoderm	U-13C-Glutamine	Succinate-M4	0.466525
E65	Extraembryonic ectoderm	U-13C-Glutamine	Succinate-M4	0.425887
E65	Extraembryonic ectoderm	U-13C-Glutamine	Succinate-M4	0.425948
E65	Extraembryonic ectoderm	U-13C-Glutamine	Succinate-M4	0.442054
E65	Extraembryonic ectoderm	U-13C-Glutamine	Succinate-M4	0.426659
E65	Extraembryonic ectoderm	U-13C-Glutamine	Succinate-M4	0.451207
E65	Extraembryonic ectoderm	U-13C-Glutamine	Succinate-M4	0.436777
E65	Extraembryonic ectoderm	U-13C-Glutamine	Succinate-M4	0.477506
E65	Extraembryonic ectoderm	U-13C-Glutamine	Succinate-M4	0.466124
E65	Extraembryonic ectoderm	U-13C-Glutamine	Succinate-M4	0.454659
E65	Extraembryonic ectoderm	U-13C-Glutamine	Succinate-M4	0.429161
E65	Extraembryonic ectoderm	U-13C-Glutamine	Succinate-M4	0.441381
E65	Extraembryonic ectoderm	U-13C-Glutamine	Succinate-M4	0.433374
E65	Abembryonic visceral endoderm	U-13C-Glutamine	Succinate-M4	0.429006
E65	Abembryonic visceral endoderm	U-13C-Glutamine	Succinate-M4	0.451645
E65	Abembryonic visceral endoderm	U-13C-Glutamine	Succinate-M4	0.405833
E65	Abembryonic visceral endoderm	U-13C-Glutamine	Succinate-M4	0.411331
E65	Abembryonic visceral endoderm	U-13C-Glutamine	Succinate-M4	0.382894
E65	Abembryonic visceral endoderm	U-13C-Glutamine	Succinate-M4	0.38721
E65	Abembryonic visceral endoderm	U-13C-Glutamine	Succinate-M4	0.425733
E65	Abembryonic visceral endoderm	U-13C-Glutamine	Succinate-M4	0.409937
E65	Abembryonic visceral endoderm	U-13C-Glutamine	Succinate-M4	0.422361
E65	Abembryonic visceral endoderm	U-13C-Glutamine	Succinate-M4	0.435009
E65	Abembryonic visceral endoderm	U-13C-Glutamine	Succinate-M4	0.399763
E65	Abembryonic visceral endoderm	U-13C-Glutamine	Succinate-M4	0.369919
E65	Abembryonic visceral endoderm	U-13C-Glutamine	Succinate-M4	0.430438
E65	Abembryonic visceral endoderm	U-13C-Glutamine	Succinate-M4	0.421672
E35	Inner cell mass	U-13C-Glutamine	Aspartate-M2	0.239217
E35	Inner cell mass	U-13C-Glutamine	Aspartate-M2	0.282329
E35	Inner cell mass	U-13C-Glutamine	Aspartate-M2	0.265746
E35	Inner cell mass	U-13C-Glutamine	Aspartate-M2	0.335969
E35	Inner cell mass	U-13C-Glutamine	Aspartate-M2	0.419234
E35	Inner cell mass	U-13C-Glutamine	Aspartate-M2	0.340437
E35	Inner cell mass	U-13C-Glutamine	Aspartate-M2	0.305579
E35	Inner cell mass	U-13C-Glutamine	Aspartate-M2	0.384036
E35	Inner cell mass	U-13C-Glutamine	Aspartate-M2	0.29752
E35	Trophectoderm	U-13C-Glutamine	Aspartate-M2	0.14682
E35	Trophectoderm	U-13C-Glutamine	Aspartate-M2	0.137961
E35	Trophectoderm	U-13C-Glutamine	Aspartate-M2	0.14881
E35	Trophectoderm	U-13C-Glutamine	Aspartate-M2	0.19175
E35	Trophectoderm	U-13C-Glutamine	Aspartate-M2	0.179932
E35	Trophectoderm	U-13C-Glutamine	Aspartate-M2	0.183458
E35	Trophectoderm	U-13C-Glutamine	Aspartate-M2	0.146719
E35	Trophectoderm	U-13C-Glutamine	Aspartate-M2	0.116579
E35	Trophectoderm	U-13C-Glutamine	Aspartate-M2	0.160474
E65	Ectoplacental cone	U-13C-Glutamine	Aspartate-M2	0.148096
E65	Ectoplacental cone	U-13C-Glutamine	Aspartate-M2	0.116006
E65	Ectoplacental cone	U-13C-Glutamine	Aspartate-M2	0.342417
E65	Ectoplacental cone	U-13C-Glutamine	Aspartate-M2	0.181968
E65	Ectoplacental cone	U-13C-Glutamine	Aspartate-M2	0.337201
E65	Ectoplacental cone	U-13C-Glutamine	Aspartate-M2	0.289561
E65	Ectoplacental cone	U-13C-Glutamine	Aspartate-M2	0.29194
E65	Embryonic visceral endoderm	U-13C-Glutamine	Aspartate-M2	0.198636
E65	Embryonic visceral endoderm	U-13C-Glutamine	Aspartate-M2	0.213982
E65	Embryonic visceral endoderm	U-13C-Glutamine	Aspartate-M2	0.229744
E65	Embryonic visceral endoderm	U-13C-Glutamine	Aspartate-M2	0.197818
E65	Embryonic visceral endoderm	U-13C-Glutamine	Aspartate-M2	0.296229
E65	Embryonic visceral endoderm	U-13C-Glutamine	Aspartate-M2	0.209302
E65	Embryonic visceral endoderm	U-13C-Glutamine	Aspartate-M2	0.235826
E65	Embryonic visceral endoderm	U-13C-Glutamine	Aspartate-M2	0.209493
E65	Embryonic visceral endoderm	U-13C-Glutamine	Aspartate-M2	0.240079
E65	Embryonic visceral endoderm	U-13C-Glutamine	Aspartate-M2	0.20367
E65	Embryonic visceral endoderm	U-13C-Glutamine	Aspartate-M2	0.264946
E65	Embryonic visceral endoderm	U-13C-Glutamine	Aspartate-M2	0.201078
E65	Embryonic visceral endoderm	U-13C-Glutamine	Aspartate-M2	0.194244
E65	Embryonic visceral endoderm	U-13C-Glutamine	Aspartate-M2	0.205312
E65	Epiblast	U-13C-Glutamine	Aspartate-M2	0.242789
E65	Epiblast	U-13C-Glutamine	Aspartate-M2	0.255359
E65	Epiblast	U-13C-Glutamine	Aspartate-M2	0.261071
E65	Epiblast	U-13C-Glutamine	Aspartate-M2	0.24074
E65	Epiblast	U-13C-Glutamine	Aspartate-M2	0.27041
E65	Epiblast	U-13C-Glutamine	Aspartate-M2	0.317805
E65	Epiblast	U-13C-Glutamine	Aspartate-M2	0.299546
E65	Epiblast	U-13C-Glutamine	Aspartate-M2	0.290233
E65	Epiblast	U-13C-Glutamine	Aspartate-M2	0.23082
E65	Epiblast	U-13C-Glutamine	Aspartate-M2	0.290818
E65	Epiblast	U-13C-Glutamine	Aspartate-M2	0.269503
E65	Epiblast	U-13C-Glutamine	Aspartate-M2	0.26749
E65	Epiblast	U-13C-Glutamine	Aspartate-M2	0.238662
E65	Epiblast	U-13C-Glutamine	Aspartate-M2	0.245296
E65	Extraembryonic ectoderm	U-13C-Glutamine	Aspartate-M2	0.237996
E65	Extraembryonic ectoderm	U-13C-Glutamine	Aspartate-M2	0.233628
E65	Extraembryonic ectoderm	U-13C-Glutamine	Aspartate-M2	0.247406
E65	Extraembryonic ectoderm	U-13C-Glutamine	Aspartate-M2	0.294191
E65	Extraembryonic ectoderm	U-13C-Glutamine	Aspartate-M2	0.275649
E65	Extraembryonic ectoderm	U-13C-Glutamine	Aspartate-M2	0.415337
E65	Extraembryonic ectoderm	U-13C-Glutamine	Aspartate-M2	0.362125
E65	Extraembryonic ectoderm	U-13C-Glutamine	Aspartate-M2	0.260128
E65	Extraembryonic ectoderm	U-13C-Glutamine	Aspartate-M2	0.253401
E65	Extraembryonic ectoderm	U-13C-Glutamine	Aspartate-M2	0.257478
E65	Extraembryonic ectoderm	U-13C-Glutamine	Aspartate-M2	0.301853
E65	Extraembryonic ectoderm	U-13C-Glutamine	Aspartate-M2	0.327644
E65	Extraembryonic ectoderm	U-13C-Glutamine	Aspartate-M2	0.281283
E65	Extraembryonic ectoderm	U-13C-Glutamine	Aspartate-M2	0.245344
E65	Abembryonic visceral endoderm	U-13C-Glutamine	Aspartate-M2	0.198127
E65	Abembryonic visceral endoderm	U-13C-Glutamine	Aspartate-M2	0.200816
E65	Abembryonic visceral endoderm	U-13C-Glutamine	Aspartate-M2	0.225685
E65	Abembryonic visceral endoderm	U-13C-Glutamine	Aspartate-M2	0.237998
E65	Abembryonic visceral endoderm	U-13C-Glutamine	Aspartate-M2	0.273072
E65	Abembryonic visceral endoderm	U-13C-Glutamine	Aspartate-M2	0.256169
E65	Abembryonic visceral endoderm	U-13C-Glutamine	Aspartate-M2	0.232408
E65	Abembryonic visceral endoderm	U-13C-Glutamine	Aspartate-M2	0.212687
E65	Abembryonic visceral endoderm	U-13C-Glutamine	Aspartate-M2	0.239627
E65	Abembryonic visceral endoderm	U-13C-Glutamine	Aspartate-M2	0.218745
E65	Abembryonic visceral endoderm	U-13C-Glutamine	Aspartate-M2	0.227473
E65	Abembryonic visceral endoderm	U-13C-Glutamine	Aspartate-M2	0.251321
E65	Abembryonic visceral endoderm	U-13C-Glutamine	Aspartate-M2	0.207647
E65	Abembryonic visceral endoderm	U-13C-Glutamine	Aspartate-M2	0.196855
E35	Inner cell mass	U-13C-Glutamine	Aspartate-M4	0.200495
E35	Inner cell mass	U-13C-Glutamine	Aspartate-M4	0.163932
E35	Inner cell mass	U-13C-Glutamine	Aspartate-M4	0.183813
E35	Inner cell mass	U-13C-Glutamine	Aspartate-M4	0.142387
E35	Inner cell mass	U-13C-Glutamine	Aspartate-M4	0.16485
E35	Inner cell mass	U-13C-Glutamine	Aspartate-M4	0.135902
E35	Inner cell mass	U-13C-Glutamine	Aspartate-M4	0.168234
E35	Inner cell mass	U-13C-Glutamine	Aspartate-M4	0.117463
E35	Inner cell mass	U-13C-Glutamine	Aspartate-M4	0.141515
E35	Trophectoderm	U-13C-Glutamine	Aspartate-M4	0.122162
E35	Trophectoderm	U-13C-Glutamine	Aspartate-M4	0.131507
E35	Trophectoderm	U-13C-Glutamine	Aspartate-M4	0.131826
E35	Trophectoderm	U-13C-Glutamine	Aspartate-M4	0.158501
E35	Trophectoderm	U-13C-Glutamine	Aspartate-M4	0.148922
E35	Trophectoderm	U-13C-Glutamine	Aspartate-M4	0.139095
E35	Trophectoderm	U-13C-Glutamine	Aspartate-M4	0.132659
E35	Trophectoderm	U-13C-Glutamine	Aspartate-M4	0.114064
E35	Trophectoderm	U-13C-Glutamine	Aspartate-M4	0.125081
E65	Ectoplacental cone	U-13C-Glutamine	Aspartate-M4	0.427919
E65	Ectoplacental cone	U-13C-Glutamine	Aspartate-M4	0.24891
E65	Ectoplacental cone	U-13C-Glutamine	Aspartate-M4	0.396478
E65	Ectoplacental cone	U-13C-Glutamine	Aspartate-M4	0.449909
E65	Ectoplacental cone	U-13C-Glutamine	Aspartate-M4	0.299527
E65	Ectoplacental cone	U-13C-Glutamine	Aspartate-M4	0.270758
E65	Ectoplacental cone	U-13C-Glutamine	Aspartate-M4	0.259058
E65	Embryonic visceral endoderm	U-13C-Glutamine	Aspartate-M4	0.374845
E65	Embryonic visceral endoderm	U-13C-Glutamine	Aspartate-M4	0.340867
E65	Embryonic visceral endoderm	U-13C-Glutamine	Aspartate-M4	0.363796
E65	Embryonic visceral endoderm	U-13C-Glutamine	Aspartate-M4	0.392223
E65	Embryonic visceral endoderm	U-13C-Glutamine	Aspartate-M4	0.318353
E65	Embryonic visceral endoderm	U-13C-Glutamine	Aspartate-M4	0.336017
E65	Embryonic visceral endoderm	U-13C-Glutamine	Aspartate-M4	0.370762
E65	Embryonic visceral endoderm	U-13C-Glutamine	Aspartate-M4	0.299802
E65	Embryonic visceral endoderm	U-13C-Glutamine	Aspartate-M4	0.33085
E65	Embryonic visceral endoderm	U-13C-Glutamine	Aspartate-M4	0.412338
E65	Embryonic visceral endoderm	U-13C-Glutamine	Aspartate-M4	0.319629
E65	Embryonic visceral endoderm	U-13C-Glutamine	Aspartate-M4	0.356711
E65	Embryonic visceral endoderm	U-13C-Glutamine	Aspartate-M4	0.384078
E65	Embryonic visceral endoderm	U-13C-Glutamine	Aspartate-M4	0.296898
E65	Epiblast	U-13C-Glutamine	Aspartate-M4	0.369627
E65	Epiblast	U-13C-Glutamine	Aspartate-M4	0.337308
E65	Epiblast	U-13C-Glutamine	Aspartate-M4	0.386462
E65	Epiblast	U-13C-Glutamine	Aspartate-M4	0.369853
E65	Epiblast	U-13C-Glutamine	Aspartate-M4	0.373918
E65	Epiblast	U-13C-Glutamine	Aspartate-M4	0.302751
E65	Epiblast	U-13C-Glutamine	Aspartate-M4	0.334181
E65	Epiblast	U-13C-Glutamine	Aspartate-M4	0.314102
E65	Epiblast	U-13C-Glutamine	Aspartate-M4	0.377136
E65	Epiblast	U-13C-Glutamine	Aspartate-M4	0.385185
E65	Epiblast	U-13C-Glutamine	Aspartate-M4	0.339524
E65	Epiblast	U-13C-Glutamine	Aspartate-M4	0.333826
E65	Epiblast	U-13C-Glutamine	Aspartate-M4	0.352975
E65	Epiblast	U-13C-Glutamine	Aspartate-M4	0.321414
E65	Extraembryonic ectoderm	U-13C-Glutamine	Aspartate-M4	0.410996
E65	Extraembryonic ectoderm	U-13C-Glutamine	Aspartate-M4	0.39191
E65	Extraembryonic ectoderm	U-13C-Glutamine	Aspartate-M4	0.392062
E65	Extraembryonic ectoderm	U-13C-Glutamine	Aspartate-M4	0.353981
E65	Extraembryonic ectoderm	U-13C-Glutamine	Aspartate-M4	0.331111
E65	Extraembryonic ectoderm	U-13C-Glutamine	Aspartate-M4	0.262609
E65	Extraembryonic ectoderm	U-13C-Glutamine	Aspartate-M4	0.339055
E65	Extraembryonic ectoderm	U-13C-Glutamine	Aspartate-M4	0.344006
E65	Extraembryonic ectoderm	U-13C-Glutamine	Aspartate-M4	0.388534
E65	Extraembryonic ectoderm	U-13C-Glutamine	Aspartate-M4	0.409453
E65	Extraembryonic ectoderm	U-13C-Glutamine	Aspartate-M4	0.344179
E65	Extraembryonic ectoderm	U-13C-Glutamine	Aspartate-M4	0.315998
E65	Extraembryonic ectoderm	U-13C-Glutamine	Aspartate-M4	0.373378
E65	Extraembryonic ectoderm	U-13C-Glutamine	Aspartate-M4	0.344345
E65	Abembryonic visceral endoderm	U-13C-Glutamine	Aspartate-M4	0.432451
E65	Abembryonic visceral endoderm	U-13C-Glutamine	Aspartate-M4	0.414648
E65	Abembryonic visceral endoderm	U-13C-Glutamine	Aspartate-M4	0.399242
E65	Abembryonic visceral endoderm	U-13C-Glutamine	Aspartate-M4	0.379886
E65	Abembryonic visceral endoderm	U-13C-Glutamine	Aspartate-M4	0.340187
E65	Abembryonic visceral endoderm	U-13C-Glutamine	Aspartate-M4	0.318476
E65	Abembryonic visceral endoderm	U-13C-Glutamine	Aspartate-M4	0.383497
E65	Abembryonic visceral endoderm	U-13C-Glutamine	Aspartate-M4	0.347105
E65	Abembryonic visceral endoderm	U-13C-Glutamine	Aspartate-M4	0.371372
E65	Abembryonic visceral endoderm	U-13C-Glutamine	Aspartate-M4	0.43138
E65	Abembryonic visceral endoderm	U-13C-Glutamine	Aspartate-M4	0.354401
E65	Abembryonic visceral endoderm	U-13C-Glutamine	Aspartate-M4	0.326685
E65	Abembryonic visceral endoderm	U-13C-Glutamine	Aspartate-M4	0.406303
E65	Abembryonic visceral endoderm	U-13C-Glutamine	Aspartate-M4	0.342971
E35	Inner cell mass	U-13C-Glutamine	Glutamine-M5	0.653851
E35	Inner cell mass	U-13C-Glutamine	Glutamine-M5	0.555382
E35	Inner cell mass	U-13C-Glutamine	Glutamine-M5	0.53207
E35	Inner cell mass	U-13C-Glutamine	Glutamine-M5	0.528433
E35	Inner cell mass	U-13C-Glutamine	Glutamine-M5	0.592547
E35	Inner cell mass	U-13C-Glutamine	Glutamine-M5	0.63772
E35	Inner cell mass	U-13C-Glutamine	Glutamine-M5	0.70171
E35	Inner cell mass	U-13C-Glutamine	Glutamine-M5	0.581436
E35	Inner cell mass	U-13C-Glutamine	Glutamine-M5	0.646783
E35	Trophectoderm	U-13C-Glutamine	Glutamine-M5	0.693378
E35	Trophectoderm	U-13C-Glutamine	Glutamine-M5	0.670476
E35	Trophectoderm	U-13C-Glutamine	Glutamine-M5	0.61277
E35	Trophectoderm	U-13C-Glutamine	Glutamine-M5	0.413065
E35	Trophectoderm	U-13C-Glutamine	Glutamine-M5	0.701924
E35	Trophectoderm	U-13C-Glutamine	Glutamine-M5	0.555745
E35	Trophectoderm	U-13C-Glutamine	Glutamine-M5	0.7955
E35	Trophectoderm	U-13C-Glutamine	Glutamine-M5	0.651913
E35	Trophectoderm	U-13C-Glutamine	Glutamine-M5	0.66104
E65	Ectoplacental cone	U-13C-Glutamine	Glutamine-M5	0.840773
E65	Ectoplacental cone	U-13C-Glutamine	Glutamine-M5	0.473221
E65	Ectoplacental cone	U-13C-Glutamine	Glutamine-M5	0.533456
E65	Ectoplacental cone	U-13C-Glutamine	Glutamine-M5	0.838409
E65	Ectoplacental cone	U-13C-Glutamine	Glutamine-M5	0.68566
E65	Ectoplacental cone	U-13C-Glutamine	Glutamine-M5	0.537506
E65	Ectoplacental cone	U-13C-Glutamine	Glutamine-M5	0.716865
E65	Embryonic visceral endoderm	U-13C-Glutamine	Glutamine-M5	0.758244
E65	Embryonic visceral endoderm	U-13C-Glutamine	Glutamine-M5	0.742957
E65	Embryonic visceral endoderm	U-13C-Glutamine	Glutamine-M5	0.753664
E65	Embryonic visceral endoderm	U-13C-Glutamine	Glutamine-M5	0.780121
E65	Embryonic visceral endoderm	U-13C-Glutamine	Glutamine-M5	0.718707
E65	Embryonic visceral endoderm	U-13C-Glutamine	Glutamine-M5	0.745018
E65	Embryonic visceral endoderm	U-13C-Glutamine	Glutamine-M5	0.716819
E65	Embryonic visceral endoderm	U-13C-Glutamine	Glutamine-M5	0.7215
E65	Embryonic visceral endoderm	U-13C-Glutamine	Glutamine-M5	0.698291
E65	Embryonic visceral endoderm	U-13C-Glutamine	Glutamine-M5	0.780245
E65	Embryonic visceral endoderm	U-13C-Glutamine	Glutamine-M5	0.735786
E65	Embryonic visceral endoderm	U-13C-Glutamine	Glutamine-M5	0.775683
E65	Embryonic visceral endoderm	U-13C-Glutamine	Glutamine-M5	0.762637
E65	Embryonic visceral endoderm	U-13C-Glutamine	Glutamine-M5	0.729061
E65	Epiblast	U-13C-Glutamine	Glutamine-M5	0.7221
E65	Epiblast	U-13C-Glutamine	Glutamine-M5	0.672712
E65	Epiblast	U-13C-Glutamine	Glutamine-M5	0.761889
E65	Epiblast	U-13C-Glutamine	Glutamine-M5	0.727337
E65	Epiblast	U-13C-Glutamine	Glutamine-M5	0.803497
E65	Epiblast	U-13C-Glutamine	Glutamine-M5	0.676955
E65	Epiblast	U-13C-Glutamine	Glutamine-M5	0.58333
E65	Epiblast	U-13C-Glutamine	Glutamine-M5	0.701367
E65	Epiblast	U-13C-Glutamine	Glutamine-M5	0.71195
E65	Epiblast	U-13C-Glutamine	Glutamine-M5	0.784731
E65	Epiblast	U-13C-Glutamine	Glutamine-M5	0.727534
E65	Epiblast	U-13C-Glutamine	Glutamine-M5	0.726525
E65	Epiblast	U-13C-Glutamine	Glutamine-M5	0.713255
E65	Epiblast	U-13C-Glutamine	Glutamine-M5	0.722782
E65	Extraembryonic ectoderm	U-13C-Glutamine	Glutamine-M5	0.724167
E65	Extraembryonic ectoderm	U-13C-Glutamine	Glutamine-M5	0.715186
E65	Extraembryonic ectoderm	U-13C-Glutamine	Glutamine-M5	0.628145
E65	Extraembryonic ectoderm	U-13C-Glutamine	Glutamine-M5	0.552515
E65	Extraembryonic ectoderm	U-13C-Glutamine	Glutamine-M5	0.785983
E65	Extraembryonic ectoderm	U-13C-Glutamine	Glutamine-M5	0.590384
E65	Extraembryonic ectoderm	U-13C-Glutamine	Glutamine-M5	0.44687
E65	Extraembryonic ectoderm	U-13C-Glutamine	Glutamine-M5	0.689156
E65	Extraembryonic ectoderm	U-13C-Glutamine	Glutamine-M5	0.689376
E65	Extraembryonic ectoderm	U-13C-Glutamine	Glutamine-M5	0.766713
E65	Extraembryonic ectoderm	U-13C-Glutamine	Glutamine-M5	0.658489
E65	Extraembryonic ectoderm	U-13C-Glutamine	Glutamine-M5	0.529089
E65	Extraembryonic ectoderm	U-13C-Glutamine	Glutamine-M5	0.642769
E65	Extraembryonic ectoderm	U-13C-Glutamine	Glutamine-M5	0.672737
E65	Abembryonic visceral endoderm	U-13C-Glutamine	Glutamine-M5	0.784288
E65	Abembryonic visceral endoderm	U-13C-Glutamine	Glutamine-M5	0.763413
E65	Abembryonic visceral endoderm	U-13C-Glutamine	Glutamine-M5	0.7397
E65	Abembryonic visceral endoderm	U-13C-Glutamine	Glutamine-M5	0.706061
E65	Abembryonic visceral endoderm	U-13C-Glutamine	Glutamine-M5	0.735649
E65	Abembryonic visceral endoderm	U-13C-Glutamine	Glutamine-M5	0.701379
E65	Abembryonic visceral endoderm	U-13C-Glutamine	Glutamine-M5	0.702509
E65	Abembryonic visceral endoderm	U-13C-Glutamine	Glutamine-M5	0.722101
E65	Abembryonic visceral endoderm	U-13C-Glutamine	Glutamine-M5	0.699814
E65	Abembryonic visceral endoderm	U-13C-Glutamine	Glutamine-M5	0.786698
E65	Abembryonic visceral endoderm	U-13C-Glutamine	Glutamine-M5	0.713376
E65	Abembryonic visceral endoderm	U-13C-Glutamine	Glutamine-M5	0.708369
E65	Abembryonic visceral endoderm	U-13C-Glutamine	Glutamine-M5	0.731064
E65	Abembryonic visceral endoderm	U-13C-Glutamine	Glutamine-M5	0.725937
E35	Inner cell mass	U-13C-Glutamine	Glutamate-M2	0.0486191
E35	Inner cell mass	U-13C-Glutamine	Glutamate-M2	0.0381963
E35	Inner cell mass	U-13C-Glutamine	Glutamate-M2	0.04416
E35	Inner cell mass	U-13C-Glutamine	Glutamate-M2	0.0262142
E35	Inner cell mass	U-13C-Glutamine	Glutamate-M2	0.0418713
E35	Inner cell mass	U-13C-Glutamine	Glutamate-M2	0.034823
E35	Inner cell mass	U-13C-Glutamine	Glutamate-M2	0.0435216
E35	Inner cell mass	U-13C-Glutamine	Glutamate-M2	0.0400103
E35	Inner cell mass	U-13C-Glutamine	Glutamate-M2	0.0490827
E35	Trophectoderm	U-13C-Glutamine	Glutamate-M2	0.0344127
E35	Trophectoderm	U-13C-Glutamine	Glutamate-M2	0.0426489
E35	Trophectoderm	U-13C-Glutamine	Glutamate-M2	0.0440765
E35	Trophectoderm	U-13C-Glutamine	Glutamate-M2	0.0224548
E35	Trophectoderm	U-13C-Glutamine	Glutamate-M2	0.0391331
E35	Trophectoderm	U-13C-Glutamine	Glutamate-M2	0.0291878
E35	Trophectoderm	U-13C-Glutamine	Glutamate-M2	0.0394405
E35	Trophectoderm	U-13C-Glutamine	Glutamate-M2	0.0387774
E35	Trophectoderm	U-13C-Glutamine	Glutamate-M2	0.0458227
E65	Ectoplacental cone	U-13C-Glutamine	Glutamate-M2	0.0776219
E65	Ectoplacental cone	U-13C-Glutamine	Glutamate-M2	0.106606
E65	Ectoplacental cone	U-13C-Glutamine	Glutamate-M2	0.0531641
E65	Ectoplacental cone	U-13C-Glutamine	Glutamate-M2	0.0457987
E65	Ectoplacental cone	U-13C-Glutamine	Glutamate-M2	0.0712086
E65	Ectoplacental cone	U-13C-Glutamine	Glutamate-M2	0.0380756
E65	Ectoplacental cone	U-13C-Glutamine	Glutamate-M2	0.0158091
E65	Embryonic visceral endoderm	U-13C-Glutamine	Glutamate-M2	0.0554962
E65	Embryonic visceral endoderm	U-13C-Glutamine	Glutamate-M2	0.0584728
E65	Embryonic visceral endoderm	U-13C-Glutamine	Glutamate-M2	0.0621792
E65	Embryonic visceral endoderm	U-13C-Glutamine	Glutamate-M2	0.055085
E65	Embryonic visceral endoderm	U-13C-Glutamine	Glutamate-M2	0.0701627
E65	Embryonic visceral endoderm	U-13C-Glutamine	Glutamate-M2	0.0502772
E65	Embryonic visceral endoderm	U-13C-Glutamine	Glutamate-M2	0.0604383
E65	Embryonic visceral endoderm	U-13C-Glutamine	Glutamate-M2	0.0487035
E65	Embryonic visceral endoderm	U-13C-Glutamine	Glutamate-M2	0.0539914
E65	Embryonic visceral endoderm	U-13C-Glutamine	Glutamate-M2	0.0577284
E65	Embryonic visceral endoderm	U-13C-Glutamine	Glutamate-M2	0.0570882
E65	Embryonic visceral endoderm	U-13C-Glutamine	Glutamate-M2	0.0523348
E65	Embryonic visceral endoderm	U-13C-Glutamine	Glutamate-M2	0.0504872
E65	Embryonic visceral endoderm	U-13C-Glutamine	Glutamate-M2	0.0495338
E65	Epiblast	U-13C-Glutamine	Glutamate-M2	0.0610999
E65	Epiblast	U-13C-Glutamine	Glutamate-M2	0.0637372
E65	Epiblast	U-13C-Glutamine	Glutamate-M2	0.0520196
E65	Epiblast	U-13C-Glutamine	Glutamate-M2	0.0604428
E65	Epiblast	U-13C-Glutamine	Glutamate-M2	0.0502531
E65	Epiblast	U-13C-Glutamine	Glutamate-M2	0.0534746
E65	Epiblast	U-13C-Glutamine	Glutamate-M2	0.0553959
E65	Epiblast	U-13C-Glutamine	Glutamate-M2	0.0508657
E65	Epiblast	U-13C-Glutamine	Glutamate-M2	0.0462529
E65	Epiblast	U-13C-Glutamine	Glutamate-M2	0.0470291
E65	Epiblast	U-13C-Glutamine	Glutamate-M2	0.058611
E65	Epiblast	U-13C-Glutamine	Glutamate-M2	0.0583897
E65	Epiblast	U-13C-Glutamine	Glutamate-M2	0.0539406
E65	Epiblast	U-13C-Glutamine	Glutamate-M2	0.0505095
E65	Extraembryonic ectoderm	U-13C-Glutamine	Glutamate-M2	0.0574205
E65	Extraembryonic ectoderm	U-13C-Glutamine	Glutamate-M2	0.0568336
E65	Extraembryonic ectoderm	U-13C-Glutamine	Glutamate-M2	0.0458006
E65	Extraembryonic ectoderm	U-13C-Glutamine	Glutamate-M2	0.0488651
E65	Extraembryonic ectoderm	U-13C-Glutamine	Glutamate-M2	0.0470692
E65	Extraembryonic ectoderm	U-13C-Glutamine	Glutamate-M2	0.0488509
E65	Extraembryonic ectoderm	U-13C-Glutamine	Glutamate-M2	0.0443418
E65	Extraembryonic ectoderm	U-13C-Glutamine	Glutamate-M2	0.0473055
E65	Extraembryonic ectoderm	U-13C-Glutamine	Glutamate-M2	0.0439452
E65	Extraembryonic ectoderm	U-13C-Glutamine	Glutamate-M2	0.0461366
E65	Extraembryonic ectoderm	U-13C-Glutamine	Glutamate-M2	0.0564267
E65	Extraembryonic ectoderm	U-13C-Glutamine	Glutamate-M2	0.0498162
E65	Extraembryonic ectoderm	U-13C-Glutamine	Glutamate-M2	0.0554697
E65	Extraembryonic ectoderm	U-13C-Glutamine	Glutamate-M2	0.0461726
E65	Abembryonic visceral endoderm	U-13C-Glutamine	Glutamate-M2	0.0560698
E65	Abembryonic visceral endoderm	U-13C-Glutamine	Glutamate-M2	0.0572902
E65	Abembryonic visceral endoderm	U-13C-Glutamine	Glutamate-M2	0.0574441
E65	Abembryonic visceral endoderm	U-13C-Glutamine	Glutamate-M2	0.0624625
E65	Abembryonic visceral endoderm	U-13C-Glutamine	Glutamate-M2	0.0638095
E65	Abembryonic visceral endoderm	U-13C-Glutamine	Glutamate-M2	0.0593784
E65	Abembryonic visceral endoderm	U-13C-Glutamine	Glutamate-M2	0.0612979
E65	Abembryonic visceral endoderm	U-13C-Glutamine	Glutamate-M2	0.0505813
E65	Abembryonic visceral endoderm	U-13C-Glutamine	Glutamate-M2	0.0514546
E65	Abembryonic visceral endoderm	U-13C-Glutamine	Glutamate-M2	0.0498775
E65	Abembryonic visceral endoderm	U-13C-Glutamine	Glutamate-M2	0.0640711
E65	Abembryonic visceral endoderm	U-13C-Glutamine	Glutamate-M2	0.0643711
E65	Abembryonic visceral endoderm	U-13C-Glutamine	Glutamate-M2	0.0579204
E65	Abembryonic visceral endoderm	U-13C-Glutamine	Glutamate-M2	0.0505728
E35	Inner cell mass	U-13C-Glutamine	Glutamate-M3	0.0839451
E35	Inner cell mass	U-13C-Glutamine	Glutamate-M3	0.0678468
E35	Inner cell mass	U-13C-Glutamine	Glutamate-M3	0.0787339
E35	Inner cell mass	U-13C-Glutamine	Glutamate-M3	0.0528223
E35	Inner cell mass	U-13C-Glutamine	Glutamate-M3	0.0756444
E35	Inner cell mass	U-13C-Glutamine	Glutamate-M3	0.0705041
E35	Inner cell mass	U-13C-Glutamine	Glutamate-M3	0.0801298
E35	Inner cell mass	U-13C-Glutamine	Glutamate-M3	0.075277
E35	Inner cell mass	U-13C-Glutamine	Glutamate-M3	0.0782177
E35	Trophectoderm	U-13C-Glutamine	Glutamate-M3	0.076955
E35	Trophectoderm	U-13C-Glutamine	Glutamate-M3	0.0746459
E35	Trophectoderm	U-13C-Glutamine	Glutamate-M3	0.0765545
E35	Trophectoderm	U-13C-Glutamine	Glutamate-M3	0.0450589
E35	Trophectoderm	U-13C-Glutamine	Glutamate-M3	0.071227
E35	Trophectoderm	U-13C-Glutamine	Glutamate-M3	0.0523051
E35	Trophectoderm	U-13C-Glutamine	Glutamate-M3	0.0810491
E35	Trophectoderm	U-13C-Glutamine	Glutamate-M3	0.0763705
E35	Trophectoderm	U-13C-Glutamine	Glutamate-M3	0.0766787
E65	Ectoplacental cone	U-13C-Glutamine	Glutamate-M3	0.159863
E65	Ectoplacental cone	U-13C-Glutamine	Glutamate-M3	0.0739649
E65	Ectoplacental cone	U-13C-Glutamine	Glutamate-M3	0.101059
E65	Ectoplacental cone	U-13C-Glutamine	Glutamate-M3	0.121515
E65	Ectoplacental cone	U-13C-Glutamine	Glutamate-M3	0.117006
E65	Ectoplacental cone	U-13C-Glutamine	Glutamate-M3	0.110392
E65	Ectoplacental cone	U-13C-Glutamine	Glutamate-M3	0.124496
E65	Embryonic visceral endoderm	U-13C-Glutamine	Glutamate-M3	0.122332
E65	Embryonic visceral endoderm	U-13C-Glutamine	Glutamate-M3	0.118439
E65	Embryonic visceral endoderm	U-13C-Glutamine	Glutamate-M3	0.113375
E65	Embryonic visceral endoderm	U-13C-Glutamine	Glutamate-M3	0.117109
E65	Embryonic visceral endoderm	U-13C-Glutamine	Glutamate-M3	0.115622
E65	Embryonic visceral endoderm	U-13C-Glutamine	Glutamate-M3	0.106596
E65	Embryonic visceral endoderm	U-13C-Glutamine	Glutamate-M3	0.116358
E65	Embryonic visceral endoderm	U-13C-Glutamine	Glutamate-M3	0.0982243
E65	Embryonic visceral endoderm	U-13C-Glutamine	Glutamate-M3	0.112448
E65	Embryonic visceral endoderm	U-13C-Glutamine	Glutamate-M3	0.117375
E65	Embryonic visceral endoderm	U-13C-Glutamine	Glutamate-M3	0.109654
E65	Embryonic visceral endoderm	U-13C-Glutamine	Glutamate-M3	0.108235
E65	Embryonic visceral endoderm	U-13C-Glutamine	Glutamate-M3	0.106697
E65	Embryonic visceral endoderm	U-13C-Glutamine	Glutamate-M3	0.10043
E65	Epiblast	U-13C-Glutamine	Glutamate-M3	0.119865
E65	Epiblast	U-13C-Glutamine	Glutamate-M3	0.111522
E65	Epiblast	U-13C-Glutamine	Glutamate-M3	0.107485
E65	Epiblast	U-13C-Glutamine	Glutamate-M3	0.116079
E65	Epiblast	U-13C-Glutamine	Glutamate-M3	0.113314
E65	Epiblast	U-13C-Glutamine	Glutamate-M3	0.108488
E65	Epiblast	U-13C-Glutamine	Glutamate-M3	0.0978201
E65	Epiblast	U-13C-Glutamine	Glutamate-M3	0.0967222
E65	Epiblast	U-13C-Glutamine	Glutamate-M3	0.112948
E65	Epiblast	U-13C-Glutamine	Glutamate-M3	0.115798
E65	Epiblast	U-13C-Glutamine	Glutamate-M3	0.112921
E65	Epiblast	U-13C-Glutamine	Glutamate-M3	0.11037
E65	Epiblast	U-13C-Glutamine	Glutamate-M3	0.114607
E65	Epiblast	U-13C-Glutamine	Glutamate-M3	0.101984
E65	Extraembryonic ectoderm	U-13C-Glutamine	Glutamate-M3	0.122238
E65	Extraembryonic ectoderm	U-13C-Glutamine	Glutamate-M3	0.111649
E65	Extraembryonic ectoderm	U-13C-Glutamine	Glutamate-M3	0.0871254
E65	Extraembryonic ectoderm	U-13C-Glutamine	Glutamate-M3	0.0897083
E65	Extraembryonic ectoderm	U-13C-Glutamine	Glutamate-M3	0.102897
E65	Extraembryonic ectoderm	U-13C-Glutamine	Glutamate-M3	0.0825304
E65	Extraembryonic ectoderm	U-13C-Glutamine	Glutamate-M3	0.0689206
E65	Extraembryonic ectoderm	U-13C-Glutamine	Glutamate-M3	0.0969536
E65	Extraembryonic ectoderm	U-13C-Glutamine	Glutamate-M3	0.109151
E65	Extraembryonic ectoderm	U-13C-Glutamine	Glutamate-M3	0.116025
E65	Extraembryonic ectoderm	U-13C-Glutamine	Glutamate-M3	0.104774
E65	Extraembryonic ectoderm	U-13C-Glutamine	Glutamate-M3	0.0800547
E65	Extraembryonic ectoderm	U-13C-Glutamine	Glutamate-M3	0.110133
E65	Extraembryonic ectoderm	U-13C-Glutamine	Glutamate-M3	0.0948338
E65	Abembryonic visceral endoderm	U-13C-Glutamine	Glutamate-M3	0.129479
E65	Abembryonic visceral endoderm	U-13C-Glutamine	Glutamate-M3	0.12593
E65	Abembryonic visceral endoderm	U-13C-Glutamine	Glutamate-M3	0.115276
E65	Abembryonic visceral endoderm	U-13C-Glutamine	Glutamate-M3	0.122848
E65	Abembryonic visceral endoderm	U-13C-Glutamine	Glutamate-M3	0.116615
E65	Abembryonic visceral endoderm	U-13C-Glutamine	Glutamate-M3	0.110294
E65	Abembryonic visceral endoderm	U-13C-Glutamine	Glutamate-M3	0.113549
E65	Abembryonic visceral endoderm	U-13C-Glutamine	Glutamate-M3	0.103035
E65	Abembryonic visceral endoderm	U-13C-Glutamine	Glutamate-M3	0.114181
E65	Abembryonic visceral endoderm	U-13C-Glutamine	Glutamate-M3	0.120988
E65	Abembryonic visceral endoderm	U-13C-Glutamine	Glutamate-M3	0.117553
E65	Abembryonic visceral endoderm	U-13C-Glutamine	Glutamate-M3	0.114881
E65	Abembryonic visceral endoderm	U-13C-Glutamine	Glutamate-M3	0.118532
E65	Abembryonic visceral endoderm	U-13C-Glutamine	Glutamate-M3	0.105018
E35	Inner cell mass	U-13C-Glutamine	Glutamate-M5	0.168622
E35	Inner cell mass	U-13C-Glutamine	Glutamate-M5	0.136939
E35	Inner cell mass	U-13C-Glutamine	Glutamate-M5	0.152997
E35	Inner cell mass	U-13C-Glutamine	Glutamate-M5	0.125009
E35	Inner cell mass	U-13C-Glutamine	Glutamate-M5	0.165542
E35	Inner cell mass	U-13C-Glutamine	Glutamate-M5	0.15309
E35	Inner cell mass	U-13C-Glutamine	Glutamate-M5	0.181075
E35	Inner cell mass	U-13C-Glutamine	Glutamate-M5	0.139883
E35	Inner cell mass	U-13C-Glutamine	Glutamate-M5	0.142711
E35	Trophectoderm	U-13C-Glutamine	Glutamate-M5	0.150676
E35	Trophectoderm	U-13C-Glutamine	Glutamate-M5	0.13376
E35	Trophectoderm	U-13C-Glutamine	Glutamate-M5	0.131499
E35	Trophectoderm	U-13C-Glutamine	Glutamate-M5	0.102299
E35	Trophectoderm	U-13C-Glutamine	Glutamate-M5	0.157876
E35	Trophectoderm	U-13C-Glutamine	Glutamate-M5	0.124558
E35	Trophectoderm	U-13C-Glutamine	Glutamate-M5	0.185176
E35	Trophectoderm	U-13C-Glutamine	Glutamate-M5	0.132456
E35	Trophectoderm	U-13C-Glutamine	Glutamate-M5	0.138575
E65	Ectoplacental cone	U-13C-Glutamine	Glutamate-M5	0.471569
E65	Ectoplacental cone	U-13C-Glutamine	Glutamate-M5	0.240834
E65	Ectoplacental cone	U-13C-Glutamine	Glutamate-M5	0.298604
E65	Ectoplacental cone	U-13C-Glutamine	Glutamate-M5	0.504356
E65	Ectoplacental cone	U-13C-Glutamine	Glutamate-M5	0.396921
E65	Ectoplacental cone	U-13C-Glutamine	Glutamate-M5	0.222937
E65	Ectoplacental cone	U-13C-Glutamine	Glutamate-M5	0.481618
E65	Embryonic visceral endoderm	U-13C-Glutamine	Glutamate-M5	0.429003
E65	Embryonic visceral endoderm	U-13C-Glutamine	Glutamate-M5	0.401022
E65	Embryonic visceral endoderm	U-13C-Glutamine	Glutamate-M5	0.431987
E65	Embryonic visceral endoderm	U-13C-Glutamine	Glutamate-M5	0.446152
E65	Embryonic visceral endoderm	U-13C-Glutamine	Glutamate-M5	0.382073
E65	Embryonic visceral endoderm	U-13C-Glutamine	Glutamate-M5	0.394509
E65	Embryonic visceral endoderm	U-13C-Glutamine	Glutamate-M5	0.405605
E65	Embryonic visceral endoderm	U-13C-Glutamine	Glutamate-M5	0.35394
E65	Embryonic visceral endoderm	U-13C-Glutamine	Glutamate-M5	0.376155
E65	Embryonic visceral endoderm	U-13C-Glutamine	Glutamate-M5	0.458425
E65	Embryonic visceral endoderm	U-13C-Glutamine	Glutamate-M5	0.429233
E65	Embryonic visceral endoderm	U-13C-Glutamine	Glutamate-M5	0.43172
E65	Embryonic visceral endoderm	U-13C-Glutamine	Glutamate-M5	0.469292
E65	Embryonic visceral endoderm	U-13C-Glutamine	Glutamate-M5	0.367509
E65	Epiblast	U-13C-Glutamine	Glutamate-M5	0.423253
E65	Epiblast	U-13C-Glutamine	Glutamate-M5	0.398796
E65	Epiblast	U-13C-Glutamine	Glutamate-M5	0.485303
E65	Epiblast	U-13C-Glutamine	Glutamate-M5	0.412498
E65	Epiblast	U-13C-Glutamine	Glutamate-M5	0.488875
E65	Epiblast	U-13C-Glutamine	Glutamate-M5	0.394306
E65	Epiblast	U-13C-Glutamine	Glutamate-M5	0.357443
E65	Epiblast	U-13C-Glutamine	Glutamate-M5	0.405213
E65	Epiblast	U-13C-Glutamine	Glutamate-M5	0.450647
E65	Epiblast	U-13C-Glutamine	Glutamate-M5	0.4958
E65	Epiblast	U-13C-Glutamine	Glutamate-M5	0.44766
E65	Epiblast	U-13C-Glutamine	Glutamate-M5	0.415872
E65	Epiblast	U-13C-Glutamine	Glutamate-M5	0.440756
E65	Epiblast	U-13C-Glutamine	Glutamate-M5	0.405327
E65	Extraembryonic ectoderm	U-13C-Glutamine	Glutamate-M5	0.451972
E65	Extraembryonic ectoderm	U-13C-Glutamine	Glutamate-M5	0.431353
E65	Extraembryonic ectoderm	U-13C-Glutamine	Glutamate-M5	0.367835
E65	Extraembryonic ectoderm	U-13C-Glutamine	Glutamate-M5	0.304117
E65	Extraembryonic ectoderm	U-13C-Glutamine	Glutamate-M5	0.46081
E65	Extraembryonic ectoderm	U-13C-Glutamine	Glutamate-M5	0.321847
E65	Extraembryonic ectoderm	U-13C-Glutamine	Glutamate-M5	0.257859
E65	Extraembryonic ectoderm	U-13C-Glutamine	Glutamate-M5	0.421451
E65	Extraembryonic ectoderm	U-13C-Glutamine	Glutamate-M5	0.472763
E65	Extraembryonic ectoderm	U-13C-Glutamine	Glutamate-M5	0.489884
E65	Extraembryonic ectoderm	U-13C-Glutamine	Glutamate-M5	0.400053
E65	Extraembryonic ectoderm	U-13C-Glutamine	Glutamate-M5	0.267801
E65	Extraembryonic ectoderm	U-13C-Glutamine	Glutamate-M5	0.417737
E65	Extraembryonic ectoderm	U-13C-Glutamine	Glutamate-M5	0.385352
E65	Abembryonic visceral endoderm	U-13C-Glutamine	Glutamate-M5	0.467879
E65	Abembryonic visceral endoderm	U-13C-Glutamine	Glutamate-M5	0.442154
E65	Abembryonic visceral endoderm	U-13C-Glutamine	Glutamate-M5	0.423358
E65	Abembryonic visceral endoderm	U-13C-Glutamine	Glutamate-M5	0.413664
E65	Abembryonic visceral endoderm	U-13C-Glutamine	Glutamate-M5	0.408662
E65	Abembryonic visceral endoderm	U-13C-Glutamine	Glutamate-M5	0.36838
E65	Abembryonic visceral endoderm	U-13C-Glutamine	Glutamate-M5	0.412395
E65	Abembryonic visceral endoderm	U-13C-Glutamine	Glutamate-M5	0.384915
E65	Abembryonic visceral endoderm	U-13C-Glutamine	Glutamate-M5	0.437077
E65	Abembryonic visceral endoderm	U-13C-Glutamine	Glutamate-M5	0.484149
E65	Abembryonic visceral endoderm	U-13C-Glutamine	Glutamate-M5	0.427524
E65	Abembryonic visceral endoderm	U-13C-Glutamine	Glutamate-M5	0.381281
E65	Abembryonic visceral endoderm	U-13C-Glutamine	Glutamate-M5	0.454981
E65	Abembryonic visceral endoderm	U-13C-Glutamine	Glutamate-M5	0.397521
E35	Inner cell mass	U-13C-Glutamine	Citrate-M2	0.161508
E35	Inner cell mass	U-13C-Glutamine	Citrate-M2	0.156292
E35	Inner cell mass	U-13C-Glutamine	Citrate-M2	0.111358
E35	Inner cell mass	U-13C-Glutamine	Citrate-M2	0.0553273
E35	Inner cell mass	U-13C-Glutamine	Citrate-M2	0.124488
E35	Inner cell mass	U-13C-Glutamine	Citrate-M2	0.0874453
E35	Inner cell mass	U-13C-Glutamine	Citrate-M2	0.153006
E35	Inner cell mass	U-13C-Glutamine	Citrate-M2	0.0899176
E35	Inner cell mass	U-13C-Glutamine	Citrate-M2	0.081096
E35	Trophectoderm	U-13C-Glutamine	Citrate-M2	0.147927
E35	Trophectoderm	U-13C-Glutamine	Citrate-M2	0.129434
E35	Trophectoderm	U-13C-Glutamine	Citrate-M2	0.0926557
E35	Trophectoderm	U-13C-Glutamine	Citrate-M2	0.0573612
E35	Trophectoderm	U-13C-Glutamine	Citrate-M2	0.0919169
E35	Trophectoderm	U-13C-Glutamine	Citrate-M2	0.0820386
E35	Trophectoderm	U-13C-Glutamine	Citrate-M2	0.121422
E35	Trophectoderm	U-13C-Glutamine	Citrate-M2	0.0836918
E35	Trophectoderm	U-13C-Glutamine	Citrate-M2	0.0756913
E65	Ectoplacental cone	U-13C-Glutamine	Citrate-M2	0.176496
E65	Ectoplacental cone	U-13C-Glutamine	Citrate-M2	0.0806739
E65	Ectoplacental cone	U-13C-Glutamine	Citrate-M2	0.172802
E65	Ectoplacental cone	U-13C-Glutamine	Citrate-M2	0.171703
E65	Ectoplacental cone	U-13C-Glutamine	Citrate-M2	0.178702
E65	Ectoplacental cone	U-13C-Glutamine	Citrate-M2	0.24975
E65	Ectoplacental cone	U-13C-Glutamine	Citrate-M2	0.183698
E65	Embryonic visceral endoderm	U-13C-Glutamine	Citrate-M2	0.170012
E65	Embryonic visceral endoderm	U-13C-Glutamine	Citrate-M2	0.16447
E65	Embryonic visceral endoderm	U-13C-Glutamine	Citrate-M2	0.169063
E65	Embryonic visceral endoderm	U-13C-Glutamine	Citrate-M2	0.16194
E65	Embryonic visceral endoderm	U-13C-Glutamine	Citrate-M2	0.178509
E65	Embryonic visceral endoderm	U-13C-Glutamine	Citrate-M2	0.134315
E65	Embryonic visceral endoderm	U-13C-Glutamine	Citrate-M2	0.1673
E65	Embryonic visceral endoderm	U-13C-Glutamine	Citrate-M2	0.120744
E65	Embryonic visceral endoderm	U-13C-Glutamine	Citrate-M2	0.125035
E65	Embryonic visceral endoderm	U-13C-Glutamine	Citrate-M2	0.158979
E65	Embryonic visceral endoderm	U-13C-Glutamine	Citrate-M2	0.161538
E65	Embryonic visceral endoderm	U-13C-Glutamine	Citrate-M2	0.142344
E65	Embryonic visceral endoderm	U-13C-Glutamine	Citrate-M2	0.162413
E65	Embryonic visceral endoderm	U-13C-Glutamine	Citrate-M2	0.129613
E65	Epiblast	U-13C-Glutamine	Citrate-M2	0.170913
E65	Epiblast	U-13C-Glutamine	Citrate-M2	0.160874
E65	Epiblast	U-13C-Glutamine	Citrate-M2	0.15125
E65	Epiblast	U-13C-Glutamine	Citrate-M2	0.158132
E65	Epiblast	U-13C-Glutamine	Citrate-M2	0.157571
E65	Epiblast	U-13C-Glutamine	Citrate-M2	0.130247
E65	Epiblast	U-13C-Glutamine	Citrate-M2	0.147675
E65	Epiblast	U-13C-Glutamine	Citrate-M2	0.138451
E65	Epiblast	U-13C-Glutamine	Citrate-M2	0.140958
E65	Epiblast	U-13C-Glutamine	Citrate-M2	0.155057
E65	Epiblast	U-13C-Glutamine	Citrate-M2	0.146221
E65	Epiblast	U-13C-Glutamine	Citrate-M2	0.15557
E65	Epiblast	U-13C-Glutamine	Citrate-M2	0.16554
E65	Epiblast	U-13C-Glutamine	Citrate-M2	0.133393
E65	Extraembryonic ectoderm	U-13C-Glutamine	Citrate-M2	0.174568
E65	Extraembryonic ectoderm	U-13C-Glutamine	Citrate-M2	0.164871
E65	Extraembryonic ectoderm	U-13C-Glutamine	Citrate-M2	0.163106
E65	Extraembryonic ectoderm	U-13C-Glutamine	Citrate-M2	0.163714
E65	Extraembryonic ectoderm	U-13C-Glutamine	Citrate-M2	0.155723
E65	Extraembryonic ectoderm	U-13C-Glutamine	Citrate-M2	0.152588
E65	Extraembryonic ectoderm	U-13C-Glutamine	Citrate-M2	0.170535
E65	Extraembryonic ectoderm	U-13C-Glutamine	Citrate-M2	0.143168
E65	Extraembryonic ectoderm	U-13C-Glutamine	Citrate-M2	0.148785
E65	Extraembryonic ectoderm	U-13C-Glutamine	Citrate-M2	0.157689
E65	Extraembryonic ectoderm	U-13C-Glutamine	Citrate-M2	0.15832
E65	Extraembryonic ectoderm	U-13C-Glutamine	Citrate-M2	0.156259
E65	Extraembryonic ectoderm	U-13C-Glutamine	Citrate-M2	0.165307
E65	Extraembryonic ectoderm	U-13C-Glutamine	Citrate-M2	0.144499
E65	Abembryonic visceral endoderm	U-13C-Glutamine	Citrate-M2	0.180097
E65	Abembryonic visceral endoderm	U-13C-Glutamine	Citrate-M2	0.171841
E65	Abembryonic visceral endoderm	U-13C-Glutamine	Citrate-M2	0.175841
E65	Abembryonic visceral endoderm	U-13C-Glutamine	Citrate-M2	0.170483
E65	Abembryonic visceral endoderm	U-13C-Glutamine	Citrate-M2	0.178607
E65	Abembryonic visceral endoderm	U-13C-Glutamine	Citrate-M2	0.168571
E65	Abembryonic visceral endoderm	U-13C-Glutamine	Citrate-M2	0.165959
E65	Abembryonic visceral endoderm	U-13C-Glutamine	Citrate-M2	0.136294
E65	Abembryonic visceral endoderm	U-13C-Glutamine	Citrate-M2	0.1591
E65	Abembryonic visceral endoderm	U-13C-Glutamine	Citrate-M2	0.164978
E65	Abembryonic visceral endoderm	U-13C-Glutamine	Citrate-M2	0.162064
E65	Abembryonic visceral endoderm	U-13C-Glutamine	Citrate-M2	0.166768
E65	Abembryonic visceral endoderm	U-13C-Glutamine	Citrate-M2	0.163145
E65	Abembryonic visceral endoderm	U-13C-Glutamine	Citrate-M2	0.146198
E35	Inner cell mass	U-13C-Glutamine	Citrate-M3	0.142326
E35	Inner cell mass	U-13C-Glutamine	Citrate-M3	0.100757
E35	Inner cell mass	U-13C-Glutamine	Citrate-M3	0.0676867
E35	Inner cell mass	U-13C-Glutamine	Citrate-M3	0.0176307
E35	Inner cell mass	U-13C-Glutamine	Citrate-M3	0.0828377
E35	Inner cell mass	U-13C-Glutamine	Citrate-M3	0.0392954
E35	Inner cell mass	U-13C-Glutamine	Citrate-M3	0.0961288
E35	Inner cell mass	U-13C-Glutamine	Citrate-M3	0.0459802
E35	Inner cell mass	U-13C-Glutamine	Citrate-M3	0.0439774
E35	Trophectoderm	U-13C-Glutamine	Citrate-M3	0.108375
E35	Trophectoderm	U-13C-Glutamine	Citrate-M3	0.069594
E35	Trophectoderm	U-13C-Glutamine	Citrate-M3	0.0413317
E35	Trophectoderm	U-13C-Glutamine	Citrate-M3	0.0166883
E35	Trophectoderm	U-13C-Glutamine	Citrate-M3	0.0445003
E35	Trophectoderm	U-13C-Glutamine	Citrate-M3	0.0335668
E35	Trophectoderm	U-13C-Glutamine	Citrate-M3	0.0545209
E35	Trophectoderm	U-13C-Glutamine	Citrate-M3	0.0310206
E35	Trophectoderm	U-13C-Glutamine	Citrate-M3	0.0343812
E65	Ectoplacental cone	U-13C-Glutamine	Citrate-M3	0.101491
E65	Ectoplacental cone	U-13C-Glutamine	Citrate-M3	0.0437182
E65	Ectoplacental cone	U-13C-Glutamine	Citrate-M3	0.185943
E65	Ectoplacental cone	U-13C-Glutamine	Citrate-M3	0.0954743
E65	Ectoplacental cone	U-13C-Glutamine	Citrate-M3	0.1114
E65	Ectoplacental cone	U-13C-Glutamine	Citrate-M3	0.14252
E65	Ectoplacental cone	U-13C-Glutamine	Citrate-M3	0.0703558
E65	Embryonic visceral endoderm	U-13C-Glutamine	Citrate-M3	0.0988031
E65	Embryonic visceral endoderm	U-13C-Glutamine	Citrate-M3	0.106972
E65	Embryonic visceral endoderm	U-13C-Glutamine	Citrate-M3	0.113115
E65	Embryonic visceral endoderm	U-13C-Glutamine	Citrate-M3	0.0932237
E65	Embryonic visceral endoderm	U-13C-Glutamine	Citrate-M3	0.138863
E65	Embryonic visceral endoderm	U-13C-Glutamine	Citrate-M3	0.0750109
E65	Embryonic visceral endoderm	U-13C-Glutamine	Citrate-M3	0.126235
E65	Embryonic visceral endoderm	U-13C-Glutamine	Citrate-M3	0.0512937
E65	Embryonic visceral endoderm	U-13C-Glutamine	Citrate-M3	0.0618027
E65	Embryonic visceral endoderm	U-13C-Glutamine	Citrate-M3	0.0975716
E65	Embryonic visceral endoderm	U-13C-Glutamine	Citrate-M3	0.125859
E65	Embryonic visceral endoderm	U-13C-Glutamine	Citrate-M3	0.0774301
E65	Embryonic visceral endoderm	U-13C-Glutamine	Citrate-M3	0.0956306
E65	Embryonic visceral endoderm	U-13C-Glutamine	Citrate-M3	0.0574973
E65	Epiblast	U-13C-Glutamine	Citrate-M3	0.0975778
E65	Epiblast	U-13C-Glutamine	Citrate-M3	0.103847
E65	Epiblast	U-13C-Glutamine	Citrate-M3	0.091749
E65	Epiblast	U-13C-Glutamine	Citrate-M3	0.0952899
E65	Epiblast	U-13C-Glutamine	Citrate-M3	0.0828178
E65	Epiblast	U-13C-Glutamine	Citrate-M3	0.0802543
E65	Epiblast	U-13C-Glutamine	Citrate-M3	0.0964686
E65	Epiblast	U-13C-Glutamine	Citrate-M3	0.0772467
E65	Epiblast	U-13C-Glutamine	Citrate-M3	0.0641122
E65	Epiblast	U-13C-Glutamine	Citrate-M3	0.0775009
E65	Epiblast	U-13C-Glutamine	Citrate-M3	0.102586
E65	Epiblast	U-13C-Glutamine	Citrate-M3	0.115415
E65	Epiblast	U-13C-Glutamine	Citrate-M3	0.124885
E65	Epiblast	U-13C-Glutamine	Citrate-M3	0.073438
E65	Extraembryonic ectoderm	U-13C-Glutamine	Citrate-M3	0.101174
E65	Extraembryonic ectoderm	U-13C-Glutamine	Citrate-M3	0.0981374
E65	Extraembryonic ectoderm	U-13C-Glutamine	Citrate-M3	0.112524
E65	Extraembryonic ectoderm	U-13C-Glutamine	Citrate-M3	0.118748
E65	Extraembryonic ectoderm	U-13C-Glutamine	Citrate-M3	0.0990966
E65	Extraembryonic ectoderm	U-13C-Glutamine	Citrate-M3	0.118812
E65	Extraembryonic ectoderm	U-13C-Glutamine	Citrate-M3	0.141909
E65	Extraembryonic ectoderm	U-13C-Glutamine	Citrate-M3	0.0916283
E65	Extraembryonic ectoderm	U-13C-Glutamine	Citrate-M3	0.0765485
E65	Extraembryonic ectoderm	U-13C-Glutamine	Citrate-M3	0.0791238
E65	Extraembryonic ectoderm	U-13C-Glutamine	Citrate-M3	0.106982
E65	Extraembryonic ectoderm	U-13C-Glutamine	Citrate-M3	0.128369
E65	Extraembryonic ectoderm	U-13C-Glutamine	Citrate-M3	0.122283
E65	Extraembryonic ectoderm	U-13C-Glutamine	Citrate-M3	0.0858385
E65	Abembryonic visceral endoderm	U-13C-Glutamine	Citrate-M3	0.101548
E65	Abembryonic visceral endoderm	U-13C-Glutamine	Citrate-M3	0.104605
E65	Abembryonic visceral endoderm	U-13C-Glutamine	Citrate-M3	0.127454
E65	Abembryonic visceral endoderm	U-13C-Glutamine	Citrate-M3	0.124797
E65	Abembryonic visceral endoderm	U-13C-Glutamine	Citrate-M3	0.118957
E65	Abembryonic visceral endoderm	U-13C-Glutamine	Citrate-M3	0.117685
E65	Abembryonic visceral endoderm	U-13C-Glutamine	Citrate-M3	0.137738
E65	Abembryonic visceral endoderm	U-13C-Glutamine	Citrate-M3	0.0743498
E65	Abembryonic visceral endoderm	U-13C-Glutamine	Citrate-M3	0.0955596
E65	Abembryonic visceral endoderm	U-13C-Glutamine	Citrate-M3	0.0843769
E65	Abembryonic visceral endoderm	U-13C-Glutamine	Citrate-M3	0.113055
E65	Abembryonic visceral endoderm	U-13C-Glutamine	Citrate-M3	0.118695
E65	Abembryonic visceral endoderm	U-13C-Glutamine	Citrate-M3	0.105456
E65	Abembryonic visceral endoderm	U-13C-Glutamine	Citrate-M3	0.0766299
E35	Inner cell mass	U-13C-Glutamine	Citrate-M4	0.235106
E35	Inner cell mass	U-13C-Glutamine	Citrate-M4	0.24602
E35	Inner cell mass	U-13C-Glutamine	Citrate-M4	0.184133
E35	Inner cell mass	U-13C-Glutamine	Citrate-M4	0.0819563
E35	Inner cell mass	U-13C-Glutamine	Citrate-M4	0.166827
E35	Inner cell mass	U-13C-Glutamine	Citrate-M4	0.123653
E35	Inner cell mass	U-13C-Glutamine	Citrate-M4	0.209709
E35	Inner cell mass	U-13C-Glutamine	Citrate-M4	0.146897
E35	Inner cell mass	U-13C-Glutamine	Citrate-M4	0.138992
E35	Trophectoderm	U-13C-Glutamine	Citrate-M4	0.26151
E35	Trophectoderm	U-13C-Glutamine	Citrate-M4	0.224324
E35	Trophectoderm	U-13C-Glutamine	Citrate-M4	0.157532
E35	Trophectoderm	U-13C-Glutamine	Citrate-M4	0.0848365
E35	Trophectoderm	U-13C-Glutamine	Citrate-M4	0.138901
E35	Trophectoderm	U-13C-Glutamine	Citrate-M4	0.125099
E35	Trophectoderm	U-13C-Glutamine	Citrate-M4	0.212046
E35	Trophectoderm	U-13C-Glutamine	Citrate-M4	0.129753
E35	Trophectoderm	U-13C-Glutamine	Citrate-M4	0.131121
E65	Ectoplacental cone	U-13C-Glutamine	Citrate-M4	0.401352
E65	Ectoplacental cone	U-13C-Glutamine	Citrate-M4	0.464368
E65	Ectoplacental cone	U-13C-Glutamine	Citrate-M4	0.28159
E65	Ectoplacental cone	U-13C-Glutamine	Citrate-M4	0.380235
E65	Ectoplacental cone	U-13C-Glutamine	Citrate-M4	0.371355
E65	Ectoplacental cone	U-13C-Glutamine	Citrate-M4	0.192024
E65	Ectoplacental cone	U-13C-Glutamine	Citrate-M4	0.388839
E65	Embryonic visceral endoderm	U-13C-Glutamine	Citrate-M4	0.379087
E65	Embryonic visceral endoderm	U-13C-Glutamine	Citrate-M4	0.358032
E65	Embryonic visceral endoderm	U-13C-Glutamine	Citrate-M4	0.367877
E65	Embryonic visceral endoderm	U-13C-Glutamine	Citrate-M4	0.368729
E65	Embryonic visceral endoderm	U-13C-Glutamine	Citrate-M4	0.374481
E65	Embryonic visceral endoderm	U-13C-Glutamine	Citrate-M4	0.303138
E65	Embryonic visceral endoderm	U-13C-Glutamine	Citrate-M4	0.352921
E65	Embryonic visceral endoderm	U-13C-Glutamine	Citrate-M4	0.237594
E65	Embryonic visceral endoderm	U-13C-Glutamine	Citrate-M4	0.263245
E65	Embryonic visceral endoderm	U-13C-Glutamine	Citrate-M4	0.376695
E65	Embryonic visceral endoderm	U-13C-Glutamine	Citrate-M4	0.363487
E65	Embryonic visceral endoderm	U-13C-Glutamine	Citrate-M4	0.320195
E65	Embryonic visceral endoderm	U-13C-Glutamine	Citrate-M4	0.359168
E65	Embryonic visceral endoderm	U-13C-Glutamine	Citrate-M4	0.267073
E65	Epiblast	U-13C-Glutamine	Citrate-M4	0.386173
E65	Epiblast	U-13C-Glutamine	Citrate-M4	0.358543
E65	Epiblast	U-13C-Glutamine	Citrate-M4	0.410026
E65	Epiblast	U-13C-Glutamine	Citrate-M4	0.371619
E65	Epiblast	U-13C-Glutamine	Citrate-M4	0.438153
E65	Epiblast	U-13C-Glutamine	Citrate-M4	0.299193
E65	Epiblast	U-13C-Glutamine	Citrate-M4	0.319967
E65	Epiblast	U-13C-Glutamine	Citrate-M4	0.293425
E65	Epiblast	U-13C-Glutamine	Citrate-M4	0.320432
E65	Epiblast	U-13C-Glutamine	Citrate-M4	0.399019
E65	Epiblast	U-13C-Glutamine	Citrate-M4	0.369465
E65	Epiblast	U-13C-Glutamine	Citrate-M4	0.33597
E65	Epiblast	U-13C-Glutamine	Citrate-M4	0.343009
E65	Epiblast	U-13C-Glutamine	Citrate-M4	0.295586
E65	Extraembryonic ectoderm	U-13C-Glutamine	Citrate-M4	0.412633
E65	Extraembryonic ectoderm	U-13C-Glutamine	Citrate-M4	0.388015
E65	Extraembryonic ectoderm	U-13C-Glutamine	Citrate-M4	0.369125
E65	Extraembryonic ectoderm	U-13C-Glutamine	Citrate-M4	0.361132
E65	Extraembryonic ectoderm	U-13C-Glutamine	Citrate-M4	0.418277
E65	Extraembryonic ectoderm	U-13C-Glutamine	Citrate-M4	0.338983
E65	Extraembryonic ectoderm	U-13C-Glutamine	Citrate-M4	0.333745
E65	Extraembryonic ectoderm	U-13C-Glutamine	Citrate-M4	0.316829
E65	Extraembryonic ectoderm	U-13C-Glutamine	Citrate-M4	0.387082
E65	Extraembryonic ectoderm	U-13C-Glutamine	Citrate-M4	0.399572
E65	Extraembryonic ectoderm	U-13C-Glutamine	Citrate-M4	0.38506
E65	Extraembryonic ectoderm	U-13C-Glutamine	Citrate-M4	0.310919
E65	Extraembryonic ectoderm	U-13C-Glutamine	Citrate-M4	0.363233
E65	Extraembryonic ectoderm	U-13C-Glutamine	Citrate-M4	0.297044
E65	Abembryonic visceral endoderm	U-13C-Glutamine	Citrate-M4	0.407438
E65	Abembryonic visceral endoderm	U-13C-Glutamine	Citrate-M4	0.377535
E65	Abembryonic visceral endoderm	U-13C-Glutamine	Citrate-M4	0.37352
E65	Abembryonic visceral endoderm	U-13C-Glutamine	Citrate-M4	0.360573
E65	Abembryonic visceral endoderm	U-13C-Glutamine	Citrate-M4	0.384167
E65	Abembryonic visceral endoderm	U-13C-Glutamine	Citrate-M4	0.331068
E65	Abembryonic visceral endoderm	U-13C-Glutamine	Citrate-M4	0.351282
E65	Abembryonic visceral endoderm	U-13C-Glutamine	Citrate-M4	0.283323
E65	Abembryonic visceral endoderm	U-13C-Glutamine	Citrate-M4	0.362572
E65	Abembryonic visceral endoderm	U-13C-Glutamine	Citrate-M4	0.395988
E65	Abembryonic visceral endoderm	U-13C-Glutamine	Citrate-M4	0.389211
E65	Abembryonic visceral endoderm	U-13C-Glutamine	Citrate-M4	0.335899
E65	Abembryonic visceral endoderm	U-13C-Glutamine	Citrate-M4	0.369491
E65	Abembryonic visceral endoderm	U-13C-Glutamine	Citrate-M4	0.295061

## Sheet: 13C-stem-cells
metabolite	isotopologue	metabolite-isotopologue	13C-nutrient	stem-cells	values
Lactate	M0	Lactate-M0	U-13C-Glucose	G.EpiLCs.Day3	0.118038
Lactate	M0	Lactate-M0	U-13C-Glucose	G.EpiLCs.Day3	0.12404
Lactate	M0	Lactate-M0	U-13C-Glucose	G.EpiLCs.Day3	0.123069
Lactate	M0	Lactate-M0	U-13C-Glucose	G.EpiLCs.Day2	0.161894
Lactate	M0	Lactate-M0	U-13C-Glucose	G.EpiLCs.Day2	0.140144
Lactate	M0	Lactate-M0	U-13C-Glucose	G.EpiLCs.Day2	0.146527
Lactate	M0	Lactate-M0	U-13C-Glucose	G.EpiLCs.Day1	0.114162
Lactate	M0	Lactate-M0	U-13C-Glucose	G.EpiLCs.Day1	0.114212
Lactate	M0	Lactate-M0	U-13C-Glucose	G.EpiLCs.Day1	0.119077
Lactate	M0	Lactate-M0	U-13C-Glucose	G.ESCs	0.11084
Lactate	M0	Lactate-M0	U-13C-Glucose	G.ESCs	0.105691
Lactate	M0	Lactate-M0	U-13C-Glucose	G.ESCs	0.113627
Lactate	M0	Lactate-M0	U-13C-Glucose	G.EpiSCs	0.131941
Lactate	M0	Lactate-M0	U-13C-Glucose	G.EpiSCs	0.12103
Lactate	M0	Lactate-M0	U-13C-Glucose	G.EpiSCs	0.111813
Succinate	M0	Succinate-M0	U-13C-Glucose	G.EpiLCs.Day3	0.740019
Succinate	M0	Succinate-M0	U-13C-Glucose	G.EpiLCs.Day3	0.750472
Succinate	M0	Succinate-M0	U-13C-Glucose	G.EpiLCs.Day3	0.727045
Succinate	M0	Succinate-M0	U-13C-Glucose	G.EpiLCs.Day2	0.707298
Succinate	M0	Succinate-M0	U-13C-Glucose	G.EpiLCs.Day2	0.667517
Succinate	M0	Succinate-M0	U-13C-Glucose	G.EpiLCs.Day2	0.622785
Succinate	M0	Succinate-M0	U-13C-Glucose	G.EpiLCs.Day1	0.640108
Succinate	M0	Succinate-M0	U-13C-Glucose	G.EpiLCs.Day1	0.63551
Succinate	M0	Succinate-M0	U-13C-Glucose	G.EpiLCs.Day1	0.628929
Succinate	M0	Succinate-M0	U-13C-Glucose	G.ESCs	0.628889
Succinate	M0	Succinate-M0	U-13C-Glucose	G.ESCs	0.629941
Succinate	M0	Succinate-M0	U-13C-Glucose	G.ESCs	0.628689
Succinate	M0	Succinate-M0	U-13C-Glucose	G.EpiSCs	0.722744
Succinate	M0	Succinate-M0	U-13C-Glucose	G.EpiSCs	0.715062
Succinate	M0	Succinate-M0	U-13C-Glucose	G.EpiSCs	0.693854
2-Oxoglutarate	M0	2-Oxoglutarate-M0	U-13C-Glucose	G.EpiLCs.Day3	0.647541
2-Oxoglutarate	M0	2-Oxoglutarate-M0	U-13C-Glucose	G.EpiLCs.Day3	0.650013
2-Oxoglutarate	M0	2-Oxoglutarate-M0	U-13C-Glucose	G.EpiLCs.Day3	0.642635
2-Oxoglutarate	M0	2-Oxoglutarate-M0	U-13C-Glucose	G.EpiLCs.Day2	0.660513
2-Oxoglutarate	M0	2-Oxoglutarate-M0	U-13C-Glucose	G.EpiLCs.Day2	0.601159
2-Oxoglutarate	M0	2-Oxoglutarate-M0	U-13C-Glucose	G.EpiLCs.Day2	0.555219
2-Oxoglutarate	M0	2-Oxoglutarate-M0	U-13C-Glucose	G.EpiLCs.Day1	0.547262
2-Oxoglutarate	M0	2-Oxoglutarate-M0	U-13C-Glucose	G.EpiLCs.Day1	0.541923
2-Oxoglutarate	M0	2-Oxoglutarate-M0	U-13C-Glucose	G.EpiLCs.Day1	0.543298
2-Oxoglutarate	M0	2-Oxoglutarate-M0	U-13C-Glucose	G.ESCs	0.615819
2-Oxoglutarate	M0	2-Oxoglutarate-M0	U-13C-Glucose	G.ESCs	0.622771
2-Oxoglutarate	M0	2-Oxoglutarate-M0	U-13C-Glucose	G.ESCs	0.611171
2-Oxoglutarate	M0	2-Oxoglutarate-M0	U-13C-Glucose	G.EpiSCs	0.668015
2-Oxoglutarate	M0	2-Oxoglutarate-M0	U-13C-Glucose	G.EpiSCs	0.660485
2-Oxoglutarate	M0	2-Oxoglutarate-M0	U-13C-Glucose	G.EpiSCs	0.604696
Pyruvate	M0	Pyruvate-M0	U-13C-Glucose	G.EpiLCs.Day3	0.311922
Pyruvate	M0	Pyruvate-M0	U-13C-Glucose	G.EpiLCs.Day3	0.30439
Pyruvate	M0	Pyruvate-M0	U-13C-Glucose	G.EpiLCs.Day3	0.325473
Pyruvate	M0	Pyruvate-M0	U-13C-Glucose	G.EpiLCs.Day2	0.210619
Pyruvate	M0	Pyruvate-M0	U-13C-Glucose	G.EpiLCs.Day2	0.178194
Pyruvate	M0	Pyruvate-M0	U-13C-Glucose	G.EpiLCs.Day2	0.183828
Pyruvate	M0	Pyruvate-M0	U-13C-Glucose	G.EpiLCs.Day1	0.251381
Pyruvate	M0	Pyruvate-M0	U-13C-Glucose	G.EpiLCs.Day1	0.221685
Pyruvate	M0	Pyruvate-M0	U-13C-Glucose	G.EpiLCs.Day1	0.226116
Pyruvate	M0	Pyruvate-M0	U-13C-Glucose	G.ESCs	0.262943
Pyruvate	M0	Pyruvate-M0	U-13C-Glucose	G.ESCs	0.265194
Pyruvate	M0	Pyruvate-M0	U-13C-Glucose	G.ESCs	0.283956
Pyruvate	M0	Pyruvate-M0	U-13C-Glucose	G.EpiSCs	0.282743
Pyruvate	M0	Pyruvate-M0	U-13C-Glucose	G.EpiSCs	0.270385
Pyruvate	M0	Pyruvate-M0	U-13C-Glucose	G.EpiSCs	0.320412
Citrate	M0	Citrate-M0	U-13C-Glucose	G.EpiLCs.Day3	0.466366
Citrate	M0	Citrate-M0	U-13C-Glucose	G.EpiLCs.Day3	0.482163
Citrate	M0	Citrate-M0	U-13C-Glucose	G.EpiLCs.Day3	0.454431
Citrate	M0	Citrate-M0	U-13C-Glucose	G.EpiLCs.Day2	0.39336
Citrate	M0	Citrate-M0	U-13C-Glucose	G.EpiLCs.Day2	0.367391
Citrate	M0	Citrate-M0	U-13C-Glucose	G.EpiLCs.Day2	0.325064
Citrate	M0	Citrate-M0	U-13C-Glucose	G.EpiLCs.Day1	0.345671
Citrate	M0	Citrate-M0	U-13C-Glucose	G.EpiLCs.Day1	0.350175
Citrate	M0	Citrate-M0	U-13C-Glucose	G.EpiLCs.Day1	0.345772
Citrate	M0	Citrate-M0	U-13C-Glucose	G.ESCs	0.441534
Citrate	M0	Citrate-M0	U-13C-Glucose	G.ESCs	0.451654
Citrate	M0	Citrate-M0	U-13C-Glucose	G.ESCs	0.444916
Citrate	M0	Citrate-M0	U-13C-Glucose	G.EpiSCs	0.465781
Citrate	M0	Citrate-M0	U-13C-Glucose	G.EpiSCs	0.436882
Citrate	M0	Citrate-M0	U-13C-Glucose	G.EpiSCs	0.418045
Malate	M0	Malate-M0	U-13C-Glucose	G.EpiLCs.Day3	0.633554
Malate	M0	Malate-M0	U-13C-Glucose	G.EpiLCs.Day3	0.635926
Malate	M0	Malate-M0	U-13C-Glucose	G.EpiLCs.Day3	0.626443
Malate	M0	Malate-M0	U-13C-Glucose	G.EpiLCs.Day2	0.551197
Malate	M0	Malate-M0	U-13C-Glucose	G.EpiLCs.Day2	0.519607
Malate	M0	Malate-M0	U-13C-Glucose	G.EpiLCs.Day2	0.50484
Malate	M0	Malate-M0	U-13C-Glucose	G.EpiLCs.Day1	0.43896
Malate	M0	Malate-M0	U-13C-Glucose	G.EpiLCs.Day1	0.432216
Malate	M0	Malate-M0	U-13C-Glucose	G.EpiLCs.Day1	0.439051
Malate	M0	Malate-M0	U-13C-Glucose	G.ESCs	0.544347
Malate	M0	Malate-M0	U-13C-Glucose	G.ESCs	0.539938
Malate	M0	Malate-M0	U-13C-Glucose	G.ESCs	0.53638
Malate	M0	Malate-M0	U-13C-Glucose	G.EpiSCs	0.640801
Malate	M0	Malate-M0	U-13C-Glucose	G.EpiSCs	0.64629
Malate	M0	Malate-M0	U-13C-Glucose	G.EpiSCs	0.603274
Fumarate	M0	Fumarate-M0	U-13C-Glucose	G.EpiLCs.Day3	0.648908
Fumarate	M0	Fumarate-M0	U-13C-Glucose	G.EpiLCs.Day3	0.651266
Fumarate	M0	Fumarate-M0	U-13C-Glucose	G.EpiLCs.Day3	0.641676
Fumarate	M0	Fumarate-M0	U-13C-Glucose	G.EpiLCs.Day2	0.555757
Fumarate	M0	Fumarate-M0	U-13C-Glucose	G.EpiLCs.Day2	0.526783
Fumarate	M0	Fumarate-M0	U-13C-Glucose	G.EpiLCs.Day2	0.510631
Fumarate	M0	Fumarate-M0	U-13C-Glucose	G.EpiLCs.Day1	0.440441
Fumarate	M0	Fumarate-M0	U-13C-Glucose	G.EpiLCs.Day1	0.435339
Fumarate	M0	Fumarate-M0	U-13C-Glucose	G.EpiLCs.Day1	0.440012
Fumarate	M0	Fumarate-M0	U-13C-Glucose	G.ESCs	0.55633
Fumarate	M0	Fumarate-M0	U-13C-Glucose	G.ESCs	0.553204
Fumarate	M0	Fumarate-M0	U-13C-Glucose	G.ESCs	0.549266
Fumarate	M0	Fumarate-M0	U-13C-Glucose	G.EpiSCs	0.640309
Fumarate	M0	Fumarate-M0	U-13C-Glucose	G.EpiSCs	0.645722
Fumarate	M0	Fumarate-M0	U-13C-Glucose	G.EpiSCs	0.610572
2-Hydroxyglutarate	M0	2-Hydroxyglutarate-M0	U-13C-Glucose	G.EpiLCs.Day3	0.702681
2-Hydroxyglutarate	M0	2-Hydroxyglutarate-M0	U-13C-Glucose	G.EpiLCs.Day3	0.700604
2-Hydroxyglutarate	M0	2-Hydroxyglutarate-M0	U-13C-Glucose	G.EpiLCs.Day3	0.700603
2-Hydroxyglutarate	M0	2-Hydroxyglutarate-M0	U-13C-Glucose	G.EpiLCs.Day2	0.707952
2-Hydroxyglutarate	M0	2-Hydroxyglutarate-M0	U-13C-Glucose	G.EpiLCs.Day2	0.650768
2-Hydroxyglutarate	M0	2-Hydroxyglutarate-M0	U-13C-Glucose	G.EpiLCs.Day2	0.608108
2-Hydroxyglutarate	M0	2-Hydroxyglutarate-M0	U-13C-Glucose	G.EpiLCs.Day1	0.606553
2-Hydroxyglutarate	M0	2-Hydroxyglutarate-M0	U-13C-Glucose	G.EpiLCs.Day1	0.601136
2-Hydroxyglutarate	M0	2-Hydroxyglutarate-M0	U-13C-Glucose	G.EpiLCs.Day1	0.597912
2-Hydroxyglutarate	M0	2-Hydroxyglutarate-M0	U-13C-Glucose	G.ESCs	0.663946
2-Hydroxyglutarate	M0	2-Hydroxyglutarate-M0	U-13C-Glucose	G.ESCs	0.683168
2-Hydroxyglutarate	M0	2-Hydroxyglutarate-M0	U-13C-Glucose	G.ESCs	0.668486
2-Hydroxyglutarate	M0	2-Hydroxyglutarate-M0	U-13C-Glucose	G.EpiSCs	0.696859
2-Hydroxyglutarate	M0	2-Hydroxyglutarate-M0	U-13C-Glucose	G.EpiSCs	0.687602
2-Hydroxyglutarate	M0	2-Hydroxyglutarate-M0	U-13C-Glucose	G.EpiSCs	0.634756
Aspartate	M0	Aspartate-M0	U-13C-Glucose	G.EpiLCs.Day1	0.45085
Aspartate	M0	Aspartate-M0	U-13C-Glucose	G.EpiLCs.Day1	0.44346
Aspartate	M0	Aspartate-M0	U-13C-Glucose	G.EpiLCs.Day1	0.449895
Aspartate	M0	Aspartate-M0	U-13C-Glucose	G.EpiLCs.Day2	0.541171
Aspartate	M0	Aspartate-M0	U-13C-Glucose	G.EpiLCs.Day2	0.568057
Aspartate	M0	Aspartate-M0	U-13C-Glucose	G.EpiLCs.Day2	0.517543
Aspartate	M0	Aspartate-M0	U-13C-Glucose	G.EpiLCs.Day3	0.661647
Aspartate	M0	Aspartate-M0	U-13C-Glucose	G.EpiLCs.Day3	0.655393
Aspartate	M0	Aspartate-M0	U-13C-Glucose	G.EpiLCs.Day3	0.654493
Aspartate	M0	Aspartate-M0	U-13C-Glucose	G.EpiSCs	0.663521
Aspartate	M0	Aspartate-M0	U-13C-Glucose	G.EpiSCs	0.677435
Aspartate	M0	Aspartate-M0	U-13C-Glucose	G.EpiSCs	0.641266
Aspartate	M0	Aspartate-M0	U-13C-Glucose	G.ESCs	0.578376
Aspartate	M0	Aspartate-M0	U-13C-Glucose	G.ESCs	0.579504
Aspartate	M0	Aspartate-M0	U-13C-Glucose	G.ESCs	0.585305
Glutamate	M0	Glutamate-M0	U-13C-Glucose	G.EpiLCs.Day1	0.557649
Glutamate	M0	Glutamate-M0	U-13C-Glucose	G.EpiLCs.Day1	0.554204
Glutamate	M0	Glutamate-M0	U-13C-Glucose	G.EpiLCs.Day1	0.544889
Glutamate	M0	Glutamate-M0	U-13C-Glucose	G.EpiLCs.Day2	0.635624
Glutamate	M0	Glutamate-M0	U-13C-Glucose	G.EpiLCs.Day2	0.662178
Glutamate	M0	Glutamate-M0	U-13C-Glucose	G.EpiLCs.Day2	0.559915
Glutamate	M0	Glutamate-M0	U-13C-Glucose	G.EpiLCs.Day3	0.685855
Glutamate	M0	Glutamate-M0	U-13C-Glucose	G.EpiLCs.Day3	0.644388
Glutamate	M0	Glutamate-M0	U-13C-Glucose	G.EpiLCs.Day3	0.664792
Glutamate	M0	Glutamate-M0	U-13C-Glucose	G.EpiSCs	0.68661
Glutamate	M0	Glutamate-M0	U-13C-Glucose	G.EpiSCs	0.68082
Glutamate	M0	Glutamate-M0	U-13C-Glucose	G.EpiSCs	0.651145
Glutamate	M0	Glutamate-M0	U-13C-Glucose	G.ESCs	0.58079
Glutamate	M0	Glutamate-M0	U-13C-Glucose	G.ESCs	0.584751
Glutamate	M0	Glutamate-M0	U-13C-Glucose	G.ESCs	0.575761
Alanine	M0	Alanine-M0	U-13C-Glucose	G.EpiLCs.Day1	0.453981
Alanine	M0	Alanine-M0	U-13C-Glucose	G.EpiLCs.Day1	0.44706
Alanine	M0	Alanine-M0	U-13C-Glucose	G.EpiLCs.Day1	0.455322
Alanine	M0	Alanine-M0	U-13C-Glucose	G.EpiLCs.Day2	0.547725
Alanine	M0	Alanine-M0	U-13C-Glucose	G.EpiLCs.Day2	0.578228
Alanine	M0	Alanine-M0	U-13C-Glucose	G.EpiLCs.Day2	0.520458
Alanine	M0	Alanine-M0	U-13C-Glucose	G.EpiLCs.Day3	0.533068
Alanine	M0	Alanine-M0	U-13C-Glucose	G.EpiLCs.Day3	0.522133
Alanine	M0	Alanine-M0	U-13C-Glucose	G.EpiLCs.Day3	0.50314
Alanine	M0	Alanine-M0	U-13C-Glucose	G.EpiSCs	0.525988
Alanine	M0	Alanine-M0	U-13C-Glucose	G.EpiSCs	0.516796
Alanine	M0	Alanine-M0	U-13C-Glucose	G.EpiSCs	0.517969
Alanine	M0	Alanine-M0	U-13C-Glucose	G.ESCs	0.494368
Alanine	M0	Alanine-M0	U-13C-Glucose	G.ESCs	0.48391
Alanine	M0	Alanine-M0	U-13C-Glucose	G.ESCs	0.493389
Lactate	M1	Lactate-M1	U-13C-Glucose	G.EpiLCs.Day3	0.00609496
Lactate	M1	Lactate-M1	U-13C-Glucose	G.EpiLCs.Day3	0.00675327
Lactate	M1	Lactate-M1	U-13C-Glucose	G.EpiLCs.Day3	0.00673994
Lactate	M1	Lactate-M1	U-13C-Glucose	G.EpiLCs.Day2	0.00983757
Lactate	M1	Lactate-M1	U-13C-Glucose	G.EpiLCs.Day2	0.00868324
Lactate	M1	Lactate-M1	U-13C-Glucose	G.EpiLCs.Day2	0.00939101
Lactate	M1	Lactate-M1	U-13C-Glucose	G.EpiLCs.Day1	0.00684786
Lactate	M1	Lactate-M1	U-13C-Glucose	G.EpiLCs.Day1	0.00699548
Lactate	M1	Lactate-M1	U-13C-Glucose	G.EpiLCs.Day1	0.0070877
Lactate	M1	Lactate-M1	U-13C-Glucose	G.ESCs	0.00676971
Lactate	M1	Lactate-M1	U-13C-Glucose	G.ESCs	0.0064143
Lactate	M1	Lactate-M1	U-13C-Glucose	G.ESCs	0.00668613
Lactate	M1	Lactate-M1	U-13C-Glucose	G.EpiSCs	0.00738374
Lactate	M1	Lactate-M1	U-13C-Glucose	G.EpiSCs	0.00693257
Lactate	M1	Lactate-M1	U-13C-Glucose	G.EpiSCs	0.00662466
Succinate	M1	Succinate-M1	U-13C-Glucose	G.EpiLCs.Day3	0.0739557
Succinate	M1	Succinate-M1	U-13C-Glucose	G.EpiLCs.Day3	0.0725885
Succinate	M1	Succinate-M1	U-13C-Glucose	G.EpiLCs.Day3	0.0732405
Succinate	M1	Succinate-M1	U-13C-Glucose	G.EpiLCs.Day2	0.0683771
Succinate	M1	Succinate-M1	U-13C-Glucose	G.EpiLCs.Day2	0.0728412
Succinate	M1	Succinate-M1	U-13C-Glucose	G.EpiLCs.Day2	0.0765112
Succinate	M1	Succinate-M1	U-13C-Glucose	G.EpiLCs.Day1	0.0728089
Succinate	M1	Succinate-M1	U-13C-Glucose	G.EpiLCs.Day1	0.0736456
Succinate	M1	Succinate-M1	U-13C-Glucose	G.EpiLCs.Day1	0.0752995
Succinate	M1	Succinate-M1	U-13C-Glucose	G.ESCs	0.087883
Succinate	M1	Succinate-M1	U-13C-Glucose	G.ESCs	0.087885
Succinate	M1	Succinate-M1	U-13C-Glucose	G.ESCs	0.0886532
Succinate	M1	Succinate-M1	U-13C-Glucose	G.EpiSCs	0.0615052
Succinate	M1	Succinate-M1	U-13C-Glucose	G.EpiSCs	0.0623376
Succinate	M1	Succinate-M1	U-13C-Glucose	G.EpiSCs	0.0635584
2-Oxoglutarate	M1	2-Oxoglutarate-M1	U-13C-Glucose	G.EpiLCs.Day3	0.0734494
2-Oxoglutarate	M1	2-Oxoglutarate-M1	U-13C-Glucose	G.EpiLCs.Day3	0.0743275
2-Oxoglutarate	M1	2-Oxoglutarate-M1	U-13C-Glucose	G.EpiLCs.Day3	0.0718791
2-Oxoglutarate	M1	2-Oxoglutarate-M1	U-13C-Glucose	G.EpiLCs.Day2	0.0644523
2-Oxoglutarate	M1	2-Oxoglutarate-M1	U-13C-Glucose	G.EpiLCs.Day2	0.0649617
2-Oxoglutarate	M1	2-Oxoglutarate-M1	U-13C-Glucose	G.EpiLCs.Day2	0.0664622
2-Oxoglutarate	M1	2-Oxoglutarate-M1	U-13C-Glucose	G.EpiLCs.Day1	0.0679561
2-Oxoglutarate	M1	2-Oxoglutarate-M1	U-13C-Glucose	G.EpiLCs.Day1	0.0678384
2-Oxoglutarate	M1	2-Oxoglutarate-M1	U-13C-Glucose	G.EpiLCs.Day1	0.0672436
2-Oxoglutarate	M1	2-Oxoglutarate-M1	U-13C-Glucose	G.ESCs	0.0683144
2-Oxoglutarate	M1	2-Oxoglutarate-M1	U-13C-Glucose	G.ESCs	0.0688828
2-Oxoglutarate	M1	2-Oxoglutarate-M1	U-13C-Glucose	G.ESCs	0.0709768
2-Oxoglutarate	M1	2-Oxoglutarate-M1	U-13C-Glucose	G.EpiSCs	0.0597532
2-Oxoglutarate	M1	2-Oxoglutarate-M1	U-13C-Glucose	G.EpiSCs	0.0584742
2-Oxoglutarate	M1	2-Oxoglutarate-M1	U-13C-Glucose	G.EpiSCs	0.059785
Pyruvate	M1	Pyruvate-M1	U-13C-Glucose	G.EpiLCs.Day3	0.0288141
Pyruvate	M1	Pyruvate-M1	U-13C-Glucose	G.EpiLCs.Day3	0.0315777
Pyruvate	M1	Pyruvate-M1	U-13C-Glucose	G.EpiLCs.Day3	0.0248116
Pyruvate	M1	Pyruvate-M1	U-13C-Glucose	G.EpiLCs.Day2	0.0206389
Pyruvate	M1	Pyruvate-M1	U-13C-Glucose	G.EpiLCs.Day2	0.0196643
Pyruvate	M1	Pyruvate-M1	U-13C-Glucose	G.EpiLCs.Day2	0.0222341
Pyruvate	M1	Pyruvate-M1	U-13C-Glucose	G.EpiLCs.Day1	0.0273903
Pyruvate	M1	Pyruvate-M1	U-13C-Glucose	G.EpiLCs.Day1	0.02195
Pyruvate	M1	Pyruvate-M1	U-13C-Glucose	G.EpiLCs.Day1	0.0251164
Pyruvate	M1	Pyruvate-M1	U-13C-Glucose	G.ESCs	0.0284232
Pyruvate	M1	Pyruvate-M1	U-13C-Glucose	G.ESCs	0.0291132
Pyruvate	M1	Pyruvate-M1	U-13C-Glucose	G.ESCs	0.0306967
Pyruvate	M1	Pyruvate-M1	U-13C-Glucose	G.EpiSCs	0.025903
Pyruvate	M1	Pyruvate-M1	U-13C-Glucose	G.EpiSCs	0.0261709
Pyruvate	M1	Pyruvate-M1	U-13C-Glucose	G.EpiSCs	0.0287811
Citrate	M1	Citrate-M1	U-13C-Glucose	G.EpiLCs.Day3	0.0527535
Citrate	M1	Citrate-M1	U-13C-Glucose	G.EpiLCs.Day3	0.0546018
Citrate	M1	Citrate-M1	U-13C-Glucose	G.EpiLCs.Day3	0.0529057
Citrate	M1	Citrate-M1	U-13C-Glucose	G.EpiLCs.Day2	0.0451607
Citrate	M1	Citrate-M1	U-13C-Glucose	G.EpiLCs.Day2	0.0476357
Citrate	M1	Citrate-M1	U-13C-Glucose	G.EpiLCs.Day2	0.0426385
Citrate	M1	Citrate-M1	U-13C-Glucose	G.EpiLCs.Day1	0.049511
Citrate	M1	Citrate-M1	U-13C-Glucose	G.EpiLCs.Day1	0.0497379
Citrate	M1	Citrate-M1	U-13C-Glucose	G.EpiLCs.Day1	0.0485484
Citrate	M1	Citrate-M1	U-13C-Glucose	G.ESCs	0.0609261
Citrate	M1	Citrate-M1	U-13C-Glucose	G.ESCs	0.0634988
Citrate	M1	Citrate-M1	U-13C-Glucose	G.ESCs	0.0633264
Citrate	M1	Citrate-M1	U-13C-Glucose	G.EpiSCs	0.0399043
Citrate	M1	Citrate-M1	U-13C-Glucose	G.EpiSCs	0.0401467
Citrate	M1	Citrate-M1	U-13C-Glucose	G.EpiSCs	0.0385268
Malate	M1	Malate-M1	U-13C-Glucose	G.EpiLCs.Day3	0.0715863
Malate	M1	Malate-M1	U-13C-Glucose	G.EpiLCs.Day3	0.0722457
Malate	M1	Malate-M1	U-13C-Glucose	G.EpiLCs.Day3	0.0714347
Malate	M1	Malate-M1	U-13C-Glucose	G.EpiLCs.Day2	0.0545093
Malate	M1	Malate-M1	U-13C-Glucose	G.EpiLCs.Day2	0.0572653
Malate	M1	Malate-M1	U-13C-Glucose	G.EpiLCs.Day2	0.0624382
Malate	M1	Malate-M1	U-13C-Glucose	G.EpiLCs.Day1	0.055353
Malate	M1	Malate-M1	U-13C-Glucose	G.EpiLCs.Day1	0.055784
Malate	M1	Malate-M1	U-13C-Glucose	G.EpiLCs.Day1	0.0554286
Malate	M1	Malate-M1	U-13C-Glucose	G.ESCs	0.0809244
Malate	M1	Malate-M1	U-13C-Glucose	G.ESCs	0.0789678
Malate	M1	Malate-M1	U-13C-Glucose	G.ESCs	0.0801835
Malate	M1	Malate-M1	U-13C-Glucose	G.EpiSCs	0.0533728
Malate	M1	Malate-M1	U-13C-Glucose	G.EpiSCs	0.0551876
Malate	M1	Malate-M1	U-13C-Glucose	G.EpiSCs	0.0567604
Fumarate	M1	Fumarate-M1	U-13C-Glucose	G.EpiLCs.Day3	0.0661163
Fumarate	M1	Fumarate-M1	U-13C-Glucose	G.EpiLCs.Day3	0.0641119
Fumarate	M1	Fumarate-M1	U-13C-Glucose	G.EpiLCs.Day3	0.0660576
Fumarate	M1	Fumarate-M1	U-13C-Glucose	G.EpiLCs.Day2	0.0518938
Fumarate	M1	Fumarate-M1	U-13C-Glucose	G.EpiLCs.Day2	0.0531688
Fumarate	M1	Fumarate-M1	U-13C-Glucose	G.EpiLCs.Day2	0.0614048
Fumarate	M1	Fumarate-M1	U-13C-Glucose	G.EpiLCs.Day1	0.0542507
Fumarate	M1	Fumarate-M1	U-13C-Glucose	G.EpiLCs.Day1	0.0540832
Fumarate	M1	Fumarate-M1	U-13C-Glucose	G.EpiLCs.Day1	0.0547544
Fumarate	M1	Fumarate-M1	U-13C-Glucose	G.ESCs	0.0769596
Fumarate	M1	Fumarate-M1	U-13C-Glucose	G.ESCs	0.0746827
Fumarate	M1	Fumarate-M1	U-13C-Glucose	G.ESCs	0.0758151
Fumarate	M1	Fumarate-M1	U-13C-Glucose	G.EpiSCs	0.0553151
Fumarate	M1	Fumarate-M1	U-13C-Glucose	G.EpiSCs	0.0581586
Fumarate	M1	Fumarate-M1	U-13C-Glucose	G.EpiSCs	0.054214
2-Hydroxyglutarate	M1	2-Hydroxyglutarate-M1	U-13C-Glucose	G.EpiLCs.Day3	0.0576765
2-Hydroxyglutarate	M1	2-Hydroxyglutarate-M1	U-13C-Glucose	G.EpiLCs.Day3	0.0587817
2-Hydroxyglutarate	M1	2-Hydroxyglutarate-M1	U-13C-Glucose	G.EpiLCs.Day3	0.0565493
2-Hydroxyglutarate	M1	2-Hydroxyglutarate-M1	U-13C-Glucose	G.EpiLCs.Day2	0.0478018
2-Hydroxyglutarate	M1	2-Hydroxyglutarate-M1	U-13C-Glucose	G.EpiLCs.Day2	0.0580489
2-Hydroxyglutarate	M1	2-Hydroxyglutarate-M1	U-13C-Glucose	G.EpiLCs.Day2	0.0542594
2-Hydroxyglutarate	M1	2-Hydroxyglutarate-M1	U-13C-Glucose	G.EpiLCs.Day1	0.0580459
2-Hydroxyglutarate	M1	2-Hydroxyglutarate-M1	U-13C-Glucose	G.EpiLCs.Day1	0.0517272
2-Hydroxyglutarate	M1	2-Hydroxyglutarate-M1	U-13C-Glucose	G.EpiLCs.Day1	0.0592594
2-Hydroxyglutarate	M1	2-Hydroxyglutarate-M1	U-13C-Glucose	G.ESCs	0.0641035
2-Hydroxyglutarate	M1	2-Hydroxyglutarate-M1	U-13C-Glucose	G.ESCs	0.0666015
2-Hydroxyglutarate	M1	2-Hydroxyglutarate-M1	U-13C-Glucose	G.ESCs	0.0649028
2-Hydroxyglutarate	M1	2-Hydroxyglutarate-M1	U-13C-Glucose	G.EpiSCs	0.0494364
2-Hydroxyglutarate	M1	2-Hydroxyglutarate-M1	U-13C-Glucose	G.EpiSCs	0.0506269
2-Hydroxyglutarate	M1	2-Hydroxyglutarate-M1	U-13C-Glucose	G.EpiSCs	0.0445498
Aspartate	M1	Aspartate-M1	U-13C-Glucose	G.EpiLCs.Day1	0.0544368
Aspartate	M1	Aspartate-M1	U-13C-Glucose	G.EpiLCs.Day1	0.055074
Aspartate	M1	Aspartate-M1	U-13C-Glucose	G.EpiLCs.Day1	0.0541059
Aspartate	M1	Aspartate-M1	U-13C-Glucose	G.EpiLCs.Day2	0.0567621
Aspartate	M1	Aspartate-M1	U-13C-Glucose	G.EpiLCs.Day2	0.0554987
Aspartate	M1	Aspartate-M1	U-13C-Glucose	G.EpiLCs.Day2	0.0629163
Aspartate	M1	Aspartate-M1	U-13C-Glucose	G.EpiLCs.Day3	0.0668232
Aspartate	M1	Aspartate-M1	U-13C-Glucose	G.EpiLCs.Day3	0.0669432
Aspartate	M1	Aspartate-M1	U-13C-Glucose	G.EpiLCs.Day3	0.065874
Aspartate	M1	Aspartate-M1	U-13C-Glucose	G.EpiSCs	0.054471
Aspartate	M1	Aspartate-M1	U-13C-Glucose	G.EpiSCs	0.0538827
Aspartate	M1	Aspartate-M1	U-13C-Glucose	G.EpiSCs	0.05279
Aspartate	M1	Aspartate-M1	U-13C-Glucose	G.ESCs	0.0742874
Aspartate	M1	Aspartate-M1	U-13C-Glucose	G.ESCs	0.0738987
Aspartate	M1	Aspartate-M1	U-13C-Glucose	G.ESCs	0.07286
Glutamate	M1	Glutamate-M1	U-13C-Glucose	G.EpiLCs.Day1	0.0558666
Glutamate	M1	Glutamate-M1	U-13C-Glucose	G.EpiLCs.Day1	0.0556296
Glutamate	M1	Glutamate-M1	U-13C-Glucose	G.EpiLCs.Day1	0.0530805
Glutamate	M1	Glutamate-M1	U-13C-Glucose	G.EpiLCs.Day2	0.0541375
Glutamate	M1	Glutamate-M1	U-13C-Glucose	G.EpiLCs.Day2	0.0458939
Glutamate	M1	Glutamate-M1	U-13C-Glucose	G.EpiLCs.Day2	0.0467371
Glutamate	M1	Glutamate-M1	U-13C-Glucose	G.EpiLCs.Day3	0.0519219
Glutamate	M1	Glutamate-M1	U-13C-Glucose	G.EpiLCs.Day3	0.051829
Glutamate	M1	Glutamate-M1	U-13C-Glucose	G.EpiLCs.Day3	0.0509761
Glutamate	M1	Glutamate-M1	U-13C-Glucose	G.EpiSCs	0.0429349
Glutamate	M1	Glutamate-M1	U-13C-Glucose	G.EpiSCs	0.0475181
Glutamate	M1	Glutamate-M1	U-13C-Glucose	G.EpiSCs	0.0416935
Glutamate	M1	Glutamate-M1	U-13C-Glucose	G.ESCs	0.0600632
Glutamate	M1	Glutamate-M1	U-13C-Glucose	G.ESCs	0.0592564
Glutamate	M1	Glutamate-M1	U-13C-Glucose	G.ESCs	0.0595227
Alanine	M1	Alanine-M1	U-13C-Glucose	G.EpiLCs.Day1	0.0217847
Alanine	M1	Alanine-M1	U-13C-Glucose	G.EpiLCs.Day1	0.0190767
Alanine	M1	Alanine-M1	U-13C-Glucose	G.EpiLCs.Day1	0.0217155
Alanine	M1	Alanine-M1	U-13C-Glucose	G.EpiLCs.Day2	0.0214082
Alanine	M1	Alanine-M1	U-13C-Glucose	G.EpiLCs.Day2	0.0259218
Alanine	M1	Alanine-M1	U-13C-Glucose	G.EpiLCs.Day2	0.0243093
Alanine	M1	Alanine-M1	U-13C-Glucose	G.EpiLCs.Day3	0.0198937
Alanine	M1	Alanine-M1	U-13C-Glucose	G.EpiLCs.Day3	0.0192314
Alanine	M1	Alanine-M1	U-13C-Glucose	G.EpiLCs.Day3	0.0218486
Alanine	M1	Alanine-M1	U-13C-Glucose	G.EpiSCs	0.0206512
Alanine	M1	Alanine-M1	U-13C-Glucose	G.EpiSCs	0.0206252
Alanine	M1	Alanine-M1	U-13C-Glucose	G.EpiSCs	0.0196531
Alanine	M1	Alanine-M1	U-13C-Glucose	G.ESCs	0.0220232
Alanine	M1	Alanine-M1	U-13C-Glucose	G.ESCs	0.020044
Alanine	M1	Alanine-M1	U-13C-Glucose	G.ESCs	0.0165922
Succinate	M2	Succinate-M2	U-13C-Glucose	G.EpiLCs.Day3	0.136671
Succinate	M2	Succinate-M2	U-13C-Glucose	G.EpiLCs.Day3	0.129854
Succinate	M2	Succinate-M2	U-13C-Glucose	G.EpiLCs.Day3	0.143809
Succinate	M2	Succinate-M2	U-13C-Glucose	G.EpiLCs.Day2	0.148329
Succinate	M2	Succinate-M2	U-13C-Glucose	G.EpiLCs.Day2	0.165937
Succinate	M2	Succinate-M2	U-13C-Glucose	G.EpiLCs.Day2	0.1853
Succinate	M2	Succinate-M2	U-13C-Glucose	G.EpiLCs.Day1	0.183254
Succinate	M2	Succinate-M2	U-13C-Glucose	G.EpiLCs.Day1	0.185162
Succinate	M2	Succinate-M2	U-13C-Glucose	G.EpiLCs.Day1	0.188639
Succinate	M2	Succinate-M2	U-13C-Glucose	G.ESCs	0.184206
Succinate	M2	Succinate-M2	U-13C-Glucose	G.ESCs	0.182456
Succinate	M2	Succinate-M2	U-13C-Glucose	G.ESCs	0.184839
Succinate	M2	Succinate-M2	U-13C-Glucose	G.EpiSCs	0.146661
Succinate	M2	Succinate-M2	U-13C-Glucose	G.EpiSCs	0.155968
Succinate	M2	Succinate-M2	U-13C-Glucose	G.EpiSCs	0.163456
2-Oxoglutarate	M2	2-Oxoglutarate-M2	U-13C-Glucose	G.EpiLCs.Day3	0.183538
2-Oxoglutarate	M2	2-Oxoglutarate-M2	U-13C-Glucose	G.EpiLCs.Day3	0.182032
2-Oxoglutarate	M2	2-Oxoglutarate-M2	U-13C-Glucose	G.EpiLCs.Day3	0.185678
2-Oxoglutarate	M2	2-Oxoglutarate-M2	U-13C-Glucose	G.EpiLCs.Day2	0.155793
2-Oxoglutarate	M2	2-Oxoglutarate-M2	U-13C-Glucose	G.EpiLCs.Day2	0.183151
2-Oxoglutarate	M2	2-Oxoglutarate-M2	U-13C-Glucose	G.EpiLCs.Day2	0.199874
2-Oxoglutarate	M2	2-Oxoglutarate-M2	U-13C-Glucose	G.EpiLCs.Day1	0.191231
2-Oxoglutarate	M2	2-Oxoglutarate-M2	U-13C-Glucose	G.EpiLCs.Day1	0.192421
2-Oxoglutarate	M2	2-Oxoglutarate-M2	U-13C-Glucose	G.EpiLCs.Day1	0.193821
2-Oxoglutarate	M2	2-Oxoglutarate-M2	U-13C-Glucose	G.ESCs	0.178861
2-Oxoglutarate	M2	2-Oxoglutarate-M2	U-13C-Glucose	G.ESCs	0.172059
2-Oxoglutarate	M2	2-Oxoglutarate-M2	U-13C-Glucose	G.ESCs	0.177545
2-Oxoglutarate	M2	2-Oxoglutarate-M2	U-13C-Glucose	G.EpiSCs	0.172178
2-Oxoglutarate	M2	2-Oxoglutarate-M2	U-13C-Glucose	G.EpiSCs	0.178666
2-Oxoglutarate	M2	2-Oxoglutarate-M2	U-13C-Glucose	G.EpiSCs	0.203492
Pyruvate	M2	Pyruvate-M2	U-13C-Glucose	G.EpiLCs.Day3	0.00523146
Pyruvate	M2	Pyruvate-M2	U-13C-Glucose	G.EpiLCs.Day3	0.00542015
Pyruvate	M2	Pyruvate-M2	U-13C-Glucose	G.EpiLCs.Day3	0.00436099
Pyruvate	M2	Pyruvate-M2	U-13C-Glucose	G.EpiLCs.Day2	0.00525197
Pyruvate	M2	Pyruvate-M2	U-13C-Glucose	G.EpiLCs.Day2	0.00211198
Pyruvate	M2	Pyruvate-M2	U-13C-Glucose	G.EpiLCs.Day2	0.00472333
Pyruvate	M2	Pyruvate-M2	U-13C-Glucose	G.EpiLCs.Day1	0.00962803
Pyruvate	M2	Pyruvate-M2	U-13C-Glucose	G.EpiLCs.Day1	0.00937342
Pyruvate	M2	Pyruvate-M2	U-13C-Glucose	G.EpiLCs.Day1	0.0092519
Pyruvate	M2	Pyruvate-M2	U-13C-Glucose	G.ESCs	0.00613949
Pyruvate	M2	Pyruvate-M2	U-13C-Glucose	G.ESCs	0.00704907
Pyruvate	M2	Pyruvate-M2	U-13C-Glucose	G.ESCs	0.00793784
Pyruvate	M2	Pyruvate-M2	U-13C-Glucose	G.EpiSCs	0.00411896
Pyruvate	M2	Pyruvate-M2	U-13C-Glucose	G.EpiSCs	0.00425878
Pyruvate	M2	Pyruvate-M2	U-13C-Glucose	G.EpiSCs	0.00442605
Citrate	M2	Citrate-M2	U-13C-Glucose	G.EpiLCs.Day3	0.27035
Citrate	M2	Citrate-M2	U-13C-Glucose	G.EpiLCs.Day3	0.261201
Citrate	M2	Citrate-M2	U-13C-Glucose	G.EpiLCs.Day3	0.278644
Citrate	M2	Citrate-M2	U-13C-Glucose	G.EpiLCs.Day2	0.259793
Citrate	M2	Citrate-M2	U-13C-Glucose	G.EpiLCs.Day2	0.259771
Citrate	M2	Citrate-M2	U-13C-Glucose	G.EpiLCs.Day2	0.285291
Citrate	M2	Citrate-M2	U-13C-Glucose	G.EpiLCs.Day1	0.21555
Citrate	M2	Citrate-M2	U-13C-Glucose	G.EpiLCs.Day1	0.213425
Citrate	M2	Citrate-M2	U-13C-Glucose	G.EpiLCs.Day1	0.216389
Citrate	M2	Citrate-M2	U-13C-Glucose	G.ESCs	0.234228
Citrate	M2	Citrate-M2	U-13C-Glucose	G.ESCs	0.219698
Citrate	M2	Citrate-M2	U-13C-Glucose	G.ESCs	0.222287
Citrate	M2	Citrate-M2	U-13C-Glucose	G.EpiSCs	0.284355
Citrate	M2	Citrate-M2	U-13C-Glucose	G.EpiSCs	0.297344
Citrate	M2	Citrate-M2	U-13C-Glucose	G.EpiSCs	0.288778
Malate	M2	Malate-M2	U-13C-Glucose	G.EpiLCs.Day3	0.118301
Malate	M2	Malate-M2	U-13C-Glucose	G.EpiLCs.Day3	0.117768
Malate	M2	Malate-M2	U-13C-Glucose	G.EpiLCs.Day3	0.122679
Malate	M2	Malate-M2	U-13C-Glucose	G.EpiLCs.Day2	0.102079
Malate	M2	Malate-M2	U-13C-Glucose	G.EpiLCs.Day2	0.116816
Malate	M2	Malate-M2	U-13C-Glucose	G.EpiLCs.Day2	0.136337
Malate	M2	Malate-M2	U-13C-Glucose	G.EpiLCs.Day1	0.130993
Malate	M2	Malate-M2	U-13C-Glucose	G.EpiLCs.Day1	0.133551
Malate	M2	Malate-M2	U-13C-Glucose	G.EpiLCs.Day1	0.131316
Malate	M2	Malate-M2	U-13C-Glucose	G.ESCs	0.146478
Malate	M2	Malate-M2	U-13C-Glucose	G.ESCs	0.143333
Malate	M2	Malate-M2	U-13C-Glucose	G.ESCs	0.145141
Malate	M2	Malate-M2	U-13C-Glucose	G.EpiSCs	0.0857247
Malate	M2	Malate-M2	U-13C-Glucose	G.EpiSCs	0.0902456
Malate	M2	Malate-M2	U-13C-Glucose	G.EpiSCs	0.10013
Fumarate	M2	Fumarate-M2	U-13C-Glucose	G.EpiLCs.Day3	0.114852
Fumarate	M2	Fumarate-M2	U-13C-Glucose	G.EpiLCs.Day3	0.11532
Fumarate	M2	Fumarate-M2	U-13C-Glucose	G.EpiLCs.Day3	0.119997
Fumarate	M2	Fumarate-M2	U-13C-Glucose	G.EpiLCs.Day2	0.102059
Fumarate	M2	Fumarate-M2	U-13C-Glucose	G.EpiLCs.Day2	0.118077
Fumarate	M2	Fumarate-M2	U-13C-Glucose	G.EpiLCs.Day2	0.137328
Fumarate	M2	Fumarate-M2	U-13C-Glucose	G.EpiLCs.Day1	0.131093
Fumarate	M2	Fumarate-M2	U-13C-Glucose	G.EpiLCs.Day1	0.133104
Fumarate	M2	Fumarate-M2	U-13C-Glucose	G.EpiLCs.Day1	0.131409
Fumarate	M2	Fumarate-M2	U-13C-Glucose	G.ESCs	0.144814
Fumarate	M2	Fumarate-M2	U-13C-Glucose	G.ESCs	0.141281
Fumarate	M2	Fumarate-M2	U-13C-Glucose	G.ESCs	0.142773
Fumarate	M2	Fumarate-M2	U-13C-Glucose	G.EpiSCs	0.0851699
Fumarate	M2	Fumarate-M2	U-13C-Glucose	G.EpiSCs	0.0917628
Fumarate	M2	Fumarate-M2	U-13C-Glucose	G.EpiSCs	0.100483
2-Hydroxyglutarate	M2	2-Hydroxyglutarate-M2	U-13C-Glucose	G.EpiLCs.Day3	0.158155
2-Hydroxyglutarate	M2	2-Hydroxyglutarate-M2	U-13C-Glucose	G.EpiLCs.Day3	0.152082
2-Hydroxyglutarate	M2	2-Hydroxyglutarate-M2	U-13C-Glucose	G.EpiLCs.Day3	0.158379
2-Hydroxyglutarate	M2	2-Hydroxyglutarate-M2	U-13C-Glucose	G.EpiLCs.Day2	0.136268
2-Hydroxyglutarate	M2	2-Hydroxyglutarate-M2	U-13C-Glucose	G.EpiLCs.Day2	0.166317
2-Hydroxyglutarate	M2	2-Hydroxyglutarate-M2	U-13C-Glucose	G.EpiLCs.Day2	0.185024
2-Hydroxyglutarate	M2	2-Hydroxyglutarate-M2	U-13C-Glucose	G.EpiLCs.Day1	0.178276
2-Hydroxyglutarate	M2	2-Hydroxyglutarate-M2	U-13C-Glucose	G.EpiLCs.Day1	0.181374
2-Hydroxyglutarate	M2	2-Hydroxyglutarate-M2	U-13C-Glucose	G.EpiLCs.Day1	0.180639
2-Hydroxyglutarate	M2	2-Hydroxyglutarate-M2	U-13C-Glucose	G.ESCs	0.165259
2-Hydroxyglutarate	M2	2-Hydroxyglutarate-M2	U-13C-Glucose	G.ESCs	0.150638
2-Hydroxyglutarate	M2	2-Hydroxyglutarate-M2	U-13C-Glucose	G.ESCs	0.160217
2-Hydroxyglutarate	M2	2-Hydroxyglutarate-M2	U-13C-Glucose	G.EpiSCs	0.171098
2-Hydroxyglutarate	M2	2-Hydroxyglutarate-M2	U-13C-Glucose	G.EpiSCs	0.173865
2-Hydroxyglutarate	M2	2-Hydroxyglutarate-M2	U-13C-Glucose	G.EpiSCs	0.201154
Aspartate	M2	Aspartate-M2	U-13C-Glucose	G.EpiLCs.Day1	0.129322
Aspartate	M2	Aspartate-M2	U-13C-Glucose	G.EpiLCs.Day1	0.130481
Aspartate	M2	Aspartate-M2	U-13C-Glucose	G.EpiLCs.Day1	0.128934
Aspartate	M2	Aspartate-M2	U-13C-Glucose	G.EpiLCs.Day2	0.119461
Aspartate	M2	Aspartate-M2	U-13C-Glucose	G.EpiLCs.Day2	0.106066
Aspartate	M2	Aspartate-M2	U-13C-Glucose	G.EpiLCs.Day2	0.139285
Aspartate	M2	Aspartate-M2	U-13C-Glucose	G.EpiLCs.Day3	0.111406
Aspartate	M2	Aspartate-M2	U-13C-Glucose	G.EpiLCs.Day3	0.115474
Aspartate	M2	Aspartate-M2	U-13C-Glucose	G.EpiLCs.Day3	0.116687
Aspartate	M2	Aspartate-M2	U-13C-Glucose	G.EpiSCs	0.0768582
Aspartate	M2	Aspartate-M2	U-13C-Glucose	G.EpiSCs	0.0809034
Aspartate	M2	Aspartate-M2	U-13C-Glucose	G.EpiSCs	0.0900096
Aspartate	M2	Aspartate-M2	U-13C-Glucose	G.ESCs	0.133149
Aspartate	M2	Aspartate-M2	U-13C-Glucose	G.ESCs	0.132526
Aspartate	M2	Aspartate-M2	U-13C-Glucose	G.ESCs	0.137247
Glutamate	M2	Glutamate-M2	U-13C-Glucose	G.EpiLCs.Day1	0.172866
Glutamate	M2	Glutamate-M2	U-13C-Glucose	G.EpiLCs.Day1	0.175142
Glutamate	M2	Glutamate-M2	U-13C-Glucose	G.EpiLCs.Day1	0.17331
Glutamate	M2	Glutamate-M2	U-13C-Glucose	G.EpiLCs.Day2	0.155322
Glutamate	M2	Glutamate-M2	U-13C-Glucose	G.EpiLCs.Day2	0.127925
Glutamate	M2	Glutamate-M2	U-13C-Glucose	G.EpiLCs.Day2	0.157974
Glutamate	M2	Glutamate-M2	U-13C-Glucose	G.EpiLCs.Day3	0.162281
Glutamate	M2	Glutamate-M2	U-13C-Glucose	G.EpiLCs.Day3	0.16129
Glutamate	M2	Glutamate-M2	U-13C-Glucose	G.EpiLCs.Day3	0.165654
Glutamate	M2	Glutamate-M2	U-13C-Glucose	G.EpiSCs	0.153405
Glutamate	M2	Glutamate-M2	U-13C-Glucose	G.EpiSCs	0.158557
Glutamate	M2	Glutamate-M2	U-13C-Glucose	G.EpiSCs	0.18358
Glutamate	M2	Glutamate-M2	U-13C-Glucose	G.ESCs	0.179386
Glutamate	M2	Glutamate-M2	U-13C-Glucose	G.ESCs	0.174502
Glutamate	M2	Glutamate-M2	U-13C-Glucose	G.ESCs	0.175593
Alanine	M2	Alanine-M2	U-13C-Glucose	G.EpiLCs.Day1	0.00409739
Alanine	M2	Alanine-M2	U-13C-Glucose	G.EpiLCs.Day1	0.00399029
Alanine	M2	Alanine-M2	U-13C-Glucose	G.EpiLCs.Day1	0.00322458
Alanine	M2	Alanine-M2	U-13C-Glucose	G.EpiLCs.Day2	0.00324325
Alanine	M2	Alanine-M2	U-13C-Glucose	G.EpiLCs.Day2	0.0030114
Alanine	M2	Alanine-M2	U-13C-Glucose	G.EpiLCs.Day2	0.00289513
Lactate	M3	Lactate-M3	U-13C-Glucose	G.EpiLCs.Day3	0.875867
Lactate	M3	Lactate-M3	U-13C-Glucose	G.EpiLCs.Day3	0.869207
Lactate	M3	Lactate-M3	U-13C-Glucose	G.EpiLCs.Day3	0.870191
Lactate	M3	Lactate-M3	U-13C-Glucose	G.EpiLCs.Day2	0.828269
Lactate	M3	Lactate-M3	U-13C-Glucose	G.EpiLCs.Day2	0.851173
Lactate	M3	Lactate-M3	U-13C-Glucose	G.EpiLCs.Day2	0.844082
Lactate	M3	Lactate-M3	U-13C-Glucose	G.EpiLCs.Day1	0.87899
Lactate	M3	Lactate-M3	U-13C-Glucose	G.EpiLCs.Day1	0.878792
Lactate	M3	Lactate-M3	U-13C-Glucose	G.EpiLCs.Day1	0.873835
Lactate	M3	Lactate-M3	U-13C-Glucose	G.ESCs	0.88239
Lactate	M3	Lactate-M3	U-13C-Glucose	G.ESCs	0.887895
Lactate	M3	Lactate-M3	U-13C-Glucose	G.ESCs	0.879686
Lactate	M3	Lactate-M3	U-13C-Glucose	G.EpiSCs	0.860675
Lactate	M3	Lactate-M3	U-13C-Glucose	G.EpiSCs	0.872038
Lactate	M3	Lactate-M3	U-13C-Glucose	G.EpiSCs	0.881562
Succinate	M3	Succinate-M3	U-13C-Glucose	G.EpiLCs.Day3	0.0235108
Succinate	M3	Succinate-M3	U-13C-Glucose	G.EpiLCs.Day3	0.0224422
Succinate	M3	Succinate-M3	U-13C-Glucose	G.EpiLCs.Day3	0.0261603
Succinate	M3	Succinate-M3	U-13C-Glucose	G.EpiLCs.Day2	0.0287222
Succinate	M3	Succinate-M3	U-13C-Glucose	G.EpiLCs.Day2	0.0358191
Succinate	M3	Succinate-M3	U-13C-Glucose	G.EpiLCs.Day2	0.0447414
Succinate	M3	Succinate-M3	U-13C-Glucose	G.EpiLCs.Day1	0.0367729
Succinate	M3	Succinate-M3	U-13C-Glucose	G.EpiLCs.Day1	0.0368405
Succinate	M3	Succinate-M3	U-13C-Glucose	G.EpiLCs.Day1	0.0376835
Succinate	M3	Succinate-M3	U-13C-Glucose	G.ESCs	0.0475374
Succinate	M3	Succinate-M3	U-13C-Glucose	G.ESCs	0.0464092
Succinate	M3	Succinate-M3	U-13C-Glucose	G.ESCs	0.0460332
Succinate	M3	Succinate-M3	U-13C-Glucose	G.EpiSCs	0.0324303
Succinate	M3	Succinate-M3	U-13C-Glucose	G.EpiSCs	0.0272468
Succinate	M3	Succinate-M3	U-13C-Glucose	G.EpiSCs	0.0304286
2-Oxoglutarate	M3	2-Oxoglutarate-M3	U-13C-Glucose	G.EpiLCs.Day3	0.045037
2-Oxoglutarate	M3	2-Oxoglutarate-M3	U-13C-Glucose	G.EpiLCs.Day3	0.0444017
2-Oxoglutarate	M3	2-Oxoglutarate-M3	U-13C-Glucose	G.EpiLCs.Day3	0.0464893
2-Oxoglutarate	M3	2-Oxoglutarate-M3	U-13C-Glucose	G.EpiLCs.Day2	0.0508473
2-Oxoglutarate	M3	2-Oxoglutarate-M3	U-13C-Glucose	G.EpiLCs.Day2	0.0627324
2-Oxoglutarate	M3	2-Oxoglutarate-M3	U-13C-Glucose	G.EpiLCs.Day2	0.0684934
2-Oxoglutarate	M3	2-Oxoglutarate-M3	U-13C-Glucose	G.EpiLCs.Day1	0.088119
2-Oxoglutarate	M3	2-Oxoglutarate-M3	U-13C-Glucose	G.EpiLCs.Day1	0.0893818
2-Oxoglutarate	M3	2-Oxoglutarate-M3	U-13C-Glucose	G.EpiLCs.Day1	0.0880236
2-Oxoglutarate	M3	2-Oxoglutarate-M3	U-13C-Glucose	G.ESCs	0.0618285
2-Oxoglutarate	M3	2-Oxoglutarate-M3	U-13C-Glucose	G.ESCs	0.0618528
2-Oxoglutarate	M3	2-Oxoglutarate-M3	U-13C-Glucose	G.ESCs	0.0652748
2-Oxoglutarate	M3	2-Oxoglutarate-M3	U-13C-Glucose	G.EpiSCs	0.0396712
2-Oxoglutarate	M3	2-Oxoglutarate-M3	U-13C-Glucose	G.EpiSCs	0.0404861
2-Oxoglutarate	M3	2-Oxoglutarate-M3	U-13C-Glucose	G.EpiSCs	0.0497754
Pyruvate	M3	Pyruvate-M3	U-13C-Glucose	G.EpiLCs.Day3	0.654032
Pyruvate	M3	Pyruvate-M3	U-13C-Glucose	G.EpiLCs.Day3	0.658612
Pyruvate	M3	Pyruvate-M3	U-13C-Glucose	G.EpiLCs.Day3	0.645354
Pyruvate	M3	Pyruvate-M3	U-13C-Glucose	G.EpiLCs.Day2	0.76349
Pyruvate	M3	Pyruvate-M3	U-13C-Glucose	G.EpiLCs.Day2	0.80003
Pyruvate	M3	Pyruvate-M3	U-13C-Glucose	G.EpiLCs.Day2	0.789215
Pyruvate	M3	Pyruvate-M3	U-13C-Glucose	G.EpiLCs.Day1	0.711601
Pyruvate	M3	Pyruvate-M3	U-13C-Glucose	G.EpiLCs.Day1	0.746992
Pyruvate	M3	Pyruvate-M3	U-13C-Glucose	G.EpiLCs.Day1	0.739516
Pyruvate	M3	Pyruvate-M3	U-13C-Glucose	G.ESCs	0.702495
Pyruvate	M3	Pyruvate-M3	U-13C-Glucose	G.ESCs	0.698644
Pyruvate	M3	Pyruvate-M3	U-13C-Glucose	G.ESCs	0.677409
Pyruvate	M3	Pyruvate-M3	U-13C-Glucose	G.EpiSCs	0.687235
Pyruvate	M3	Pyruvate-M3	U-13C-Glucose	G.EpiSCs	0.699185
Pyruvate	M3	Pyruvate-M3	U-13C-Glucose	G.EpiSCs	0.64638
Citrate	M3	Citrate-M3	U-13C-Glucose	G.EpiLCs.Day3	0.103148
Citrate	M3	Citrate-M3	U-13C-Glucose	G.EpiLCs.Day3	0.100824
Citrate	M3	Citrate-M3	U-13C-Glucose	G.EpiLCs.Day3	0.0989694
Citrate	M3	Citrate-M3	U-13C-Glucose	G.EpiLCs.Day2	0.145588
Citrate	M3	Citrate-M3	U-13C-Glucose	G.EpiLCs.Day2	0.148967
Citrate	M3	Citrate-M3	U-13C-Glucose	G.EpiLCs.Day2	0.140073
Citrate	M3	Citrate-M3	U-13C-Glucose	G.EpiLCs.Day1	0.204167
Citrate	M3	Citrate-M3	U-13C-Glucose	G.EpiLCs.Day1	0.20088
Citrate	M3	Citrate-M3	U-13C-Glucose	G.EpiLCs.Day1	0.206692
Citrate	M3	Citrate-M3	U-13C-Glucose	G.ESCs	0.130807
Citrate	M3	Citrate-M3	U-13C-Glucose	G.ESCs	0.136895
Citrate	M3	Citrate-M3	U-13C-Glucose	G.ESCs	0.142531
Citrate	M3	Citrate-M3	U-13C-Glucose	G.EpiSCs	0.0929304
Citrate	M3	Citrate-M3	U-13C-Glucose	G.EpiSCs	0.100218
Citrate	M3	Citrate-M3	U-13C-Glucose	G.EpiSCs	0.112278
Malate	M3	Malate-M3	U-13C-Glucose	G.EpiLCs.Day3	0.154929
Malate	M3	Malate-M3	U-13C-Glucose	G.EpiLCs.Day3	0.153252
Malate	M3	Malate-M3	U-13C-Glucose	G.EpiLCs.Day3	0.156849
Malate	M3	Malate-M3	U-13C-Glucose	G.EpiLCs.Day2	0.262724
Malate	M3	Malate-M3	U-13C-Glucose	G.EpiLCs.Day2	0.270988
Malate	M3	Malate-M3	U-13C-Glucose	G.EpiLCs.Day2	0.250173
Malate	M3	Malate-M3	U-13C-Glucose	G.EpiLCs.Day1	0.331536
Malate	M3	Malate-M3	U-13C-Glucose	G.EpiLCs.Day1	0.334247
Malate	M3	Malate-M3	U-13C-Glucose	G.EpiLCs.Day1	0.331355
Malate	M3	Malate-M3	U-13C-Glucose	G.ESCs	0.189166
Malate	M3	Malate-M3	U-13C-Glucose	G.ESCs	0.199467
Malate	M3	Malate-M3	U-13C-Glucose	G.ESCs	0.200087
Malate	M3	Malate-M3	U-13C-Glucose	G.EpiSCs	0.202262
Malate	M3	Malate-M3	U-13C-Glucose	G.EpiSCs	0.189429
Malate	M3	Malate-M3	U-13C-Glucose	G.EpiSCs	0.215865
Fumarate	M3	Fumarate-M3	U-13C-Glucose	G.EpiLCs.Day3	0.148952
Fumarate	M3	Fumarate-M3	U-13C-Glucose	G.EpiLCs.Day3	0.149745
Fumarate	M3	Fumarate-M3	U-13C-Glucose	G.EpiLCs.Day3	0.151637
Fumarate	M3	Fumarate-M3	U-13C-Glucose	G.EpiLCs.Day2	0.26196
Fumarate	M3	Fumarate-M3	U-13C-Glucose	G.EpiLCs.Day2	0.269294
Fumarate	M3	Fumarate-M3	U-13C-Glucose	G.EpiLCs.Day2	0.246436
Fumarate	M3	Fumarate-M3	U-13C-Glucose	G.EpiLCs.Day1	0.332651
Fumarate	M3	Fumarate-M3	U-13C-Glucose	G.EpiLCs.Day1	0.333889
Fumarate	M3	Fumarate-M3	U-13C-Glucose	G.EpiLCs.Day1	0.332625
Fumarate	M3	Fumarate-M3	U-13C-Glucose	G.ESCs	0.18651
Fumarate	M3	Fumarate-M3	U-13C-Glucose	G.ESCs	0.194241
Fumarate	M3	Fumarate-M3	U-13C-Glucose	G.ESCs	0.197709
Fumarate	M3	Fumarate-M3	U-13C-Glucose	G.EpiSCs	0.202563
Fumarate	M3	Fumarate-M3	U-13C-Glucose	G.EpiSCs	0.187069
Fumarate	M3	Fumarate-M3	U-13C-Glucose	G.EpiSCs	0.212509
2-Hydroxyglutarate	M3	2-Hydroxyglutarate-M3	U-13C-Glucose	G.EpiLCs.Day3	0.0416895
2-Hydroxyglutarate	M3	2-Hydroxyglutarate-M3	U-13C-Glucose	G.EpiLCs.Day3	0.0494425
2-Hydroxyglutarate	M3	2-Hydroxyglutarate-M3	U-13C-Glucose	G.EpiLCs.Day3	0.042044
2-Hydroxyglutarate	M3	2-Hydroxyglutarate-M3	U-13C-Glucose	G.EpiLCs.Day2	0.0507524
2-Hydroxyglutarate	M3	2-Hydroxyglutarate-M3	U-13C-Glucose	G.EpiLCs.Day2	0.0531624
2-Hydroxyglutarate	M3	2-Hydroxyglutarate-M3	U-13C-Glucose	G.EpiLCs.Day2	0.0634692
2-Hydroxyglutarate	M3	2-Hydroxyglutarate-M3	U-13C-Glucose	G.EpiLCs.Day1	0.0784486
2-Hydroxyglutarate	M3	2-Hydroxyglutarate-M3	U-13C-Glucose	G.EpiLCs.Day1	0.0849186
2-Hydroxyglutarate	M3	2-Hydroxyglutarate-M3	U-13C-Glucose	G.EpiLCs.Day1	0.077731
2-Hydroxyglutarate	M3	2-Hydroxyglutarate-M3	U-13C-Glucose	G.ESCs	0.0513598
2-Hydroxyglutarate	M3	2-Hydroxyglutarate-M3	U-13C-Glucose	G.ESCs	0.0487138
2-Hydroxyglutarate	M3	2-Hydroxyglutarate-M3	U-13C-Glucose	G.ESCs	0.0528449
2-Hydroxyglutarate	M3	2-Hydroxyglutarate-M3	U-13C-Glucose	G.EpiSCs	0.0384211
2-Hydroxyglutarate	M3	2-Hydroxyglutarate-M3	U-13C-Glucose	G.EpiSCs	0.0361121
2-Hydroxyglutarate	M3	2-Hydroxyglutarate-M3	U-13C-Glucose	G.EpiSCs	0.0495296
Aspartate	M3	Aspartate-M3	U-13C-Glucose	G.EpiLCs.Day1	0.327515
Aspartate	M3	Aspartate-M3	U-13C-Glucose	G.EpiLCs.Day1	0.330602
Aspartate	M3	Aspartate-M3	U-13C-Glucose	G.EpiLCs.Day1	0.328908
Aspartate	M3	Aspartate-M3	U-13C-Glucose	G.EpiLCs.Day2	0.251391
Aspartate	M3	Aspartate-M3	U-13C-Glucose	G.EpiLCs.Day2	0.24293
Aspartate	M3	Aspartate-M3	U-13C-Glucose	G.EpiLCs.Day2	0.236356
Aspartate	M3	Aspartate-M3	U-13C-Glucose	G.EpiLCs.Day3	0.143711
Aspartate	M3	Aspartate-M3	U-13C-Glucose	G.EpiLCs.Day3	0.144864
Aspartate	M3	Aspartate-M3	U-13C-Glucose	G.EpiLCs.Day3	0.144853
Aspartate	M3	Aspartate-M3	U-13C-Glucose	G.EpiSCs	0.191797
Aspartate	M3	Aspartate-M3	U-13C-Glucose	G.EpiSCs	0.174427
Aspartate	M3	Aspartate-M3	U-13C-Glucose	G.EpiSCs	0.199727
Aspartate	M3	Aspartate-M3	U-13C-Glucose	G.ESCs	0.183226
Aspartate	M3	Aspartate-M3	U-13C-Glucose	G.ESCs	0.182887
Aspartate	M3	Aspartate-M3	U-13C-Glucose	G.ESCs	0.173142
Glutamate	M3	Glutamate-M3	U-13C-Glucose	G.EpiLCs.Day1	0.12386
Glutamate	M3	Glutamate-M3	U-13C-Glucose	G.EpiLCs.Day1	0.120783
Glutamate	M3	Glutamate-M3	U-13C-Glucose	G.EpiLCs.Day1	0.138507
Glutamate	M3	Glutamate-M3	U-13C-Glucose	G.EpiLCs.Day2	0.0936594
Glutamate	M3	Glutamate-M3	U-13C-Glucose	G.EpiLCs.Day2	0.10444
Glutamate	M3	Glutamate-M3	U-13C-Glucose	G.EpiLCs.Day2	0.152382
Glutamate	M3	Glutamate-M3	U-13C-Glucose	G.EpiLCs.Day3	0.0621395
Glutamate	M3	Glutamate-M3	U-13C-Glucose	G.EpiLCs.Day3	0.0986279
Glutamate	M3	Glutamate-M3	U-13C-Glucose	G.EpiLCs.Day3	0.0760329
Glutamate	M3	Glutamate-M3	U-13C-Glucose	G.EpiSCs	0.0686983
Glutamate	M3	Glutamate-M3	U-13C-Glucose	G.EpiSCs	0.0597741
Glutamate	M3	Glutamate-M3	U-13C-Glucose	G.EpiSCs	0.0574554
Glutamate	M3	Glutamate-M3	U-13C-Glucose	G.ESCs	0.106387
Glutamate	M3	Glutamate-M3	U-13C-Glucose	G.ESCs	0.112212
Glutamate	M3	Glutamate-M3	U-13C-Glucose	G.ESCs	0.1155
Alanine	M3	Alanine-M3	U-13C-Glucose	G.EpiLCs.Day1	0.520137
Alanine	M3	Alanine-M3	U-13C-Glucose	G.EpiLCs.Day1	0.529873
Alanine	M3	Alanine-M3	U-13C-Glucose	G.EpiLCs.Day1	0.519738
Alanine	M3	Alanine-M3	U-13C-Glucose	G.EpiLCs.Day2	0.427623
Alanine	M3	Alanine-M3	U-13C-Glucose	G.EpiLCs.Day2	0.392838
Alanine	M3	Alanine-M3	U-13C-Glucose	G.EpiLCs.Day2	0.452337
Alanine	M3	Alanine-M3	U-13C-Glucose	G.EpiLCs.Day3	0.447039
Alanine	M3	Alanine-M3	U-13C-Glucose	G.EpiLCs.Day3	0.458635
Alanine	M3	Alanine-M3	U-13C-Glucose	G.EpiLCs.Day3	0.475011
Alanine	M3	Alanine-M3	U-13C-Glucose	G.EpiSCs	0.45336
Alanine	M3	Alanine-M3	U-13C-Glucose	G.EpiSCs	0.462579
Alanine	M3	Alanine-M3	U-13C-Glucose	G.EpiSCs	0.462378
Alanine	M3	Alanine-M3	U-13C-Glucose	G.ESCs	0.483609
Alanine	M3	Alanine-M3	U-13C-Glucose	G.ESCs	0.496046
Alanine	M3	Alanine-M3	U-13C-Glucose	G.ESCs	0.490018
Succinate	M4	Succinate-M4	U-13C-Glucose	G.EpiLCs.Day3	0.0258435
Succinate	M4	Succinate-M4	U-13C-Glucose	G.EpiLCs.Day3	0.0246425
Succinate	M4	Succinate-M4	U-13C-Glucose	G.EpiLCs.Day3	0.0297453
Succinate	M4	Succinate-M4	U-13C-Glucose	G.EpiLCs.Day2	0.0472745
Succinate	M4	Succinate-M4	U-13C-Glucose	G.EpiLCs.Day2	0.0578852
Succinate	M4	Succinate-M4	U-13C-Glucose	G.EpiLCs.Day2	0.0706623
Succinate	M4	Succinate-M4	U-13C-Glucose	G.EpiLCs.Day1	0.0670564
Succinate	M4	Succinate-M4	U-13C-Glucose	G.EpiLCs.Day1	0.0688422
Succinate	M4	Succinate-M4	U-13C-Glucose	G.EpiLCs.Day1	0.0694486
Succinate	M4	Succinate-M4	U-13C-Glucose	G.ESCs	0.0514845
Succinate	M4	Succinate-M4	U-13C-Glucose	G.ESCs	0.053309
Succinate	M4	Succinate-M4	U-13C-Glucose	G.ESCs	0.0517858
Succinate	M4	Succinate-M4	U-13C-Glucose	G.EpiSCs	0.0366596
Succinate	M4	Succinate-M4	U-13C-Glucose	G.EpiSCs	0.0393852
Succinate	M4	Succinate-M4	U-13C-Glucose	G.EpiSCs	0.0487024
2-Oxoglutarate	M4	2-Oxoglutarate-M4	U-13C-Glucose	G.EpiLCs.Day3	0.0350016
2-Oxoglutarate	M4	2-Oxoglutarate-M4	U-13C-Glucose	G.EpiLCs.Day3	0.0338364
2-Oxoglutarate	M4	2-Oxoglutarate-M4	U-13C-Glucose	G.EpiLCs.Day3	0.0366886
2-Oxoglutarate	M4	2-Oxoglutarate-M4	U-13C-Glucose	G.EpiLCs.Day2	0.0432863
2-Oxoglutarate	M4	2-Oxoglutarate-M4	U-13C-Glucose	G.EpiLCs.Day2	0.0557408
2-Oxoglutarate	M4	2-Oxoglutarate-M4	U-13C-Glucose	G.EpiLCs.Day2	0.068779
2-Oxoglutarate	M4	2-Oxoglutarate-M4	U-13C-Glucose	G.EpiLCs.Day1	0.0649546
2-Oxoglutarate	M4	2-Oxoglutarate-M4	U-13C-Glucose	G.EpiLCs.Day1	0.0669188
2-Oxoglutarate	M4	2-Oxoglutarate-M4	U-13C-Glucose	G.EpiLCs.Day1	0.0667652
2-Oxoglutarate	M4	2-Oxoglutarate-M4	U-13C-Glucose	G.ESCs	0.0496467
2-Oxoglutarate	M4	2-Oxoglutarate-M4	U-13C-Glucose	G.ESCs	0.0489994
2-Oxoglutarate	M4	2-Oxoglutarate-M4	U-13C-Glucose	G.ESCs	0.0491531
2-Oxoglutarate	M4	2-Oxoglutarate-M4	U-13C-Glucose	G.EpiSCs	0.0391822
2-Oxoglutarate	M4	2-Oxoglutarate-M4	U-13C-Glucose	G.EpiSCs	0.0400981
2-Oxoglutarate	M4	2-Oxoglutarate-M4	U-13C-Glucose	G.EpiSCs	0.0542588
Citrate	M4	Citrate-M4	U-13C-Glucose	G.EpiLCs.Day3	0.0486448
Citrate	M4	Citrate-M4	U-13C-Glucose	G.EpiLCs.Day3	0.0479321
Citrate	M4	Citrate-M4	U-13C-Glucose	G.EpiLCs.Day3	0.0536418
Citrate	M4	Citrate-M4	U-13C-Glucose	G.EpiLCs.Day2	0.0612742
Citrate	M4	Citrate-M4	U-13C-Glucose	G.EpiLCs.Day2	0.0726098
Citrate	M4	Citrate-M4	U-13C-Glucose	G.EpiLCs.Day2	0.0856867
Citrate	M4	Citrate-M4	U-13C-Glucose	G.EpiLCs.Day1	0.0758169
Citrate	M4	Citrate-M4	U-13C-Glucose	G.EpiLCs.Day1	0.0740989
Citrate	M4	Citrate-M4	U-13C-Glucose	G.EpiLCs.Day1	0.0719251
Citrate	M4	Citrate-M4	U-13C-Glucose	G.ESCs	0.0640049
Citrate	M4	Citrate-M4	U-13C-Glucose	G.ESCs	0.0623804
Citrate	M4	Citrate-M4	U-13C-Glucose	G.ESCs	0.0622612
Citrate	M4	Citrate-M4	U-13C-Glucose	G.EpiSCs	0.0381224
Citrate	M4	Citrate-M4	U-13C-Glucose	G.EpiSCs	0.0454357
Citrate	M4	Citrate-M4	U-13C-Glucose	G.EpiSCs	0.0476527
Malate	M4	Malate-M4	U-13C-Glucose	G.EpiLCs.Day3	0.0216302
Malate	M4	Malate-M4	U-13C-Glucose	G.EpiLCs.Day3	0.020809
Malate	M4	Malate-M4	U-13C-Glucose	G.EpiLCs.Day3	0.0225948
Malate	M4	Malate-M4	U-13C-Glucose	G.EpiLCs.Day2	0.0294909
Malate	M4	Malate-M4	U-13C-Glucose	G.EpiLCs.Day2	0.0353234
Malate	M4	Malate-M4	U-13C-Glucose	G.EpiLCs.Day2	0.0462113
Malate	M4	Malate-M4	U-13C-Glucose	G.EpiLCs.Day1	0.0431576
Malate	M4	Malate-M4	U-13C-Glucose	G.EpiLCs.Day1	0.0442027
Malate	M4	Malate-M4	U-13C-Glucose	G.EpiLCs.Day1	0.0428493
Malate	M4	Malate-M4	U-13C-Glucose	G.ESCs	0.0390849
Malate	M4	Malate-M4	U-13C-Glucose	G.ESCs	0.0382937
Malate	M4	Malate-M4	U-13C-Glucose	G.ESCs	0.038208
Malate	M4	Malate-M4	U-13C-Glucose	G.EpiSCs	0.0178389
Malate	M4	Malate-M4	U-13C-Glucose	G.EpiSCs	0.0188482
Malate	M4	Malate-M4	U-13C-Glucose	G.EpiSCs	0.0239706
Fumarate	M4	Fumarate-M4	U-13C-Glucose	G.EpiLCs.Day3	0.0211712
Fumarate	M4	Fumarate-M4	U-13C-Glucose	G.EpiLCs.Day3	0.0195562
Fumarate	M4	Fumarate-M4	U-13C-Glucose	G.EpiLCs.Day3	0.020632
Fumarate	M4	Fumarate-M4	U-13C-Glucose	G.EpiLCs.Day2	0.0283302
Fumarate	M4	Fumarate-M4	U-13C-Glucose	G.EpiLCs.Day2	0.0326781
Fumarate	M4	Fumarate-M4	U-13C-Glucose	G.EpiLCs.Day2	0.0441995
Fumarate	M4	Fumarate-M4	U-13C-Glucose	G.EpiLCs.Day1	0.0415631
Fumarate	M4	Fumarate-M4	U-13C-Glucose	G.EpiLCs.Day1	0.0435845
Fumarate	M4	Fumarate-M4	U-13C-Glucose	G.EpiLCs.Day1	0.0411996
Fumarate	M4	Fumarate-M4	U-13C-Glucose	G.ESCs	0.0353863
Fumarate	M4	Fumarate-M4	U-13C-Glucose	G.ESCs	0.0365911
Fumarate	M4	Fumarate-M4	U-13C-Glucose	G.ESCs	0.0344376
Fumarate	M4	Fumarate-M4	U-13C-Glucose	G.EpiSCs	0.016643
Fumarate	M4	Fumarate-M4	U-13C-Glucose	G.EpiSCs	0.0172881
Fumarate	M4	Fumarate-M4	U-13C-Glucose	G.EpiSCs	0.0222224
2-Hydroxyglutarate	M4	2-Hydroxyglutarate-M4	U-13C-Glucose	G.EpiLCs.Day3	0.0283451
2-Hydroxyglutarate	M4	2-Hydroxyglutarate-M4	U-13C-Glucose	G.EpiLCs.Day3	0.0276495
2-Hydroxyglutarate	M4	2-Hydroxyglutarate-M4	U-13C-Glucose	G.EpiLCs.Day3	0.0326789
2-Hydroxyglutarate	M4	2-Hydroxyglutarate-M4	U-13C-Glucose	G.EpiLCs.Day2	0.0366212
2-Hydroxyglutarate	M4	2-Hydroxyglutarate-M4	U-13C-Glucose	G.EpiLCs.Day2	0.0469259
2-Hydroxyglutarate	M4	2-Hydroxyglutarate-M4	U-13C-Glucose	G.EpiLCs.Day2	0.0585184
2-Hydroxyglutarate	M4	2-Hydroxyglutarate-M4	U-13C-Glucose	G.EpiLCs.Day1	0.0506699
2-Hydroxyglutarate	M4	2-Hydroxyglutarate-M4	U-13C-Glucose	G.EpiLCs.Day1	0.0528414
2-Hydroxyglutarate	M4	2-Hydroxyglutarate-M4	U-13C-Glucose	G.EpiLCs.Day1	0.053256
2-Hydroxyglutarate	M4	2-Hydroxyglutarate-M4	U-13C-Glucose	G.ESCs	0.0377569
2-Hydroxyglutarate	M4	2-Hydroxyglutarate-M4	U-13C-Glucose	G.ESCs	0.0337015
2-Hydroxyglutarate	M4	2-Hydroxyglutarate-M4	U-13C-Glucose	G.ESCs	0.0361344
2-Hydroxyglutarate	M4	2-Hydroxyglutarate-M4	U-13C-Glucose	G.EpiSCs	0.0336675
2-Hydroxyglutarate	M4	2-Hydroxyglutarate-M4	U-13C-Glucose	G.EpiSCs	0.0345653
2-Hydroxyglutarate	M4	2-Hydroxyglutarate-M4	U-13C-Glucose	G.EpiSCs	0.0478667
Aspartate	M4	Aspartate-M4	U-13C-Glucose	G.EpiLCs.Day1	0.0378766
Aspartate	M4	Aspartate-M4	U-13C-Glucose	G.EpiLCs.Day1	0.0403832
Aspartate	M4	Aspartate-M4	U-13C-Glucose	G.EpiLCs.Day1	0.0381573
Aspartate	M4	Aspartate-M4	U-13C-Glucose	G.EpiLCs.Day2	0.0312151
Aspartate	M4	Aspartate-M4	U-13C-Glucose	G.EpiLCs.Day2	0.0274482
Aspartate	M4	Aspartate-M4	U-13C-Glucose	G.EpiLCs.Day2	0.0439001
Aspartate	M4	Aspartate-M4	U-13C-Glucose	G.EpiLCs.Day3	0.0164129
Aspartate	M4	Aspartate-M4	U-13C-Glucose	G.EpiLCs.Day3	0.0173262
Aspartate	M4	Aspartate-M4	U-13C-Glucose	G.EpiLCs.Day3	0.0180926
Aspartate	M4	Aspartate-M4	U-13C-Glucose	G.EpiSCs	0.013353
Aspartate	M4	Aspartate-M4	U-13C-Glucose	G.EpiSCs	0.0133516
Aspartate	M4	Aspartate-M4	U-13C-Glucose	G.EpiSCs	0.0162074
Aspartate	M4	Aspartate-M4	U-13C-Glucose	G.ESCs	0.0309611
Aspartate	M4	Aspartate-M4	U-13C-Glucose	G.ESCs	0.0311844
Aspartate	M4	Aspartate-M4	U-13C-Glucose	G.ESCs	0.0314461
Glutamate	M4	Glutamate-M4	U-13C-Glucose	G.EpiLCs.Day1	0.05594
Glutamate	M4	Glutamate-M4	U-13C-Glucose	G.EpiLCs.Day1	0.0565062
Glutamate	M4	Glutamate-M4	U-13C-Glucose	G.EpiLCs.Day1	0.0565675
Glutamate	M4	Glutamate-M4	U-13C-Glucose	G.EpiLCs.Day2	0.0406366
Glutamate	M4	Glutamate-M4	U-13C-Glucose	G.EpiLCs.Day2	0.0365496
Glutamate	M4	Glutamate-M4	U-13C-Glucose	G.EpiLCs.Day2	0.0525198
Glutamate	M4	Glutamate-M4	U-13C-Glucose	G.EpiLCs.Day3	0.0249981
Glutamate	M4	Glutamate-M4	U-13C-Glucose	G.EpiLCs.Day3	0.0287544
Glutamate	M4	Glutamate-M4	U-13C-Glucose	G.EpiLCs.Day3	0.0305042
Glutamate	M4	Glutamate-M4	U-13C-Glucose	G.EpiSCs	0.0279584
Glutamate	M4	Glutamate-M4	U-13C-Glucose	G.EpiSCs	0.033664
Glutamate	M4	Glutamate-M4	U-13C-Glucose	G.EpiSCs	0.043887
Glutamate	M4	Glutamate-M4	U-13C-Glucose	G.ESCs	0.0481651
Glutamate	M4	Glutamate-M4	U-13C-Glucose	G.ESCs	0.0470634
Glutamate	M4	Glutamate-M4	U-13C-Glucose	G.ESCs	0.0478478
2-Oxoglutarate	M5	2-Oxoglutarate-M5	U-13C-Glucose	G.EpiLCs.Day3	0.0154325
2-Oxoglutarate	M5	2-Oxoglutarate-M5	U-13C-Glucose	G.EpiLCs.Day3	0.0153889
2-Oxoglutarate	M5	2-Oxoglutarate-M5	U-13C-Glucose	G.EpiLCs.Day3	0.0166298
2-Oxoglutarate	M5	2-Oxoglutarate-M5	U-13C-Glucose	G.EpiLCs.Day2	0.0251084
2-Oxoglutarate	M5	2-Oxoglutarate-M5	U-13C-Glucose	G.EpiLCs.Day2	0.0322552
2-Oxoglutarate	M5	2-Oxoglutarate-M5	U-13C-Glucose	G.EpiLCs.Day2	0.0411723
2-Oxoglutarate	M5	2-Oxoglutarate-M5	U-13C-Glucose	G.EpiLCs.Day1	0.0404775
2-Oxoglutarate	M5	2-Oxoglutarate-M5	U-13C-Glucose	G.EpiLCs.Day1	0.0415174
2-Oxoglutarate	M5	2-Oxoglutarate-M5	U-13C-Glucose	G.EpiLCs.Day1	0.0408488
2-Oxoglutarate	M5	2-Oxoglutarate-M5	U-13C-Glucose	G.ESCs	0.0255306
2-Oxoglutarate	M5	2-Oxoglutarate-M5	U-13C-Glucose	G.ESCs	0.0254349
2-Oxoglutarate	M5	2-Oxoglutarate-M5	U-13C-Glucose	G.ESCs	0.0258793
2-Oxoglutarate	M5	2-Oxoglutarate-M5	U-13C-Glucose	G.EpiSCs	0.0212004
2-Oxoglutarate	M5	2-Oxoglutarate-M5	U-13C-Glucose	G.EpiSCs	0.0217904
2-Oxoglutarate	M5	2-Oxoglutarate-M5	U-13C-Glucose	G.EpiSCs	0.0279931
Citrate	M5	Citrate-M5	U-13C-Glucose	G.EpiLCs.Day3	0.0521242
Citrate	M5	Citrate-M5	U-13C-Glucose	G.EpiLCs.Day3	0.0471646
Citrate	M5	Citrate-M5	U-13C-Glucose	G.EpiLCs.Day3	0.0547858
Citrate	M5	Citrate-M5	U-13C-Glucose	G.EpiLCs.Day2	0.0840283
Citrate	M5	Citrate-M5	U-13C-Glucose	G.EpiLCs.Day2	0.091565
Citrate	M5	Citrate-M5	U-13C-Glucose	G.EpiLCs.Day2	0.103185
Citrate	M5	Citrate-M5	U-13C-Glucose	G.EpiLCs.Day1	0.0959555
Citrate	M5	Citrate-M5	U-13C-Glucose	G.EpiLCs.Day1	0.0969578
Citrate	M5	Citrate-M5	U-13C-Glucose	G.EpiLCs.Day1	0.0973615
Citrate	M5	Citrate-M5	U-13C-Glucose	G.ESCs	0.0587134
Citrate	M5	Citrate-M5	U-13C-Glucose	G.ESCs	0.0568202
Citrate	M5	Citrate-M5	U-13C-Glucose	G.ESCs	0.0561901
Citrate	M5	Citrate-M5	U-13C-Glucose	G.EpiSCs	0.0713393
Citrate	M5	Citrate-M5	U-13C-Glucose	G.EpiSCs	0.0734874
Citrate	M5	Citrate-M5	U-13C-Glucose	G.EpiSCs	0.0870931
2-Hydroxyglutarate	M5	2-Hydroxyglutarate-M5	U-13C-Glucose	G.EpiLCs.Day3	0.0114531
2-Hydroxyglutarate	M5	2-Hydroxyglutarate-M5	U-13C-Glucose	G.EpiLCs.Day3	0.0114398
2-Hydroxyglutarate	M5	2-Hydroxyglutarate-M5	U-13C-Glucose	G.EpiLCs.Day3	0.00974612
2-Hydroxyglutarate	M5	2-Hydroxyglutarate-M5	U-13C-Glucose	G.EpiLCs.Day2	0.0206048
2-Hydroxyglutarate	M5	2-Hydroxyglutarate-M5	U-13C-Glucose	G.EpiLCs.Day2	0.0247777
2-Hydroxyglutarate	M5	2-Hydroxyglutarate-M5	U-13C-Glucose	G.EpiLCs.Day2	0.0306215
2-Hydroxyglutarate	M5	2-Hydroxyglutarate-M5	U-13C-Glucose	G.EpiLCs.Day1	0.0280063
2-Hydroxyglutarate	M5	2-Hydroxyglutarate-M5	U-13C-Glucose	G.EpiLCs.Day1	0.0280031
2-Hydroxyglutarate	M5	2-Hydroxyglutarate-M5	U-13C-Glucose	G.EpiLCs.Day1	0.0312017
2-Hydroxyglutarate	M5	2-Hydroxyglutarate-M5	U-13C-Glucose	G.ESCs	0.0175742
2-Hydroxyglutarate	M5	2-Hydroxyglutarate-M5	U-13C-Glucose	G.ESCs	0.0171768
2-Hydroxyglutarate	M5	2-Hydroxyglutarate-M5	U-13C-Glucose	G.ESCs	0.0174147
2-Hydroxyglutarate	M5	2-Hydroxyglutarate-M5	U-13C-Glucose	G.EpiSCs	0.0105179
2-Hydroxyglutarate	M5	2-Hydroxyglutarate-M5	U-13C-Glucose	G.EpiSCs	0.0172297
2-Hydroxyglutarate	M5	2-Hydroxyglutarate-M5	U-13C-Glucose	G.EpiSCs	0.0221444
Glutamate	M5	Glutamate-M5	U-13C-Glucose	G.EpiLCs.Day1	0.0338174
Glutamate	M5	Glutamate-M5	U-13C-Glucose	G.EpiLCs.Day1	0.0377353
Glutamate	M5	Glutamate-M5	U-13C-Glucose	G.EpiLCs.Day1	0.033645
Glutamate	M5	Glutamate-M5	U-13C-Glucose	G.EpiLCs.Day2	0.020621
Glutamate	M5	Glutamate-M5	U-13C-Glucose	G.EpiLCs.Day2	0.0230141
Glutamate	M5	Glutamate-M5	U-13C-Glucose	G.EpiLCs.Day2	0.0304709
Glutamate	M5	Glutamate-M5	U-13C-Glucose	G.EpiLCs.Day3	0.0128041
Glutamate	M5	Glutamate-M5	U-13C-Glucose	G.EpiLCs.Day3	0.0151101
Glutamate	M5	Glutamate-M5	U-13C-Glucose	G.EpiLCs.Day3	0.0120413
Glutamate	M5	Glutamate-M5	U-13C-Glucose	G.EpiSCs	0.0203929
Glutamate	M5	Glutamate-M5	U-13C-Glucose	G.EpiSCs	0.0196669
Glutamate	M5	Glutamate-M5	U-13C-Glucose	G.EpiSCs	0.0222392
Glutamate	M5	Glutamate-M5	U-13C-Glucose	G.ESCs	0.02521
Glutamate	M5	Glutamate-M5	U-13C-Glucose	G.ESCs	0.022216
Glutamate	M5	Glutamate-M5	U-13C-Glucose	G.ESCs	0.0257746
Citrate	M6	Citrate-M6	U-13C-Glucose	G.EpiLCs.Day3	0.00661328
Citrate	M6	Citrate-M6	U-13C-Glucose	G.EpiLCs.Day3	0.00611246
Citrate	M6	Citrate-M6	U-13C-Glucose	G.EpiLCs.Day3	0.00662268
Citrate	M6	Citrate-M6	U-13C-Glucose	G.EpiLCs.Day2	0.0107955
Citrate	M6	Citrate-M6	U-13C-Glucose	G.EpiLCs.Day2	0.0120602
Citrate	M6	Citrate-M6	U-13C-Glucose	G.EpiLCs.Day2	0.0180609
Citrate	M6	Citrate-M6	U-13C-Glucose	G.EpiLCs.Day1	0.0133287
Citrate	M6	Citrate-M6	U-13C-Glucose	G.EpiLCs.Day1	0.0147258
Citrate	M6	Citrate-M6	U-13C-Glucose	G.EpiLCs.Day1	0.0133113
Citrate	M6	Citrate-M6	U-13C-Glucose	G.ESCs	0.00978619
Citrate	M6	Citrate-M6	U-13C-Glucose	G.ESCs	0.00905355
Citrate	M6	Citrate-M6	U-13C-Glucose	G.ESCs	0.0084879
Citrate	M6	Citrate-M6	U-13C-Glucose	G.EpiSCs	0.00756827
Citrate	M6	Citrate-M6	U-13C-Glucose	G.EpiSCs	0.00648515
Citrate	M6	Citrate-M6	U-13C-Glucose	G.EpiSCs	0.00762626
Glucose	M0	Glucose-M0	U-13C-Glutamine	Q.EpiLCs.Day3	0.929736
Glucose	M0	Glucose-M0	U-13C-Glutamine	Q.EpiSCs	0.927916
Glucose	M0	Glucose-M0	U-13C-Glutamine	Q.EpiLCs.Day2	0.931752
Glucose	M0	Glucose-M0	U-13C-Glutamine	Q.EpiLCs.Day1	0.927495
Glucose	M0	Glucose-M0	U-13C-Glutamine	Q.ESCs	0.924322
Glucose	M0	Glucose-M0	U-13C-Glutamine	Q.EpiLCs.Day2	0.920988
Glucose	M0	Glucose-M0	U-13C-Glutamine	Q.ESCs	0.930233
Glucose	M0	Glucose-M0	U-13C-Glutamine	Q.EpiSCs	0.925309
Glucose	M0	Glucose-M0	U-13C-Glutamine	Q.EpiLCs.Day1	0.932107
Glucose	M0	Glucose-M0	U-13C-Glutamine	Q.EpiLCs.Day3	0.93162
Glucose	M0	Glucose-M0	U-13C-Glutamine	Q.EpiLCs.Day3	0.931384
Glucose	M0	Glucose-M0	U-13C-Glutamine	Q.ESCs	0.925309
Glucose	M0	Glucose-M0	U-13C-Glutamine	Q.EpiLCs.Day1	0.926641
Glucose	M0	Glucose-M0	U-13C-Glutamine	Q.EpiSCs	0.933388
Glucose	M0	Glucose-M0	U-13C-Glutamine	Q.EpiLCs.Day2	0.928409
Fumarate	M0	Fumarate-M0	U-13C-Glutamine	Q.EpiLCs.Day3	0.20981
Fumarate	M0	Fumarate-M0	U-13C-Glutamine	Q.EpiSCs	0.191878
Fumarate	M0	Fumarate-M0	U-13C-Glutamine	Q.EpiLCs.Day2	0.252632
Fumarate	M0	Fumarate-M0	U-13C-Glutamine	Q.EpiLCs.Day1	0.278655
Fumarate	M0	Fumarate-M0	U-13C-Glutamine	Q.ESCs	0.380624
Fumarate	M0	Fumarate-M0	U-13C-Glutamine	Q.EpiLCs.Day2	0.254484
Fumarate	M0	Fumarate-M0	U-13C-Glutamine	Q.ESCs	0.387495
Fumarate	M0	Fumarate-M0	U-13C-Glutamine	Q.EpiSCs	0.185024
Fumarate	M0	Fumarate-M0	U-13C-Glutamine	Q.EpiLCs.Day1	0.277869
Fumarate	M0	Fumarate-M0	U-13C-Glutamine	Q.EpiLCs.Day3	0.203109
Fumarate	M0	Fumarate-M0	U-13C-Glutamine	Q.EpiLCs.Day3	0.209837
Fumarate	M0	Fumarate-M0	U-13C-Glutamine	Q.ESCs	0.381155
Fumarate	M0	Fumarate-M0	U-13C-Glutamine	Q.EpiLCs.Day1	0.281074
Fumarate	M0	Fumarate-M0	U-13C-Glutamine	Q.EpiSCs	0.187088
Fumarate	M0	Fumarate-M0	U-13C-Glutamine	Q.EpiLCs.Day2	0.249884
Fumarate	M0	Fumarate-M0	U-13C-Glutamine	Q.EpiSCs	0.191878
Aspartate	M0	Aspartate-M0	U-13C-Glutamine	Q.EpiLCs.Day3	0.222438
Aspartate	M0	Aspartate-M0	U-13C-Glutamine	Q.EpiSCs	0.358926
Aspartate	M0	Aspartate-M0	U-13C-Glutamine	Q.EpiLCs.Day2	0.262553
Aspartate	M0	Aspartate-M0	U-13C-Glutamine	Q.EpiLCs.Day1	0.282908
Aspartate	M0	Aspartate-M0	U-13C-Glutamine	Q.ESCs	0.426474
Aspartate	M0	Aspartate-M0	U-13C-Glutamine	Q.EpiLCs.Day2	0.26528
Aspartate	M0	Aspartate-M0	U-13C-Glutamine	Q.ESCs	0.432009
Aspartate	M0	Aspartate-M0	U-13C-Glutamine	Q.EpiSCs	0.22521
Aspartate	M0	Aspartate-M0	U-13C-Glutamine	Q.EpiLCs.Day1	0.283225
Aspartate	M0	Aspartate-M0	U-13C-Glutamine	Q.EpiLCs.Day3	0.216156
Aspartate	M0	Aspartate-M0	U-13C-Glutamine	Q.EpiLCs.Day3	0.219368
Aspartate	M0	Aspartate-M0	U-13C-Glutamine	Q.ESCs	0.424058
Aspartate	M0	Aspartate-M0	U-13C-Glutamine	Q.EpiLCs.Day1	0.28156
Aspartate	M0	Aspartate-M0	U-13C-Glutamine	Q.EpiSCs	0.23359
Aspartate	M0	Aspartate-M0	U-13C-Glutamine	Q.EpiLCs.Day2	0.259111
Aspartate	M0	Aspartate-M0	U-13C-Glutamine	Q.EpiSCs	0.358926
Glutamate	M0	Glutamate-M0	U-13C-Glutamine	Q.EpiLCs.Day3	0.118407
Glutamate	M0	Glutamate-M0	U-13C-Glutamine	Q.EpiSCs	0.0854305
Glutamate	M0	Glutamate-M0	U-13C-Glutamine	Q.EpiLCs.Day2	0.0950854
Glutamate	M0	Glutamate-M0	U-13C-Glutamine	Q.EpiLCs.Day1	0.108709
Glutamate	M0	Glutamate-M0	U-13C-Glutamine	Q.ESCs	0.249127
Glutamate	M0	Glutamate-M0	U-13C-Glutamine	Q.EpiLCs.Day2	0.0978928
Glutamate	M0	Glutamate-M0	U-13C-Glutamine	Q.ESCs	0.267544
Glutamate	M0	Glutamate-M0	U-13C-Glutamine	Q.EpiSCs	0.0670386
Glutamate	M0	Glutamate-M0	U-13C-Glutamine	Q.EpiLCs.Day1	0.100836
Glutamate	M0	Glutamate-M0	U-13C-Glutamine	Q.EpiLCs.Day3	0.116352
Glutamate	M0	Glutamate-M0	U-13C-Glutamine	Q.EpiLCs.Day3	0.111007
Glutamate	M0	Glutamate-M0	U-13C-Glutamine	Q.ESCs	0.264005
Glutamate	M0	Glutamate-M0	U-13C-Glutamine	Q.EpiLCs.Day1	0.45684
Glutamate	M0	Glutamate-M0	U-13C-Glutamine	Q.EpiLCs.Day2	0.0877425
Glutamate	M0	Glutamate-M0	U-13C-Glutamine	Q.EpiSCs	0.0854305
Pyruvate	M0	Pyruvate-M0	U-13C-Glutamine	Q.EpiLCs.Day3	0.933311
Pyruvate	M0	Pyruvate-M0	U-13C-Glutamine	Q.EpiLCs.Day2	0.927605
Pyruvate	M0	Pyruvate-M0	U-13C-Glutamine	Q.EpiLCs.Day1	0.922253
Pyruvate	M0	Pyruvate-M0	U-13C-Glutamine	Q.ESCs	0.933835
Pyruvate	M0	Pyruvate-M0	U-13C-Glutamine	Q.EpiLCs.Day2	0.922611
Pyruvate	M0	Pyruvate-M0	U-13C-Glutamine	Q.ESCs	0.934278
Pyruvate	M0	Pyruvate-M0	U-13C-Glutamine	Q.EpiSCs	0.921407
Pyruvate	M0	Pyruvate-M0	U-13C-Glutamine	Q.EpiLCs.Day1	0.918346
Pyruvate	M0	Pyruvate-M0	U-13C-Glutamine	Q.EpiLCs.Day3	0.931373
Pyruvate	M0	Pyruvate-M0	U-13C-Glutamine	Q.EpiLCs.Day3	0.926521
Pyruvate	M0	Pyruvate-M0	U-13C-Glutamine	Q.ESCs	0.932878
Pyruvate	M0	Pyruvate-M0	U-13C-Glutamine	Q.EpiLCs.Day1	0.923162
Pyruvate	M0	Pyruvate-M0	U-13C-Glutamine	Q.EpiSCs	0.921256
Pyruvate	M0	Pyruvate-M0	U-13C-Glutamine	Q.EpiLCs.Day2	0.922156
Pyruvate	M0	Pyruvate-M0	U-13C-Glutamine	Q.EpiSCs	0.921506
2-Oxoglutarate	M0	2-Oxoglutarate-M0	U-13C-Glutamine	Q.EpiLCs.Day3	0.0844424
2-Oxoglutarate	M0	2-Oxoglutarate-M0	U-13C-Glutamine	Q.EpiSCs	0.0563288
2-Oxoglutarate	M0	2-Oxoglutarate-M0	U-13C-Glutamine	Q.EpiLCs.Day2	0.0796754
2-Oxoglutarate	M0	2-Oxoglutarate-M0	U-13C-Glutamine	Q.EpiLCs.Day1	0.0852682
2-Oxoglutarate	M0	2-Oxoglutarate-M0	U-13C-Glutamine	Q.ESCs	0.233671
2-Oxoglutarate	M0	2-Oxoglutarate-M0	U-13C-Glutamine	Q.EpiLCs.Day2	0.0792614
2-Oxoglutarate	M0	2-Oxoglutarate-M0	U-13C-Glutamine	Q.ESCs	0.230899
2-Oxoglutarate	M0	2-Oxoglutarate-M0	U-13C-Glutamine	Q.EpiSCs	0.0559476
2-Oxoglutarate	M0	2-Oxoglutarate-M0	U-13C-Glutamine	Q.EpiLCs.Day1	0.0860912
2-Oxoglutarate	M0	2-Oxoglutarate-M0	U-13C-Glutamine	Q.EpiLCs.Day3	0.0769242
2-Oxoglutarate	M0	2-Oxoglutarate-M0	U-13C-Glutamine	Q.EpiLCs.Day3	0.0752812
2-Oxoglutarate	M0	2-Oxoglutarate-M0	U-13C-Glutamine	Q.ESCs	0.235951
2-Oxoglutarate	M0	2-Oxoglutarate-M0	U-13C-Glutamine	Q.EpiLCs.Day1	0.0893454
2-Oxoglutarate	M0	2-Oxoglutarate-M0	U-13C-Glutamine	Q.EpiSCs	0.0534082
2-Oxoglutarate	M0	2-Oxoglutarate-M0	U-13C-Glutamine	Q.EpiLCs.Day2	0.0739214
2-Oxoglutarate	M0	2-Oxoglutarate-M0	U-13C-Glutamine	Q.EpiSCs	0.0536898
Succinate	M0	Succinate-M0	U-13C-Glutamine	Q.EpiLCs.Day3	0.145389
Succinate	M0	Succinate-M0	U-13C-Glutamine	Q.EpiSCs	0.144977
Succinate	M0	Succinate-M0	U-13C-Glutamine	Q.EpiLCs.Day2	0.152285
Succinate	M0	Succinate-M0	U-13C-Glutamine	Q.EpiLCs.Day1	0.131073
Succinate	M0	Succinate-M0	U-13C-Glutamine	Q.ESCs	0.298327
Succinate	M0	Succinate-M0	U-13C-Glutamine	Q.EpiLCs.Day2	0.166034
Succinate	M0	Succinate-M0	U-13C-Glutamine	Q.ESCs	0.356421
Succinate	M0	Succinate-M0	U-13C-Glutamine	Q.EpiSCs	0.136521
Succinate	M0	Succinate-M0	U-13C-Glutamine	Q.EpiLCs.Day1	0.130231
Succinate	M0	Succinate-M0	U-13C-Glutamine	Q.EpiLCs.Day3	0.147875
Succinate	M0	Succinate-M0	U-13C-Glutamine	Q.EpiLCs.Day3	0.136185
Succinate	M0	Succinate-M0	U-13C-Glutamine	Q.ESCs	0.291604
Succinate	M0	Succinate-M0	U-13C-Glutamine	Q.EpiLCs.Day1	0.205497
Succinate	M0	Succinate-M0	U-13C-Glutamine	Q.EpiSCs	0.120945
Succinate	M0	Succinate-M0	U-13C-Glutamine	Q.EpiLCs.Day2	0.145388
Alanine	M0	Alanine-M0	U-13C-Glutamine	Q.EpiLCs.Day3	0.840604
Alanine	M0	Alanine-M0	U-13C-Glutamine	Q.EpiSCs	0.878833
Alanine	M0	Alanine-M0	U-13C-Glutamine	Q.EpiLCs.Day2	0.867295
Alanine	M0	Alanine-M0	U-13C-Glutamine	Q.EpiLCs.Day1	0.882785
Alanine	M0	Alanine-M0	U-13C-Glutamine	Q.ESCs	0.948725
Alanine	M0	Alanine-M0	U-13C-Glutamine	Q.EpiLCs.Day2	0.864375
Alanine	M0	Alanine-M0	U-13C-Glutamine	Q.ESCs	0.944915
Alanine	M0	Alanine-M0	U-13C-Glutamine	Q.EpiSCs	0.876541
Alanine	M0	Alanine-M0	U-13C-Glutamine	Q.EpiLCs.Day1	0.914269
Alanine	M0	Alanine-M0	U-13C-Glutamine	Q.EpiLCs.Day3	0.818141
Alanine	M0	Alanine-M0	U-13C-Glutamine	Q.EpiLCs.Day3	0.837667
Alanine	M0	Alanine-M0	U-13C-Glutamine	Q.ESCs	0.941566
Alanine	M0	Alanine-M0	U-13C-Glutamine	Q.EpiLCs.Day1	0.886536
Alanine	M0	Alanine-M0	U-13C-Glutamine	Q.EpiSCs	0.879406
Alanine	M0	Alanine-M0	U-13C-Glutamine	Q.EpiLCs.Day2	0.833301
Citrate	M0	Citrate-M0	U-13C-Glutamine	Q.EpiLCs.Day3	0.259034
Citrate	M0	Citrate-M0	U-13C-Glutamine	Q.EpiSCs	0.388752
Citrate	M0	Citrate-M0	U-13C-Glutamine	Q.EpiLCs.Day2	0.247983
Citrate	M0	Citrate-M0	U-13C-Glutamine	Q.EpiLCs.Day1	0.255601
Citrate	M0	Citrate-M0	U-13C-Glutamine	Q.ESCs	0.327653
Citrate	M0	Citrate-M0	U-13C-Glutamine	Q.EpiLCs.Day2	0.257543
Citrate	M0	Citrate-M0	U-13C-Glutamine	Q.ESCs	0.333406
Citrate	M0	Citrate-M0	U-13C-Glutamine	Q.EpiSCs	0.247663
Citrate	M0	Citrate-M0	U-13C-Glutamine	Q.EpiLCs.Day1	0.25249
Citrate	M0	Citrate-M0	U-13C-Glutamine	Q.EpiLCs.Day3	0.227883
Citrate	M0	Citrate-M0	U-13C-Glutamine	Q.EpiLCs.Day3	0.235246
Citrate	M0	Citrate-M0	U-13C-Glutamine	Q.ESCs	0.329781
Citrate	M0	Citrate-M0	U-13C-Glutamine	Q.EpiLCs.Day1	0.25769
Citrate	M0	Citrate-M0	U-13C-Glutamine	Q.EpiSCs	0.239776
Citrate	M0	Citrate-M0	U-13C-Glutamine	Q.EpiLCs.Day2	0.251245
Malate	M0	Malate-M0	U-13C-Glutamine	Q.EpiLCs.Day2	0.249166
Malate	M0	Malate-M0	U-13C-Glutamine	Q.EpiLCs.Day1	0.276341
Malate	M0	Malate-M0	U-13C-Glutamine	Q.ESCs	0.390352
Malate	M0	Malate-M0	U-13C-Glutamine	Q.EpiLCs.Day2	0.253496
Malate	M0	Malate-M0	U-13C-Glutamine	Q.ESCs	0.392906
Malate	M0	Malate-M0	U-13C-Glutamine	Q.EpiSCs	0.21838
Malate	M0	Malate-M0	U-13C-Glutamine	Q.EpiLCs.Day1	0.276193
Malate	M0	Malate-M0	U-13C-Glutamine	Q.EpiLCs.Day3	0.200078
Malate	M0	Malate-M0	U-13C-Glutamine	Q.EpiLCs.Day3	0.204618
Malate	M0	Malate-M0	U-13C-Glutamine	Q.ESCs	0.392673
Malate	M0	Malate-M0	U-13C-Glutamine	Q.EpiLCs.Day1	0.492458
Malate	M0	Malate-M0	U-13C-Glutamine	Q.EpiSCs	0.181137
Malate	M0	Malate-M0	U-13C-Glutamine	Q.EpiLCs.Day2	0.24673
Malate	M0	Malate-M0	U-13C-Glutamine	Q.EpiSCs	0.186165
Lactate	M0	Lactate-M0	U-13C-Glutamine	Q.EpiLCs.Day3	0.954146
Lactate	M0	Lactate-M0	U-13C-Glutamine	Q.EpiLCs.Day2	0.957152
Lactate	M0	Lactate-M0	U-13C-Glutamine	Q.EpiLCs.Day1	0.953138
Lactate	M0	Lactate-M0	U-13C-Glutamine	Q.ESCs	0.96668
Lactate	M0	Lactate-M0	U-13C-Glutamine	Q.EpiLCs.Day2	0.955793
Lactate	M0	Lactate-M0	U-13C-Glutamine	Q.ESCs	0.96571
Lactate	M0	Lactate-M0	U-13C-Glutamine	Q.EpiSCs	0.937821
Lactate	M0	Lactate-M0	U-13C-Glutamine	Q.EpiLCs.Day1	0.9528
Lactate	M0	Lactate-M0	U-13C-Glutamine	Q.EpiLCs.Day3	0.95434
Lactate	M0	Lactate-M0	U-13C-Glutamine	Q.EpiLCs.Day3	0.95425
Lactate	M0	Lactate-M0	U-13C-Glutamine	Q.ESCs	0.966898
Lactate	M0	Lactate-M0	U-13C-Glutamine	Q.EpiLCs.Day1	0.953684
Lactate	M0	Lactate-M0	U-13C-Glutamine	Q.EpiSCs	0.937754
Lactate	M0	Lactate-M0	U-13C-Glutamine	Q.EpiLCs.Day2	0.956243
Lactate	M0	Lactate-M0	U-13C-Glutamine	Q.EpiSCs	0.93594
2-Hydroxyglutarate	M0	2-Hydroxyglutarate-M0	U-13C-Glutamine	Q.EpiLCs.Day3	0.103161
2-Hydroxyglutarate	M0	2-Hydroxyglutarate-M0	U-13C-Glutamine	Q.EpiSCs	0.0628278
2-Hydroxyglutarate	M0	2-Hydroxyglutarate-M0	U-13C-Glutamine	Q.EpiLCs.Day2	0.108278
2-Hydroxyglutarate	M0	2-Hydroxyglutarate-M0	U-13C-Glutamine	Q.EpiLCs.Day1	0.400597
2-Hydroxyglutarate	M0	2-Hydroxyglutarate-M0	U-13C-Glutamine	Q.ESCs	0.249391
2-Hydroxyglutarate	M0	2-Hydroxyglutarate-M0	U-13C-Glutamine	Q.EpiLCs.Day2	0.114594
2-Hydroxyglutarate	M0	2-Hydroxyglutarate-M0	U-13C-Glutamine	Q.ESCs	0.274312
2-Hydroxyglutarate	M0	2-Hydroxyglutarate-M0	U-13C-Glutamine	Q.EpiSCs	0.0590864
2-Hydroxyglutarate	M0	2-Hydroxyglutarate-M0	U-13C-Glutamine	Q.EpiLCs.Day1	0.104871
2-Hydroxyglutarate	M0	2-Hydroxyglutarate-M0	U-13C-Glutamine	Q.EpiLCs.Day3	0.101945
2-Hydroxyglutarate	M0	2-Hydroxyglutarate-M0	U-13C-Glutamine	Q.EpiLCs.Day3	0.0918201
2-Hydroxyglutarate	M0	2-Hydroxyglutarate-M0	U-13C-Glutamine	Q.ESCs	0.251456
2-Hydroxyglutarate	M0	2-Hydroxyglutarate-M0	U-13C-Glutamine	Q.EpiLCs.Day1	0.129386
2-Hydroxyglutarate	M0	2-Hydroxyglutarate-M0	U-13C-Glutamine	Q.EpiSCs	0.0590374
2-Hydroxyglutarate	M0	2-Hydroxyglutarate-M0	U-13C-Glutamine	Q.EpiLCs.Day2	0.100142
Glucose	M1	Glucose-M1	U-13C-Glutamine	Q.EpiLCs.Day3	0.0658227
Glucose	M1	Glucose-M1	U-13C-Glutamine	Q.EpiSCs	0.0691826
Glucose	M1	Glucose-M1	U-13C-Glutamine	Q.EpiLCs.Day2	0.0652651
Glucose	M1	Glucose-M1	U-13C-Glutamine	Q.EpiLCs.Day1	0.0698388
Glucose	M1	Glucose-M1	U-13C-Glutamine	Q.ESCs	0.0706804
Glucose	M1	Glucose-M1	U-13C-Glutamine	Q.EpiLCs.Day2	0.0753202
Glucose	M1	Glucose-M1	U-13C-Glutamine	Q.ESCs	0.0663678
Glucose	M1	Glucose-M1	U-13C-Glutamine	Q.EpiSCs	0.0732098
Glucose	M1	Glucose-M1	U-13C-Glutamine	Q.EpiLCs.Day1	0.0639441
Glucose	M1	Glucose-M1	U-13C-Glutamine	Q.EpiLCs.Day3	0.06686
Glucose	M1	Glucose-M1	U-13C-Glutamine	Q.EpiLCs.Day3	0.0648898
Glucose	M1	Glucose-M1	U-13C-Glutamine	Q.ESCs	0.07036
Glucose	M1	Glucose-M1	U-13C-Glutamine	Q.EpiLCs.Day1	0.0703752
Glucose	M1	Glucose-M1	U-13C-Glutamine	Q.EpiSCs	0.0637536
Glucose	M1	Glucose-M1	U-13C-Glutamine	Q.EpiLCs.Day2	0.0705391
Fumarate	M1	Fumarate-M1	U-13C-Glutamine	Q.EpiLCs.Day3	0.0235503
Fumarate	M1	Fumarate-M1	U-13C-Glutamine	Q.EpiSCs	0.0191856
Fumarate	M1	Fumarate-M1	U-13C-Glutamine	Q.EpiLCs.Day2	0.0321398
Fumarate	M1	Fumarate-M1	U-13C-Glutamine	Q.EpiLCs.Day1	0.0310867
Fumarate	M1	Fumarate-M1	U-13C-Glutamine	Q.ESCs	0.0913293
Fumarate	M1	Fumarate-M1	U-13C-Glutamine	Q.EpiLCs.Day2	0.0326648
Fumarate	M1	Fumarate-M1	U-13C-Glutamine	Q.ESCs	0.0917866
Fumarate	M1	Fumarate-M1	U-13C-Glutamine	Q.EpiSCs	0.0180894
Fumarate	M1	Fumarate-M1	U-13C-Glutamine	Q.EpiLCs.Day1	0.0312719
Fumarate	M1	Fumarate-M1	U-13C-Glutamine	Q.EpiLCs.Day3	0.025119
Fumarate	M1	Fumarate-M1	U-13C-Glutamine	Q.EpiLCs.Day3	0.0226507
Fumarate	M1	Fumarate-M1	U-13C-Glutamine	Q.ESCs	0.0928498
Fumarate	M1	Fumarate-M1	U-13C-Glutamine	Q.EpiLCs.Day1	0.0330654
Fumarate	M1	Fumarate-M1	U-13C-Glutamine	Q.EpiSCs	0.0199712
Fumarate	M1	Fumarate-M1	U-13C-Glutamine	Q.EpiLCs.Day2	0.0322854
Fumarate	M1	Fumarate-M1	U-13C-Glutamine	Q.EpiSCs	0.0191856
Aspartate	M1	Aspartate-M1	U-13C-Glutamine	Q.EpiLCs.Day3	0.0218967
Aspartate	M1	Aspartate-M1	U-13C-Glutamine	Q.EpiSCs	0.0248847
Aspartate	M1	Aspartate-M1	U-13C-Glutamine	Q.EpiLCs.Day2	0.0316341
Aspartate	M1	Aspartate-M1	U-13C-Glutamine	Q.EpiLCs.Day1	0.0307459
Aspartate	M1	Aspartate-M1	U-13C-Glutamine	Q.ESCs	0.0894419
Aspartate	M1	Aspartate-M1	U-13C-Glutamine	Q.EpiLCs.Day2	0.0318053
Aspartate	M1	Aspartate-M1	U-13C-Glutamine	Q.ESCs	0.0898501
Aspartate	M1	Aspartate-M1	U-13C-Glutamine	Q.EpiSCs	0.0169806
Aspartate	M1	Aspartate-M1	U-13C-Glutamine	Q.EpiLCs.Day1	0.0310648
Aspartate	M1	Aspartate-M1	U-13C-Glutamine	Q.EpiLCs.Day3	0.0229403
Aspartate	M1	Aspartate-M1	U-13C-Glutamine	Q.EpiLCs.Day3	0.0224457
Aspartate	M1	Aspartate-M1	U-13C-Glutamine	Q.ESCs	0.0910153
Aspartate	M1	Aspartate-M1	U-13C-Glutamine	Q.EpiLCs.Day1	0.0320331
Aspartate	M1	Aspartate-M1	U-13C-Glutamine	Q.EpiSCs	0.0180908
Aspartate	M1	Aspartate-M1	U-13C-Glutamine	Q.EpiLCs.Day2	0.0306775
Aspartate	M1	Aspartate-M1	U-13C-Glutamine	Q.EpiSCs	0.0248847
Glutamate	M1	Glutamate-M1	U-13C-Glutamine	Q.EpiLCs.Day3	0.0130531
Glutamate	M1	Glutamate-M1	U-13C-Glutamine	Q.EpiSCs	0.00515981
Glutamate	M1	Glutamate-M1	U-13C-Glutamine	Q.EpiLCs.Day2	0.00798196
Glutamate	M1	Glutamate-M1	U-13C-Glutamine	Q.EpiLCs.Day1	0.00935927
Glutamate	M1	Glutamate-M1	U-13C-Glutamine	Q.ESCs	0.0616347
Glutamate	M1	Glutamate-M1	U-13C-Glutamine	Q.EpiLCs.Day2	0.00281808
Glutamate	M1	Glutamate-M1	U-13C-Glutamine	Q.ESCs	0.0644285
Glutamate	M1	Glutamate-M1	U-13C-Glutamine	Q.EpiLCs.Day1	0.0109063
Glutamate	M1	Glutamate-M1	U-13C-Glutamine	Q.EpiLCs.Day3	0.00846039
Glutamate	M1	Glutamate-M1	U-13C-Glutamine	Q.EpiLCs.Day3	0.00698731
Glutamate	M1	Glutamate-M1	U-13C-Glutamine	Q.ESCs	0.0662086
Glutamate	M1	Glutamate-M1	U-13C-Glutamine	Q.EpiLCs.Day1	0.0534005
Glutamate	M1	Glutamate-M1	U-13C-Glutamine	Q.EpiLCs.Day2	0.0080734
Glutamate	M1	Glutamate-M1	U-13C-Glutamine	Q.EpiSCs	0.00515981
Pyruvate	M1	Pyruvate-M1	U-13C-Glutamine	Q.EpiLCs.Day3	0.0304936
Pyruvate	M1	Pyruvate-M1	U-13C-Glutamine	Q.EpiLCs.Day2	0.0332731
Pyruvate	M1	Pyruvate-M1	U-13C-Glutamine	Q.EpiLCs.Day1	0.0330823
Pyruvate	M1	Pyruvate-M1	U-13C-Glutamine	Q.ESCs	0.0464102
Pyruvate	M1	Pyruvate-M1	U-13C-Glutamine	Q.EpiLCs.Day2	0.0346973
Pyruvate	M1	Pyruvate-M1	U-13C-Glutamine	Q.ESCs	0.0459447
Pyruvate	M1	Pyruvate-M1	U-13C-Glutamine	Q.EpiSCs	0.0336956
Pyruvate	M1	Pyruvate-M1	U-13C-Glutamine	Q.EpiLCs.Day1	0.0350011
Pyruvate	M1	Pyruvate-M1	U-13C-Glutamine	Q.EpiLCs.Day3	0.0297136
Pyruvate	M1	Pyruvate-M1	U-13C-Glutamine	Q.EpiLCs.Day3	0.0326713
Pyruvate	M1	Pyruvate-M1	U-13C-Glutamine	Q.ESCs	0.0469535
Pyruvate	M1	Pyruvate-M1	U-13C-Glutamine	Q.EpiLCs.Day1	0.035316
Pyruvate	M1	Pyruvate-M1	U-13C-Glutamine	Q.EpiSCs	0.0360578
Pyruvate	M1	Pyruvate-M1	U-13C-Glutamine	Q.EpiLCs.Day2	0.0340563
Pyruvate	M1	Pyruvate-M1	U-13C-Glutamine	Q.EpiSCs	0.0345262
2-Oxoglutarate	M1	2-Oxoglutarate-M1	U-13C-Glutamine	Q.EpiLCs.Day3	0.00821033
2-Oxoglutarate	M1	2-Oxoglutarate-M1	U-13C-Glutamine	Q.EpiSCs	0.00602319
2-Oxoglutarate	M1	2-Oxoglutarate-M1	U-13C-Glutamine	Q.EpiLCs.Day2	0.0135957
2-Oxoglutarate	M1	2-Oxoglutarate-M1	U-13C-Glutamine	Q.EpiLCs.Day1	0.0130558
2-Oxoglutarate	M1	2-Oxoglutarate-M1	U-13C-Glutamine	Q.ESCs	0.0670109
2-Oxoglutarate	M1	2-Oxoglutarate-M1	U-13C-Glutamine	Q.EpiLCs.Day2	0.0128237
2-Oxoglutarate	M1	2-Oxoglutarate-M1	U-13C-Glutamine	Q.ESCs	0.0681963
2-Oxoglutarate	M1	2-Oxoglutarate-M1	U-13C-Glutamine	Q.EpiSCs	0.00422397
2-Oxoglutarate	M1	2-Oxoglutarate-M1	U-13C-Glutamine	Q.EpiLCs.Day1	0.0122512
2-Oxoglutarate	M1	2-Oxoglutarate-M1	U-13C-Glutamine	Q.EpiLCs.Day3	0.00905177
2-Oxoglutarate	M1	2-Oxoglutarate-M1	U-13C-Glutamine	Q.EpiLCs.Day3	0.00743112
2-Oxoglutarate	M1	2-Oxoglutarate-M1	U-13C-Glutamine	Q.ESCs	0.0685351
2-Oxoglutarate	M1	2-Oxoglutarate-M1	U-13C-Glutamine	Q.EpiLCs.Day1	0.0127816
2-Oxoglutarate	M1	2-Oxoglutarate-M1	U-13C-Glutamine	Q.EpiSCs	0.00505271
2-Oxoglutarate	M1	2-Oxoglutarate-M1	U-13C-Glutamine	Q.EpiLCs.Day2	0.0129714
2-Oxoglutarate	M1	2-Oxoglutarate-M1	U-13C-Glutamine	Q.EpiSCs	0.00460092
Succinate	M1	Succinate-M1	U-13C-Glutamine	Q.EpiLCs.Day3	0.0142195
Succinate	M1	Succinate-M1	U-13C-Glutamine	Q.EpiSCs	0.0125683
Succinate	M1	Succinate-M1	U-13C-Glutamine	Q.EpiLCs.Day2	0.0201411
Succinate	M1	Succinate-M1	U-13C-Glutamine	Q.EpiLCs.Day1	0.0171509
Succinate	M1	Succinate-M1	U-13C-Glutamine	Q.ESCs	0.0901762
Succinate	M1	Succinate-M1	U-13C-Glutamine	Q.EpiLCs.Day2	0.0200537
Succinate	M1	Succinate-M1	U-13C-Glutamine	Q.ESCs	0.0877035
Succinate	M1	Succinate-M1	U-13C-Glutamine	Q.EpiSCs	0.0112269
Succinate	M1	Succinate-M1	U-13C-Glutamine	Q.EpiLCs.Day1	0.0176514
Succinate	M1	Succinate-M1	U-13C-Glutamine	Q.EpiLCs.Day3	0.0164416
Succinate	M1	Succinate-M1	U-13C-Glutamine	Q.EpiLCs.Day3	0.0133892
Succinate	M1	Succinate-M1	U-13C-Glutamine	Q.ESCs	0.091607
Succinate	M1	Succinate-M1	U-13C-Glutamine	Q.EpiLCs.Day1	0.0214868
Succinate	M1	Succinate-M1	U-13C-Glutamine	Q.EpiSCs	0.0116591
Succinate	M1	Succinate-M1	U-13C-Glutamine	Q.EpiLCs.Day2	0.019401
Alanine	M1	Alanine-M1	U-13C-Glutamine	Q.EpiLCs.Day3	0.0390823
Alanine	M1	Alanine-M1	U-13C-Glutamine	Q.EpiSCs	0.0385936
Alanine	M1	Alanine-M1	U-13C-Glutamine	Q.EpiLCs.Day2	0.0402188
Alanine	M1	Alanine-M1	U-13C-Glutamine	Q.EpiLCs.Day1	0.0394073
Alanine	M1	Alanine-M1	U-13C-Glutamine	Q.ESCs	0.03897
Alanine	M1	Alanine-M1	U-13C-Glutamine	Q.EpiLCs.Day2	0.0407239
Alanine	M1	Alanine-M1	U-13C-Glutamine	Q.ESCs	0.0391718
Alanine	M1	Alanine-M1	U-13C-Glutamine	Q.EpiSCs	0.0384666
Alanine	M1	Alanine-M1	U-13C-Glutamine	Q.EpiLCs.Day1	0.0155934
Alanine	M1	Alanine-M1	U-13C-Glutamine	Q.EpiLCs.Day3	0.0388946
Alanine	M1	Alanine-M1	U-13C-Glutamine	Q.EpiLCs.Day3	0.0390967
Alanine	M1	Alanine-M1	U-13C-Glutamine	Q.ESCs	0.0430459
Alanine	M1	Alanine-M1	U-13C-Glutamine	Q.EpiLCs.Day1	0.0400686
Alanine	M1	Alanine-M1	U-13C-Glutamine	Q.EpiSCs	0.0375927
Alanine	M1	Alanine-M1	U-13C-Glutamine	Q.EpiLCs.Day2	0.0758603
Citrate	M1	Citrate-M1	U-13C-Glutamine	Q.EpiLCs.Day3	0.0307846
Citrate	M1	Citrate-M1	U-13C-Glutamine	Q.EpiSCs	0.0312978
Citrate	M1	Citrate-M1	U-13C-Glutamine	Q.EpiLCs.Day2	0.0403572
Citrate	M1	Citrate-M1	U-13C-Glutamine	Q.EpiLCs.Day1	0.0358071
Citrate	M1	Citrate-M1	U-13C-Glutamine	Q.ESCs	0.0868782
Citrate	M1	Citrate-M1	U-13C-Glutamine	Q.EpiLCs.Day2	0.0405893
Citrate	M1	Citrate-M1	U-13C-Glutamine	Q.ESCs	0.0880198
Citrate	M1	Citrate-M1	U-13C-Glutamine	Q.EpiSCs	0.0248095
Citrate	M1	Citrate-M1	U-13C-Glutamine	Q.EpiLCs.Day1	0.0368623
Citrate	M1	Citrate-M1	U-13C-Glutamine	Q.EpiLCs.Day3	0.0340031
Citrate	M1	Citrate-M1	U-13C-Glutamine	Q.EpiLCs.Day3	0.0281985
Citrate	M1	Citrate-M1	U-13C-Glutamine	Q.ESCs	0.0882093
Citrate	M1	Citrate-M1	U-13C-Glutamine	Q.EpiLCs.Day1	0.0368756
Citrate	M1	Citrate-M1	U-13C-Glutamine	Q.EpiSCs	0.0246935
Citrate	M1	Citrate-M1	U-13C-Glutamine	Q.EpiLCs.Day2	0.0405878
Malate	M1	Malate-M1	U-13C-Glutamine	Q.EpiLCs.Day2	0.0281777
Malate	M1	Malate-M1	U-13C-Glutamine	Q.EpiLCs.Day1	0.0278364
Malate	M1	Malate-M1	U-13C-Glutamine	Q.ESCs	0.0871328
Malate	M1	Malate-M1	U-13C-Glutamine	Q.EpiLCs.Day2	0.0291753
Malate	M1	Malate-M1	U-13C-Glutamine	Q.ESCs	0.0873943
Malate	M1	Malate-M1	U-13C-Glutamine	Q.EpiSCs	0.0199212
Malate	M1	Malate-M1	U-13C-Glutamine	Q.EpiLCs.Day1	0.0272998
Malate	M1	Malate-M1	U-13C-Glutamine	Q.EpiLCs.Day3	0.0221726
Malate	M1	Malate-M1	U-13C-Glutamine	Q.EpiLCs.Day3	0.0210363
Malate	M1	Malate-M1	U-13C-Glutamine	Q.ESCs	0.0876731
Malate	M1	Malate-M1	U-13C-Glutamine	Q.EpiLCs.Day1	0.0533987
Malate	M1	Malate-M1	U-13C-Glutamine	Q.EpiSCs	0.0163771
Malate	M1	Malate-M1	U-13C-Glutamine	Q.EpiLCs.Day2	0.0283137
Malate	M1	Malate-M1	U-13C-Glutamine	Q.EpiSCs	0.0156934
Lactate	M1	Lactate-M1	U-13C-Glutamine	Q.EpiLCs.Day3	0.0278852
Lactate	M1	Lactate-M1	U-13C-Glutamine	Q.EpiLCs.Day2	0.0260669
Lactate	M1	Lactate-M1	U-13C-Glutamine	Q.EpiLCs.Day1	0.0256334
Lactate	M1	Lactate-M1	U-13C-Glutamine	Q.ESCs	0.0260844
Lactate	M1	Lactate-M1	U-13C-Glutamine	Q.EpiLCs.Day2	0.026175
Lactate	M1	Lactate-M1	U-13C-Glutamine	Q.ESCs	0.0272646
Lactate	M1	Lactate-M1	U-13C-Glutamine	Q.EpiSCs	0.0359062
Lactate	M1	Lactate-M1	U-13C-Glutamine	Q.EpiLCs.Day1	0.0256132
Lactate	M1	Lactate-M1	U-13C-Glutamine	Q.EpiLCs.Day3	0.0267811
Lactate	M1	Lactate-M1	U-13C-Glutamine	Q.EpiLCs.Day3	0.0259703
Lactate	M1	Lactate-M1	U-13C-Glutamine	Q.ESCs	0.0258296
Lactate	M1	Lactate-M1	U-13C-Glutamine	Q.EpiLCs.Day1	0.025429
Lactate	M1	Lactate-M1	U-13C-Glutamine	Q.EpiSCs	0.0357415
Lactate	M1	Lactate-M1	U-13C-Glutamine	Q.EpiLCs.Day2	0.0257987
Lactate	M1	Lactate-M1	U-13C-Glutamine	Q.EpiSCs	0.0371211
2-Hydroxyglutarate	M1	2-Hydroxyglutarate-M1	U-13C-Glutamine	Q.EpiLCs.Day3	0.00933122
2-Hydroxyglutarate	M1	2-Hydroxyglutarate-M1	U-13C-Glutamine	Q.EpiSCs	0.003975
2-Hydroxyglutarate	M1	2-Hydroxyglutarate-M1	U-13C-Glutamine	Q.EpiLCs.Day2	0.0158756
2-Hydroxyglutarate	M1	2-Hydroxyglutarate-M1	U-13C-Glutamine	Q.EpiLCs.Day1	0.0503543
2-Hydroxyglutarate	M1	2-Hydroxyglutarate-M1	U-13C-Glutamine	Q.ESCs	0.0636582
2-Hydroxyglutarate	M1	2-Hydroxyglutarate-M1	U-13C-Glutamine	Q.EpiLCs.Day2	0.017537
2-Hydroxyglutarate	M1	2-Hydroxyglutarate-M1	U-13C-Glutamine	Q.EpiSCs	0.00433495
2-Hydroxyglutarate	M1	2-Hydroxyglutarate-M1	U-13C-Glutamine	Q.EpiLCs.Day1	0.0120047
2-Hydroxyglutarate	M1	2-Hydroxyglutarate-M1	U-13C-Glutamine	Q.EpiLCs.Day3	0.0107051
2-Hydroxyglutarate	M1	2-Hydroxyglutarate-M1	U-13C-Glutamine	Q.EpiLCs.Day3	0.00943393
2-Hydroxyglutarate	M1	2-Hydroxyglutarate-M1	U-13C-Glutamine	Q.ESCs	0.0665255
2-Hydroxyglutarate	M1	2-Hydroxyglutarate-M1	U-13C-Glutamine	Q.EpiLCs.Day1	0.0148681
2-Hydroxyglutarate	M1	2-Hydroxyglutarate-M1	U-13C-Glutamine	Q.EpiSCs	0.00457166
2-Hydroxyglutarate	M1	2-Hydroxyglutarate-M1	U-13C-Glutamine	Q.EpiLCs.Day2	0.0149023
Glucose	M2	Glucose-M2	U-13C-Glutamine	Q.EpiLCs.Day3	0.00444122
Glucose	M2	Glucose-M2	U-13C-Glutamine	Q.EpiSCs	0.00290192
Glucose	M2	Glucose-M2	U-13C-Glutamine	Q.EpiLCs.Day2	0.0029824
Glucose	M2	Glucose-M2	U-13C-Glutamine	Q.EpiLCs.Day1	0.00266632
Glucose	M2	Glucose-M2	U-13C-Glutamine	Q.ESCs	0.00499753
Glucose	M2	Glucose-M2	U-13C-Glutamine	Q.EpiLCs.Day2	0.00369152
Glucose	M2	Glucose-M2	U-13C-Glutamine	Q.ESCs	0.00339946
Glucose	M2	Glucose-M2	U-13C-Glutamine	Q.EpiSCs	0.001481
Glucose	M2	Glucose-M2	U-13C-Glutamine	Q.EpiLCs.Day1	0.00394848
Glucose	M2	Glucose-M2	U-13C-Glutamine	Q.EpiLCs.Day3	0.00151954
Glucose	M2	Glucose-M2	U-13C-Glutamine	Q.EpiLCs.Day3	0.00372645
Glucose	M2	Glucose-M2	U-13C-Glutamine	Q.ESCs	0.00433111
Glucose	M2	Glucose-M2	U-13C-Glutamine	Q.EpiLCs.Day1	0.00298357
Glucose	M2	Glucose-M2	U-13C-Glutamine	Q.EpiSCs	0.00285811
Glucose	M2	Glucose-M2	U-13C-Glutamine	Q.EpiLCs.Day2	0.00105197
Fumarate	M2	Fumarate-M2	U-13C-Glutamine	Q.EpiLCs.Day3	0.0633379
Fumarate	M2	Fumarate-M2	U-13C-Glutamine	Q.EpiLCs.Day2	0.0768399
Fumarate	M2	Fumarate-M2	U-13C-Glutamine	Q.EpiLCs.Day1	0.0738746
Fumarate	M2	Fumarate-M2	U-13C-Glutamine	Q.ESCs	0.140483
Fumarate	M2	Fumarate-M2	U-13C-Glutamine	Q.EpiLCs.Day2	0.0779698
Fumarate	M2	Fumarate-M2	U-13C-Glutamine	Q.ESCs	0.140576
Fumarate	M2	Fumarate-M2	U-13C-Glutamine	Q.EpiLCs.Day1	0.071764
Fumarate	M2	Fumarate-M2	U-13C-Glutamine	Q.EpiLCs.Day3	0.0717793
Fumarate	M2	Fumarate-M2	U-13C-Glutamine	Q.EpiLCs.Day3	0.0623556
Fumarate	M2	Fumarate-M2	U-13C-Glutamine	Q.ESCs	0.141544
Fumarate	M2	Fumarate-M2	U-13C-Glutamine	Q.EpiLCs.Day1	0.0746699
Fumarate	M2	Fumarate-M2	U-13C-Glutamine	Q.EpiLCs.Day2	0.0773494
Aspartate	M2	Aspartate-M2	U-13C-Glutamine	Q.EpiLCs.Day3	0.0569676
Aspartate	M2	Aspartate-M2	U-13C-Glutamine	Q.EpiLCs.Day2	0.0731488
Aspartate	M2	Aspartate-M2	U-13C-Glutamine	Q.EpiLCs.Day1	0.0705814
Aspartate	M2	Aspartate-M2	U-13C-Glutamine	Q.ESCs	0.128101
Aspartate	M2	Aspartate-M2	U-13C-Glutamine	Q.EpiLCs.Day2	0.0736138
Aspartate	M2	Aspartate-M2	U-13C-Glutamine	Q.ESCs	0.127568
Aspartate	M2	Aspartate-M2	U-13C-Glutamine	Q.EpiLCs.Day1	0.070331
Aspartate	M2	Aspartate-M2	U-13C-Glutamine	Q.EpiLCs.Day3	0.0664843
Aspartate	M2	Aspartate-M2	U-13C-Glutamine	Q.EpiLCs.Day3	0.0575176
Aspartate	M2	Aspartate-M2	U-13C-Glutamine	Q.ESCs	0.130378
Aspartate	M2	Aspartate-M2	U-13C-Glutamine	Q.EpiLCs.Day1	0.0728214
Aspartate	M2	Aspartate-M2	U-13C-Glutamine	Q.EpiLCs.Day2	0.0729601
Glutamate	M2	Glutamate-M2	U-13C-Glutamine	Q.EpiSCs	0.00979472
Glutamate	M2	Glutamate-M2	U-13C-Glutamine	Q.EpiLCs.Day2	0.0172846
Glutamate	M2	Glutamate-M2	U-13C-Glutamine	Q.EpiLCs.Day1	0.0209606
Glutamate	M2	Glutamate-M2	U-13C-Glutamine	Q.ESCs	0.0644925
Glutamate	M2	Glutamate-M2	U-13C-Glutamine	Q.EpiLCs.Day2	0.0204882
Glutamate	M2	Glutamate-M2	U-13C-Glutamine	Q.EpiSCs	0.00719372
Glutamate	M2	Glutamate-M2	U-13C-Glutamine	Q.EpiLCs.Day1	0.0753358
Glutamate	M2	Glutamate-M2	U-13C-Glutamine	Q.EpiSCs	0.00979472
Pyruvate	M2	Pyruvate-M2	U-13C-Glutamine	Q.EpiLCs.Day3	0.00988219
Pyruvate	M2	Pyruvate-M2	U-13C-Glutamine	Q.EpiLCs.Day2	0.0113361
Pyruvate	M2	Pyruvate-M2	U-13C-Glutamine	Q.EpiLCs.Day1	0.0124312
Pyruvate	M2	Pyruvate-M2	U-13C-Glutamine	Q.ESCs	0.00861945
Pyruvate	M2	Pyruvate-M2	U-13C-Glutamine	Q.EpiLCs.Day2	0.0110256
Pyruvate	M2	Pyruvate-M2	U-13C-Glutamine	Q.ESCs	0.00763201
Pyruvate	M2	Pyruvate-M2	U-13C-Glutamine	Q.EpiSCs	0.0130636
Pyruvate	M2	Pyruvate-M2	U-13C-Glutamine	Q.EpiLCs.Day1	0.0123756
Pyruvate	M2	Pyruvate-M2	U-13C-Glutamine	Q.EpiLCs.Day3	0.0109591
Pyruvate	M2	Pyruvate-M2	U-13C-Glutamine	Q.EpiLCs.Day3	0.0106588
Pyruvate	M2	Pyruvate-M2	U-13C-Glutamine	Q.ESCs	0.0083602
Pyruvate	M2	Pyruvate-M2	U-13C-Glutamine	Q.EpiLCs.Day1	0.010746
Pyruvate	M2	Pyruvate-M2	U-13C-Glutamine	Q.EpiSCs	0.0126837
Pyruvate	M2	Pyruvate-M2	U-13C-Glutamine	Q.EpiLCs.Day2	0.0119898
Pyruvate	M2	Pyruvate-M2	U-13C-Glutamine	Q.EpiSCs	0.0127209
2-Oxoglutarate	M2	2-Oxoglutarate-M2	U-13C-Glutamine	Q.EpiSCs	0.0149731
2-Oxoglutarate	M2	2-Oxoglutarate-M2	U-13C-Glutamine	Q.EpiLCs.Day2	0.0216761
2-Oxoglutarate	M2	2-Oxoglutarate-M2	U-13C-Glutamine	Q.EpiLCs.Day1	0.0221756
2-Oxoglutarate	M2	2-Oxoglutarate-M2	U-13C-Glutamine	Q.ESCs	0.065951
2-Oxoglutarate	M2	2-Oxoglutarate-M2	U-13C-Glutamine	Q.EpiLCs.Day2	0.021798
2-Oxoglutarate	M2	2-Oxoglutarate-M2	U-13C-Glutamine	Q.ESCs	0.0699044
2-Oxoglutarate	M2	2-Oxoglutarate-M2	U-13C-Glutamine	Q.EpiLCs.Day1	0.0222458
2-Oxoglutarate	M2	2-Oxoglutarate-M2	U-13C-Glutamine	Q.ESCs	0.0718206
2-Oxoglutarate	M2	2-Oxoglutarate-M2	U-13C-Glutamine	Q.EpiLCs.Day1	0.0234728
2-Oxoglutarate	M2	2-Oxoglutarate-M2	U-13C-Glutamine	Q.EpiLCs.Day2	0.02121
Succinate	M2	Succinate-M2	U-13C-Glutamine	Q.EpiLCs.Day3	0.0725256
Succinate	M2	Succinate-M2	U-13C-Glutamine	Q.EpiSCs	0.068714
Succinate	M2	Succinate-M2	U-13C-Glutamine	Q.EpiLCs.Day2	0.102621
Succinate	M2	Succinate-M2	U-13C-Glutamine	Q.EpiLCs.Day1	0.106526
Succinate	M2	Succinate-M2	U-13C-Glutamine	Q.ESCs	0.192027
Succinate	M2	Succinate-M2	U-13C-Glutamine	Q.EpiLCs.Day2	0.102551
Succinate	M2	Succinate-M2	U-13C-Glutamine	Q.ESCs	0.178087
Succinate	M2	Succinate-M2	U-13C-Glutamine	Q.EpiSCs	0.0649108
Succinate	M2	Succinate-M2	U-13C-Glutamine	Q.EpiLCs.Day1	0.105267
Succinate	M2	Succinate-M2	U-13C-Glutamine	Q.EpiLCs.Day3	0.0859302
Succinate	M2	Succinate-M2	U-13C-Glutamine	Q.EpiLCs.Day3	0.0753712
Succinate	M2	Succinate-M2	U-13C-Glutamine	Q.ESCs	0.194173
Succinate	M2	Succinate-M2	U-13C-Glutamine	Q.EpiLCs.Day1	0.101834
Succinate	M2	Succinate-M2	U-13C-Glutamine	Q.EpiSCs	0.0814467
Succinate	M2	Succinate-M2	U-13C-Glutamine	Q.EpiLCs.Day2	0.0986246
Alanine	M2	Alanine-M2	U-13C-Glutamine	Q.EpiLCs.Day3	0.0230576
Alanine	M2	Alanine-M2	U-13C-Glutamine	Q.EpiSCs	0.0208972
Alanine	M2	Alanine-M2	U-13C-Glutamine	Q.EpiLCs.Day2	0.0177925
Alanine	M2	Alanine-M2	U-13C-Glutamine	Q.EpiLCs.Day1	0.0228675
Alanine	M2	Alanine-M2	U-13C-Glutamine	Q.ESCs	0.00462896
Alanine	M2	Alanine-M2	U-13C-Glutamine	Q.EpiLCs.Day2	0.019344
Alanine	M2	Alanine-M2	U-13C-Glutamine	Q.ESCs	0.00493225
Alanine	M2	Alanine-M2	U-13C-Glutamine	Q.EpiSCs	0.0200307
Alanine	M2	Alanine-M2	U-13C-Glutamine	Q.EpiLCs.Day1	0.0118386
Alanine	M2	Alanine-M2	U-13C-Glutamine	Q.EpiLCs.Day3	0.0228797
Alanine	M2	Alanine-M2	U-13C-Glutamine	Q.EpiLCs.Day3	0.023847
Alanine	M2	Alanine-M2	U-13C-Glutamine	Q.ESCs	0.00415626
Alanine	M2	Alanine-M2	U-13C-Glutamine	Q.EpiLCs.Day1	0.0158436
Alanine	M2	Alanine-M2	U-13C-Glutamine	Q.EpiSCs	0.0209004
Alanine	M2	Alanine-M2	U-13C-Glutamine	Q.EpiLCs.Day2	0.0158521
Citrate	M2	Citrate-M2	U-13C-Glutamine	Q.EpiLCs.Day3	0.0566211
Citrate	M2	Citrate-M2	U-13C-Glutamine	Q.EpiLCs.Day2	0.0683773
Citrate	M2	Citrate-M2	U-13C-Glutamine	Q.EpiLCs.Day1	0.0615878
Citrate	M2	Citrate-M2	U-13C-Glutamine	Q.ESCs	0.116868
Citrate	M2	Citrate-M2	U-13C-Glutamine	Q.EpiLCs.Day2	0.0703892
Citrate	M2	Citrate-M2	U-13C-Glutamine	Q.ESCs	0.119274
Citrate	M2	Citrate-M2	U-13C-Glutamine	Q.EpiLCs.Day1	0.0615422
Citrate	M2	Citrate-M2	U-13C-Glutamine	Q.EpiLCs.Day3	0.0687477
Citrate	M2	Citrate-M2	U-13C-Glutamine	Q.EpiLCs.Day3	0.057577
Citrate	M2	Citrate-M2	U-13C-Glutamine	Q.ESCs	0.118264
Citrate	M2	Citrate-M2	U-13C-Glutamine	Q.EpiLCs.Day1	0.057684
Citrate	M2	Citrate-M2	U-13C-Glutamine	Q.EpiLCs.Day2	0.0713972
Malate	M2	Malate-M2	U-13C-Glutamine	Q.EpiLCs.Day2	0.0690725
Malate	M2	Malate-M2	U-13C-Glutamine	Q.EpiLCs.Day1	0.0655863
Malate	M2	Malate-M2	U-13C-Glutamine	Q.ESCs	0.135132
Malate	M2	Malate-M2	U-13C-Glutamine	Q.EpiLCs.Day2	0.0702952
Malate	M2	Malate-M2	U-13C-Glutamine	Q.ESCs	0.135204
Malate	M2	Malate-M2	U-13C-Glutamine	Q.EpiSCs	0.0677091
Malate	M2	Malate-M2	U-13C-Glutamine	Q.EpiLCs.Day1	0.0652201
Malate	M2	Malate-M2	U-13C-Glutamine	Q.EpiLCs.Day3	0.0634147
Malate	M2	Malate-M2	U-13C-Glutamine	Q.EpiLCs.Day3	0.0548548
Malate	M2	Malate-M2	U-13C-Glutamine	Q.ESCs	0.135433
Malate	M2	Malate-M2	U-13C-Glutamine	Q.EpiLCs.Day1	0.122721
Malate	M2	Malate-M2	U-13C-Glutamine	Q.EpiLCs.Day2	0.0696731
Lactate	M2	Lactate-M2	U-13C-Glutamine	Q.EpiLCs.Day3	0.00471947
Lactate	M2	Lactate-M2	U-13C-Glutamine	Q.EpiLCs.Day2	0.00441318
Lactate	M2	Lactate-M2	U-13C-Glutamine	Q.EpiLCs.Day1	0.00573099
Lactate	M2	Lactate-M2	U-13C-Glutamine	Q.ESCs	0.00318028
Lactate	M2	Lactate-M2	U-13C-Glutamine	Q.EpiLCs.Day2	0.00476334
Lactate	M2	Lactate-M2	U-13C-Glutamine	Q.ESCs	0.00309039
Lactate	M2	Lactate-M2	U-13C-Glutamine	Q.EpiSCs	0.00741126
Lactate	M2	Lactate-M2	U-13C-Glutamine	Q.EpiLCs.Day1	0.00561665
Lactate	M2	Lactate-M2	U-13C-Glutamine	Q.EpiLCs.Day3	0.00500659
Lactate	M2	Lactate-M2	U-13C-Glutamine	Q.EpiLCs.Day3	0.00504025
Lactate	M2	Lactate-M2	U-13C-Glutamine	Q.ESCs	0.00317102
Lactate	M2	Lactate-M2	U-13C-Glutamine	Q.EpiLCs.Day1	0.00546069
Lactate	M2	Lactate-M2	U-13C-Glutamine	Q.EpiSCs	0.00769434
Lactate	M2	Lactate-M2	U-13C-Glutamine	Q.EpiLCs.Day2	0.00478956
Lactate	M2	Lactate-M2	U-13C-Glutamine	Q.EpiSCs	0.00771501
2-Hydroxyglutarate	M2	2-Hydroxyglutarate-M2	U-13C-Glutamine	Q.EpiLCs.Day3	0.0145765
2-Hydroxyglutarate	M2	2-Hydroxyglutarate-M2	U-13C-Glutamine	Q.EpiSCs	0.0104358
2-Hydroxyglutarate	M2	2-Hydroxyglutarate-M2	U-13C-Glutamine	Q.EpiLCs.Day2	0.0211724
2-Hydroxyglutarate	M2	2-Hydroxyglutarate-M2	U-13C-Glutamine	Q.EpiLCs.Day1	0.0891307
2-Hydroxyglutarate	M2	2-Hydroxyglutarate-M2	U-13C-Glutamine	Q.ESCs	0.0643268
2-Hydroxyglutarate	M2	2-Hydroxyglutarate-M2	U-13C-Glutamine	Q.EpiLCs.Day2	0.0227956
2-Hydroxyglutarate	M2	2-Hydroxyglutarate-M2	U-13C-Glutamine	Q.ESCs	0.0767131
2-Hydroxyglutarate	M2	2-Hydroxyglutarate-M2	U-13C-Glutamine	Q.EpiSCs	0.00942395
2-Hydroxyglutarate	M2	2-Hydroxyglutarate-M2	U-13C-Glutamine	Q.EpiLCs.Day1	0.0217073
2-Hydroxyglutarate	M2	2-Hydroxyglutarate-M2	U-13C-Glutamine	Q.EpiLCs.Day3	0.0169482
2-Hydroxyglutarate	M2	2-Hydroxyglutarate-M2	U-13C-Glutamine	Q.EpiLCs.Day3	0.0126827
2-Hydroxyglutarate	M2	2-Hydroxyglutarate-M2	U-13C-Glutamine	Q.ESCs	0.0649324
2-Hydroxyglutarate	M2	2-Hydroxyglutarate-M2	U-13C-Glutamine	Q.EpiLCs.Day1	0.0213701
2-Hydroxyglutarate	M2	2-Hydroxyglutarate-M2	U-13C-Glutamine	Q.EpiSCs	0.0121147
2-Hydroxyglutarate	M2	2-Hydroxyglutarate-M2	U-13C-Glutamine	Q.EpiLCs.Day2	0.0195486
Fumarate	M3	Fumarate-M3	U-13C-Glutamine	Q.EpiLCs.Day3	0.205763
Fumarate	M3	Fumarate-M3	U-13C-Glutamine	Q.EpiSCs	0.306425
Fumarate	M3	Fumarate-M3	U-13C-Glutamine	Q.EpiLCs.Day2	0.173395
Fumarate	M3	Fumarate-M3	U-13C-Glutamine	Q.EpiLCs.Day1	0.179069
Fumarate	M3	Fumarate-M3	U-13C-Glutamine	Q.ESCs	0.119969
Fumarate	M3	Fumarate-M3	U-13C-Glutamine	Q.EpiLCs.Day2	0.175136
Fumarate	M3	Fumarate-M3	U-13C-Glutamine	Q.ESCs	0.117081
Fumarate	M3	Fumarate-M3	U-13C-Glutamine	Q.EpiSCs	0.294601
Fumarate	M3	Fumarate-M3	U-13C-Glutamine	Q.EpiLCs.Day1	0.176566
Fumarate	M3	Fumarate-M3	U-13C-Glutamine	Q.EpiLCs.Day3	0.211813
Fumarate	M3	Fumarate-M3	U-13C-Glutamine	Q.EpiLCs.Day3	0.209088
Fumarate	M3	Fumarate-M3	U-13C-Glutamine	Q.ESCs	0.116831
Fumarate	M3	Fumarate-M3	U-13C-Glutamine	Q.EpiLCs.Day1	0.176143
Fumarate	M3	Fumarate-M3	U-13C-Glutamine	Q.EpiSCs	0.318661
Fumarate	M3	Fumarate-M3	U-13C-Glutamine	Q.EpiLCs.Day2	0.174076
Fumarate	M3	Fumarate-M3	U-13C-Glutamine	Q.EpiSCs	0.306425
Aspartate	M3	Aspartate-M3	U-13C-Glutamine	Q.EpiLCs.Day3	0.215172
Aspartate	M3	Aspartate-M3	U-13C-Glutamine	Q.EpiSCs	0.242231
Aspartate	M3	Aspartate-M3	U-13C-Glutamine	Q.EpiLCs.Day2	0.181772
Aspartate	M3	Aspartate-M3	U-13C-Glutamine	Q.EpiLCs.Day1	0.184381
Aspartate	M3	Aspartate-M3	U-13C-Glutamine	Q.ESCs	0.107858
Aspartate	M3	Aspartate-M3	U-13C-Glutamine	Q.EpiLCs.Day2	0.181088
Aspartate	M3	Aspartate-M3	U-13C-Glutamine	Q.ESCs	0.10506
Aspartate	M3	Aspartate-M3	U-13C-Glutamine	Q.EpiSCs	0.285138
Aspartate	M3	Aspartate-M3	U-13C-Glutamine	Q.EpiLCs.Day1	0.181289
Aspartate	M3	Aspartate-M3	U-13C-Glutamine	Q.EpiLCs.Day3	0.221853
Aspartate	M3	Aspartate-M3	U-13C-Glutamine	Q.EpiLCs.Day3	0.216677
Aspartate	M3	Aspartate-M3	U-13C-Glutamine	Q.ESCs	0.107395
Aspartate	M3	Aspartate-M3	U-13C-Glutamine	Q.EpiLCs.Day1	0.18081
Aspartate	M3	Aspartate-M3	U-13C-Glutamine	Q.EpiSCs	0.304012
Aspartate	M3	Aspartate-M3	U-13C-Glutamine	Q.EpiLCs.Day2	0.18285
Aspartate	M3	Aspartate-M3	U-13C-Glutamine	Q.EpiSCs	0.242231
Glutamate	M3	Glutamate-M3	U-13C-Glutamine	Q.EpiLCs.Day3	0.0424082
Glutamate	M3	Glutamate-M3	U-13C-Glutamine	Q.EpiSCs	0.0392956
Glutamate	M3	Glutamate-M3	U-13C-Glutamine	Q.EpiLCs.Day2	0.0698785
Glutamate	M3	Glutamate-M3	U-13C-Glutamine	Q.ESCs	0.151995
Glutamate	M3	Glutamate-M3	U-13C-Glutamine	Q.EpiLCs.Day2	0.0642444
Glutamate	M3	Glutamate-M3	U-13C-Glutamine	Q.ESCs	0.178985
Glutamate	M3	Glutamate-M3	U-13C-Glutamine	Q.EpiSCs	0.029121
Glutamate	M3	Glutamate-M3	U-13C-Glutamine	Q.EpiLCs.Day1	0.0624221
Glutamate	M3	Glutamate-M3	U-13C-Glutamine	Q.EpiLCs.Day3	0.0585034
Glutamate	M3	Glutamate-M3	U-13C-Glutamine	Q.EpiLCs.Day3	0.0432602
Glutamate	M3	Glutamate-M3	U-13C-Glutamine	Q.ESCs	0.170965
Glutamate	M3	Glutamate-M3	U-13C-Glutamine	Q.EpiLCs.Day1	0.265096
Glutamate	M3	Glutamate-M3	U-13C-Glutamine	Q.EpiLCs.Day2	0.0705072
Glutamate	M3	Glutamate-M3	U-13C-Glutamine	Q.EpiSCs	0.0392956
Pyruvate	M3	Pyruvate-M3	U-13C-Glutamine	Q.EpiLCs.Day3	0.0263135
Pyruvate	M3	Pyruvate-M3	U-13C-Glutamine	Q.EpiLCs.Day2	0.0277856
Pyruvate	M3	Pyruvate-M3	U-13C-Glutamine	Q.EpiLCs.Day1	0.032233
Pyruvate	M3	Pyruvate-M3	U-13C-Glutamine	Q.ESCs	0.0111359
Pyruvate	M3	Pyruvate-M3	U-13C-Glutamine	Q.EpiLCs.Day2	0.0316657
Pyruvate	M3	Pyruvate-M3	U-13C-Glutamine	Q.ESCs	0.0121455
Pyruvate	M3	Pyruvate-M3	U-13C-Glutamine	Q.EpiSCs	0.031834
Pyruvate	M3	Pyruvate-M3	U-13C-Glutamine	Q.EpiLCs.Day1	0.0342771
Pyruvate	M3	Pyruvate-M3	U-13C-Glutamine	Q.EpiLCs.Day3	0.0279546
Pyruvate	M3	Pyruvate-M3	U-13C-Glutamine	Q.EpiLCs.Day3	0.0301491
Pyruvate	M3	Pyruvate-M3	U-13C-Glutamine	Q.ESCs	0.0118079
Pyruvate	M3	Pyruvate-M3	U-13C-Glutamine	Q.EpiLCs.Day1	0.0307765
Pyruvate	M3	Pyruvate-M3	U-13C-Glutamine	Q.EpiSCs	0.0300025
Pyruvate	M3	Pyruvate-M3	U-13C-Glutamine	Q.EpiLCs.Day2	0.0317976
Pyruvate	M3	Pyruvate-M3	U-13C-Glutamine	Q.EpiSCs	0.0312471
2-Oxoglutarate	M3	2-Oxoglutarate-M3	U-13C-Glutamine	Q.EpiLCs.Day3	0.0607497
2-Oxoglutarate	M3	2-Oxoglutarate-M3	U-13C-Glutamine	Q.EpiSCs	0.072857
2-Oxoglutarate	M3	2-Oxoglutarate-M3	U-13C-Glutamine	Q.EpiLCs.Day2	0.0806419
2-Oxoglutarate	M3	2-Oxoglutarate-M3	U-13C-Glutamine	Q.EpiLCs.Day1	0.0769908
2-Oxoglutarate	M3	2-Oxoglutarate-M3	U-13C-Glutamine	Q.ESCs	0.155196
2-Oxoglutarate	M3	2-Oxoglutarate-M3	U-13C-Glutamine	Q.EpiLCs.Day2	0.0783283
2-Oxoglutarate	M3	2-Oxoglutarate-M3	U-13C-Glutamine	Q.ESCs	0.155056
2-Oxoglutarate	M3	2-Oxoglutarate-M3	U-13C-Glutamine	Q.EpiSCs	0.0491802
2-Oxoglutarate	M3	2-Oxoglutarate-M3	U-13C-Glutamine	Q.EpiLCs.Day1	0.0761945
2-Oxoglutarate	M3	2-Oxoglutarate-M3	U-13C-Glutamine	Q.EpiLCs.Day3	0.0760895
2-Oxoglutarate	M3	2-Oxoglutarate-M3	U-13C-Glutamine	Q.EpiLCs.Day3	0.0608769
2-Oxoglutarate	M3	2-Oxoglutarate-M3	U-13C-Glutamine	Q.ESCs	0.154916
2-Oxoglutarate	M3	2-Oxoglutarate-M3	U-13C-Glutamine	Q.EpiLCs.Day1	0.0808051
2-Oxoglutarate	M3	2-Oxoglutarate-M3	U-13C-Glutamine	Q.EpiSCs	0.0583204
2-Oxoglutarate	M3	2-Oxoglutarate-M3	U-13C-Glutamine	Q.EpiLCs.Day2	0.0800267
2-Oxoglutarate	M3	2-Oxoglutarate-M3	U-13C-Glutamine	Q.EpiSCs	0.0514914
Succinate	M3	Succinate-M3	U-13C-Glutamine	Q.EpiLCs.Day3	0.0226376
Succinate	M3	Succinate-M3	U-13C-Glutamine	Q.EpiSCs	0.0644152
Succinate	M3	Succinate-M3	U-13C-Glutamine	Q.EpiLCs.Day2	0.0146365
Succinate	M3	Succinate-M3	U-13C-Glutamine	Q.EpiLCs.Day1	0.0160046
Succinate	M3	Succinate-M3	U-13C-Glutamine	Q.ESCs	0.0136962
Succinate	M3	Succinate-M3	U-13C-Glutamine	Q.EpiLCs.Day2	0.014325
Succinate	M3	Succinate-M3	U-13C-Glutamine	Q.ESCs	0.0118521
Succinate	M3	Succinate-M3	U-13C-Glutamine	Q.EpiSCs	0.0627088
Succinate	M3	Succinate-M3	U-13C-Glutamine	Q.EpiLCs.Day1	0.0153862
Succinate	M3	Succinate-M3	U-13C-Glutamine	Q.EpiLCs.Day3	0.0218093
Succinate	M3	Succinate-M3	U-13C-Glutamine	Q.EpiLCs.Day3	0.0225791
Succinate	M3	Succinate-M3	U-13C-Glutamine	Q.ESCs	0.0133085
Succinate	M3	Succinate-M3	U-13C-Glutamine	Q.EpiLCs.Day1	0.0142868
Succinate	M3	Succinate-M3	U-13C-Glutamine	Q.EpiSCs	0.0655158
Succinate	M3	Succinate-M3	U-13C-Glutamine	Q.EpiLCs.Day2	0.014865
Alanine	M3	Alanine-M3	U-13C-Glutamine	Q.EpiLCs.Day3	0.0972559
Alanine	M3	Alanine-M3	U-13C-Glutamine	Q.EpiSCs	0.0616766
Alanine	M3	Alanine-M3	U-13C-Glutamine	Q.EpiLCs.Day2	0.074694
Alanine	M3	Alanine-M3	U-13C-Glutamine	Q.EpiLCs.Day1	0.0549404
Alanine	M3	Alanine-M3	U-13C-Glutamine	Q.ESCs	0.007676
Alanine	M3	Alanine-M3	U-13C-Glutamine	Q.EpiLCs.Day2	0.075557
Alanine	M3	Alanine-M3	U-13C-Glutamine	Q.ESCs	0.0109813
Alanine	M3	Alanine-M3	U-13C-Glutamine	Q.EpiSCs	0.0649622
Alanine	M3	Alanine-M3	U-13C-Glutamine	Q.EpiLCs.Day1	0.0582993
Alanine	M3	Alanine-M3	U-13C-Glutamine	Q.EpiLCs.Day3	0.120084
Alanine	M3	Alanine-M3	U-13C-Glutamine	Q.EpiLCs.Day3	0.0993897
Alanine	M3	Alanine-M3	U-13C-Glutamine	Q.ESCs	0.0112317
Alanine	M3	Alanine-M3	U-13C-Glutamine	Q.EpiLCs.Day1	0.0575516
Alanine	M3	Alanine-M3	U-13C-Glutamine	Q.EpiSCs	0.0621011
Alanine	M3	Alanine-M3	U-13C-Glutamine	Q.EpiLCs.Day2	0.0749862
Citrate	M3	Citrate-M3	U-13C-Glutamine	Q.EpiSCs	0.134009
Citrate	M3	Citrate-M3	U-13C-Glutamine	Q.EpiLCs.Day2	0.148661
Citrate	M3	Citrate-M3	U-13C-Glutamine	Q.EpiLCs.Day1	0.140173
Citrate	M3	Citrate-M3	U-13C-Glutamine	Q.ESCs	0.131047
Citrate	M3	Citrate-M3	U-13C-Glutamine	Q.EpiLCs.Day2	0.143189
Citrate	M3	Citrate-M3	U-13C-Glutamine	Q.ESCs	0.133828
Citrate	M3	Citrate-M3	U-13C-Glutamine	Q.EpiLCs.Day1	0.138587
Citrate	M3	Citrate-M3	U-13C-Glutamine	Q.ESCs	0.129925
Citrate	M3	Citrate-M3	U-13C-Glutamine	Q.EpiLCs.Day1	0.142711
Citrate	M3	Citrate-M3	U-13C-Glutamine	Q.EpiLCs.Day2	0.147079
Malate	M3	Malate-M3	U-13C-Glutamine	Q.EpiLCs.Day2	0.166379
Malate	M3	Malate-M3	U-13C-Glutamine	Q.EpiLCs.Day1	0.174101
Malate	M3	Malate-M3	U-13C-Glutamine	Q.ESCs	0.116066
Malate	M3	Malate-M3	U-13C-Glutamine	Q.EpiLCs.Day2	0.170621
Malate	M3	Malate-M3	U-13C-Glutamine	Q.ESCs	0.115808
Malate	M3	Malate-M3	U-13C-Glutamine	Q.EpiLCs.Day1	0.170664
Malate	M3	Malate-M3	U-13C-Glutamine	Q.EpiLCs.Day3	0.205321
Malate	M3	Malate-M3	U-13C-Glutamine	Q.EpiLCs.Day3	0.201405
Malate	M3	Malate-M3	U-13C-Glutamine	Q.ESCs	0.11381
Malate	M3	Malate-M3	U-13C-Glutamine	Q.EpiLCs.Day1	0.331422
Malate	M3	Malate-M3	U-13C-Glutamine	Q.EpiSCs	0.306883
Malate	M3	Malate-M3	U-13C-Glutamine	Q.EpiLCs.Day2	0.16879
Malate	M3	Malate-M3	U-13C-Glutamine	Q.EpiSCs	0.294845
Lactate	M3	Lactate-M3	U-13C-Glutamine	Q.EpiLCs.Day3	0.0132491
Lactate	M3	Lactate-M3	U-13C-Glutamine	Q.EpiLCs.Day2	0.0123675
Lactate	M3	Lactate-M3	U-13C-Glutamine	Q.EpiLCs.Day1	0.015498
Lactate	M3	Lactate-M3	U-13C-Glutamine	Q.ESCs	0.00405489
Lactate	M3	Lactate-M3	U-13C-Glutamine	Q.EpiLCs.Day2	0.0132688
Lactate	M3	Lactate-M3	U-13C-Glutamine	Q.ESCs	0.00393463
Lactate	M3	Lactate-M3	U-13C-Glutamine	Q.EpiSCs	0.0188617
Lactate	M3	Lactate-M3	U-13C-Glutamine	Q.EpiLCs.Day1	0.0159699
Lactate	M3	Lactate-M3	U-13C-Glutamine	Q.EpiLCs.Day3	0.0138725
Lactate	M3	Lactate-M3	U-13C-Glutamine	Q.EpiLCs.Day3	0.0147393
Lactate	M3	Lactate-M3	U-13C-Glutamine	Q.ESCs	0.00410103
Lactate	M3	Lactate-M3	U-13C-Glutamine	Q.EpiLCs.Day1	0.0154266
Lactate	M3	Lactate-M3	U-13C-Glutamine	Q.EpiSCs	0.0188098
Lactate	M3	Lactate-M3	U-13C-Glutamine	Q.EpiLCs.Day2	0.0131684
Lactate	M3	Lactate-M3	U-13C-Glutamine	Q.EpiSCs	0.0192238
2-Hydroxyglutarate	M3	2-Hydroxyglutarate-M3	U-13C-Glutamine	Q.EpiLCs.Day3	0.0482721
2-Hydroxyglutarate	M3	2-Hydroxyglutarate-M3	U-13C-Glutamine	Q.EpiSCs	0.031222
2-Hydroxyglutarate	M3	2-Hydroxyglutarate-M3	U-13C-Glutamine	Q.EpiLCs.Day2	0.081262
2-Hydroxyglutarate	M3	2-Hydroxyglutarate-M3	U-13C-Glutamine	Q.EpiLCs.Day1	0.28569
2-Hydroxyglutarate	M3	2-Hydroxyglutarate-M3	U-13C-Glutamine	Q.ESCs	0.153448
2-Hydroxyglutarate	M3	2-Hydroxyglutarate-M3	U-13C-Glutamine	Q.EpiLCs.Day2	0.0762263
2-Hydroxyglutarate	M3	2-Hydroxyglutarate-M3	U-13C-Glutamine	Q.ESCs	0.157013
2-Hydroxyglutarate	M3	2-Hydroxyglutarate-M3	U-13C-Glutamine	Q.EpiSCs	0.0286213
2-Hydroxyglutarate	M3	2-Hydroxyglutarate-M3	U-13C-Glutamine	Q.EpiLCs.Day1	0.0763379
2-Hydroxyglutarate	M3	2-Hydroxyglutarate-M3	U-13C-Glutamine	Q.EpiLCs.Day3	0.0592006
2-Hydroxyglutarate	M3	2-Hydroxyglutarate-M3	U-13C-Glutamine	Q.EpiLCs.Day3	0.0484591
2-Hydroxyglutarate	M3	2-Hydroxyglutarate-M3	U-13C-Glutamine	Q.ESCs	0.154181
2-Hydroxyglutarate	M3	2-Hydroxyglutarate-M3	U-13C-Glutamine	Q.EpiLCs.Day1	0.0754491
2-Hydroxyglutarate	M3	2-Hydroxyglutarate-M3	U-13C-Glutamine	Q.EpiSCs	0.0372232
2-Hydroxyglutarate	M3	2-Hydroxyglutarate-M3	U-13C-Glutamine	Q.EpiLCs.Day2	0.081019
Fumarate	M4	Fumarate-M4	U-13C-Glutamine	Q.EpiLCs.Day3	0.497539
Fumarate	M4	Fumarate-M4	U-13C-Glutamine	Q.EpiSCs	0.482511
Fumarate	M4	Fumarate-M4	U-13C-Glutamine	Q.EpiLCs.Day2	0.464994
Fumarate	M4	Fumarate-M4	U-13C-Glutamine	Q.EpiLCs.Day1	0.437315
Fumarate	M4	Fumarate-M4	U-13C-Glutamine	Q.ESCs	0.267595
Fumarate	M4	Fumarate-M4	U-13C-Glutamine	Q.EpiLCs.Day2	0.459746
Fumarate	M4	Fumarate-M4	U-13C-Glutamine	Q.ESCs	0.263061
Fumarate	M4	Fumarate-M4	U-13C-Glutamine	Q.EpiSCs	0.502285
Fumarate	M4	Fumarate-M4	U-13C-Glutamine	Q.EpiLCs.Day1	0.442529
Fumarate	M4	Fumarate-M4	U-13C-Glutamine	Q.EpiLCs.Day3	0.488179
Fumarate	M4	Fumarate-M4	U-13C-Glutamine	Q.EpiLCs.Day3	0.496069
Fumarate	M4	Fumarate-M4	U-13C-Glutamine	Q.ESCs	0.267621
Fumarate	M4	Fumarate-M4	U-13C-Glutamine	Q.EpiLCs.Day1	0.435048
Fumarate	M4	Fumarate-M4	U-13C-Glutamine	Q.EpiSCs	0.47428
Fumarate	M4	Fumarate-M4	U-13C-Glutamine	Q.EpiLCs.Day2	0.466406
Fumarate	M4	Fumarate-M4	U-13C-Glutamine	Q.EpiSCs	0.482511
Aspartate	M4	Aspartate-M4	U-13C-Glutamine	Q.EpiLCs.Day3	0.483525
Aspartate	M4	Aspartate-M4	U-13C-Glutamine	Q.EpiSCs	0.373958
Aspartate	M4	Aspartate-M4	U-13C-Glutamine	Q.EpiLCs.Day2	0.450892
Aspartate	M4	Aspartate-M4	U-13C-Glutamine	Q.EpiLCs.Day1	0.431384
Aspartate	M4	Aspartate-M4	U-13C-Glutamine	Q.ESCs	0.248125
Aspartate	M4	Aspartate-M4	U-13C-Glutamine	Q.EpiLCs.Day2	0.448213
Aspartate	M4	Aspartate-M4	U-13C-Glutamine	Q.ESCs	0.245513
Aspartate	M4	Aspartate-M4	U-13C-Glutamine	Q.EpiSCs	0.472671
Aspartate	M4	Aspartate-M4	U-13C-Glutamine	Q.EpiLCs.Day1	0.43409
Aspartate	M4	Aspartate-M4	U-13C-Glutamine	Q.EpiLCs.Day3	0.472566
Aspartate	M4	Aspartate-M4	U-13C-Glutamine	Q.EpiLCs.Day3	0.483992
Aspartate	M4	Aspartate-M4	U-13C-Glutamine	Q.ESCs	0.247153
Aspartate	M4	Aspartate-M4	U-13C-Glutamine	Q.EpiLCs.Day1	0.432776
Aspartate	M4	Aspartate-M4	U-13C-Glutamine	Q.EpiSCs	0.444308
Aspartate	M4	Aspartate-M4	U-13C-Glutamine	Q.EpiLCs.Day2	0.454401
Aspartate	M4	Aspartate-M4	U-13C-Glutamine	Q.EpiSCs	0.373958
Glutamate	M4	Glutamate-M4	U-13C-Glutamine	Q.EpiLCs.Day2	0.00153619
Glutamate	M4	Glutamate-M4	U-13C-Glutamine	Q.EpiLCs.Day1	0.00590421
Glutamate	M4	Glutamate-M4	U-13C-Glutamine	Q.ESCs	0.0062798
Glutamate	M4	Glutamate-M4	U-13C-Glutamine	Q.ESCs	0.000637788
Glutamate	M4	Glutamate-M4	U-13C-Glutamine	Q.EpiSCs	0.00477521
Glutamate	M4	Glutamate-M4	U-13C-Glutamine	Q.EpiLCs.Day1	0.00229938
Glutamate	M4	Glutamate-M4	U-13C-Glutamine	Q.EpiLCs.Day3	0.00145686
Glutamate	M4	Glutamate-M4	U-13C-Glutamine	Q.ESCs	0.0035716
Glutamate	M4	Glutamate-M4	U-13C-Glutamine	Q.EpiLCs.Day1	0.149327
Glutamate	M4	Glutamate-M4	U-13C-Glutamine	Q.EpiLCs.Day2	0.00555551
2-Oxoglutarate	M4	2-Oxoglutarate-M4	U-13C-Glutamine	Q.EpiLCs.Day3	0.00611252
2-Oxoglutarate	M4	2-Oxoglutarate-M4	U-13C-Glutamine	Q.EpiSCs	0.00241645
2-Oxoglutarate	M4	2-Oxoglutarate-M4	U-13C-Glutamine	Q.EpiLCs.Day2	0.00712868
2-Oxoglutarate	M4	2-Oxoglutarate-M4	U-13C-Glutamine	Q.EpiLCs.Day1	0.00471118
2-Oxoglutarate	M4	2-Oxoglutarate-M4	U-13C-Glutamine	Q.ESCs	0.00865784
2-Oxoglutarate	M4	2-Oxoglutarate-M4	U-13C-Glutamine	Q.EpiLCs.Day2	0.00581784
2-Oxoglutarate	M4	2-Oxoglutarate-M4	U-13C-Glutamine	Q.ESCs	0.0100364
2-Oxoglutarate	M4	2-Oxoglutarate-M4	U-13C-Glutamine	Q.EpiSCs	0.00498361
2-Oxoglutarate	M4	2-Oxoglutarate-M4	U-13C-Glutamine	Q.EpiLCs.Day1	0.00574956
2-Oxoglutarate	M4	2-Oxoglutarate-M4	U-13C-Glutamine	Q.EpiLCs.Day3	0.00618118
2-Oxoglutarate	M4	2-Oxoglutarate-M4	U-13C-Glutamine	Q.EpiLCs.Day3	0.00524812
2-Oxoglutarate	M4	2-Oxoglutarate-M4	U-13C-Glutamine	Q.ESCs	0.00902193
2-Oxoglutarate	M4	2-Oxoglutarate-M4	U-13C-Glutamine	Q.EpiLCs.Day1	0.00798561
2-Oxoglutarate	M4	2-Oxoglutarate-M4	U-13C-Glutamine	Q.EpiSCs	0.0045455
2-Oxoglutarate	M4	2-Oxoglutarate-M4	U-13C-Glutamine	Q.EpiLCs.Day2	0.00661343
2-Oxoglutarate	M4	2-Oxoglutarate-M4	U-13C-Glutamine	Q.EpiSCs	0.00465264
Succinate	M4	Succinate-M4	U-13C-Glutamine	Q.EpiLCs.Day3	0.745228
Succinate	M4	Succinate-M4	U-13C-Glutamine	Q.EpiSCs	0.709326
Succinate	M4	Succinate-M4	U-13C-Glutamine	Q.EpiLCs.Day2	0.710317
Succinate	M4	Succinate-M4	U-13C-Glutamine	Q.EpiLCs.Day1	0.729246
Succinate	M4	Succinate-M4	U-13C-Glutamine	Q.ESCs	0.405773
Succinate	M4	Succinate-M4	U-13C-Glutamine	Q.EpiLCs.Day2	0.697036
Succinate	M4	Succinate-M4	U-13C-Glutamine	Q.ESCs	0.365936
Succinate	M4	Succinate-M4	U-13C-Glutamine	Q.EpiSCs	0.724633
Succinate	M4	Succinate-M4	U-13C-Glutamine	Q.EpiLCs.Day1	0.731465
Succinate	M4	Succinate-M4	U-13C-Glutamine	Q.EpiLCs.Day3	0.727944
Succinate	M4	Succinate-M4	U-13C-Glutamine	Q.EpiLCs.Day3	0.752476
Succinate	M4	Succinate-M4	U-13C-Glutamine	Q.ESCs	0.409308
Succinate	M4	Succinate-M4	U-13C-Glutamine	Q.EpiLCs.Day1	0.656895
Succinate	M4	Succinate-M4	U-13C-Glutamine	Q.EpiSCs	0.720434
Succinate	M4	Succinate-M4	U-13C-Glutamine	Q.EpiLCs.Day2	0.721722
Citrate	M4	Citrate-M4	U-13C-Glutamine	Q.EpiLCs.Day3	0.328214
Citrate	M4	Citrate-M4	U-13C-Glutamine	Q.EpiSCs	0.200541
Citrate	M4	Citrate-M4	U-13C-Glutamine	Q.EpiLCs.Day2	0.338449
Citrate	M4	Citrate-M4	U-13C-Glutamine	Q.EpiLCs.Day1	0.267372
Citrate	M4	Citrate-M4	U-13C-Glutamine	Q.ESCs	0.175289
Citrate	M4	Citrate-M4	U-13C-Glutamine	Q.EpiLCs.Day2	0.344983
Citrate	M4	Citrate-M4	U-13C-Glutamine	Q.ESCs	0.175541
Citrate	M4	Citrate-M4	U-13C-Glutamine	Q.EpiSCs	0.359587
Citrate	M4	Citrate-M4	U-13C-Glutamine	Q.EpiLCs.Day1	0.271498
Citrate	M4	Citrate-M4	U-13C-Glutamine	Q.EpiLCs.Day3	0.346876
Citrate	M4	Citrate-M4	U-13C-Glutamine	Q.EpiLCs.Day3	0.325136
Citrate	M4	Citrate-M4	U-13C-Glutamine	Q.ESCs	0.176275
Citrate	M4	Citrate-M4	U-13C-Glutamine	Q.EpiLCs.Day1	0.274488
Citrate	M4	Citrate-M4	U-13C-Glutamine	Q.EpiSCs	0.377593
Citrate	M4	Citrate-M4	U-13C-Glutamine	Q.EpiLCs.Day2	0.341509
Malate	M4	Malate-M4	U-13C-Glutamine	Q.EpiLCs.Day2	0.487204
Malate	M4	Malate-M4	U-13C-Glutamine	Q.EpiLCs.Day1	0.456136
Malate	M4	Malate-M4	U-13C-Glutamine	Q.ESCs	0.271317
Malate	M4	Malate-M4	U-13C-Glutamine	Q.EpiLCs.Day2	0.476412
Malate	M4	Malate-M4	U-13C-Glutamine	Q.ESCs	0.268688
Malate	M4	Malate-M4	U-13C-Glutamine	Q.EpiSCs	0.693989
Malate	M4	Malate-M4	U-13C-Glutamine	Q.EpiLCs.Day1	0.460623
Malate	M4	Malate-M4	U-13C-Glutamine	Q.EpiLCs.Day3	0.509014
Malate	M4	Malate-M4	U-13C-Glutamine	Q.EpiLCs.Day3	0.518085
Malate	M4	Malate-M4	U-13C-Glutamine	Q.ESCs	0.27041
Malate	M4	Malate-M4	U-13C-Glutamine	Q.EpiSCs	0.495603
Malate	M4	Malate-M4	U-13C-Glutamine	Q.EpiLCs.Day2	0.486494
Malate	M4	Malate-M4	U-13C-Glutamine	Q.EpiSCs	0.503297
2-Hydroxyglutarate	M4	2-Hydroxyglutarate-M4	U-13C-Glutamine	Q.EpiLCs.Day3	0.00558422
2-Hydroxyglutarate	M4	2-Hydroxyglutarate-M4	U-13C-Glutamine	Q.EpiSCs	0.00892162
2-Hydroxyglutarate	M4	2-Hydroxyglutarate-M4	U-13C-Glutamine	Q.EpiLCs.Day2	0.00444457
2-Hydroxyglutarate	M4	2-Hydroxyglutarate-M4	U-13C-Glutamine	Q.EpiLCs.Day1	0.174227
2-Hydroxyglutarate	M4	2-Hydroxyglutarate-M4	U-13C-Glutamine	Q.ESCs	0.00895942
2-Hydroxyglutarate	M4	2-Hydroxyglutarate-M4	U-13C-Glutamine	Q.EpiLCs.Day2	0.0061187
2-Hydroxyglutarate	M4	2-Hydroxyglutarate-M4	U-13C-Glutamine	Q.ESCs	0.00832277
2-Hydroxyglutarate	M4	2-Hydroxyglutarate-M4	U-13C-Glutamine	Q.EpiSCs	0.00871984
2-Hydroxyglutarate	M4	2-Hydroxyglutarate-M4	U-13C-Glutamine	Q.EpiLCs.Day1	0.00739067
2-Hydroxyglutarate	M4	2-Hydroxyglutarate-M4	U-13C-Glutamine	Q.EpiLCs.Day3	0.00485754
2-Hydroxyglutarate	M4	2-Hydroxyglutarate-M4	U-13C-Glutamine	Q.EpiLCs.Day3	0.0066441
2-Hydroxyglutarate	M4	2-Hydroxyglutarate-M4	U-13C-Glutamine	Q.ESCs	0.00914265
2-Hydroxyglutarate	M4	2-Hydroxyglutarate-M4	U-13C-Glutamine	Q.EpiLCs.Day1	0.00320904
2-Hydroxyglutarate	M4	2-Hydroxyglutarate-M4	U-13C-Glutamine	Q.EpiSCs	0.00735664
2-Hydroxyglutarate	M4	2-Hydroxyglutarate-M4	U-13C-Glutamine	Q.EpiLCs.Day2	0.00685629
Glutamate	M5	Glutamate-M5	U-13C-Glutamine	Q.EpiLCs.Day3	0.826132
Glutamate	M5	Glutamate-M5	U-13C-Glutamine	Q.EpiSCs	0.860319
Glutamate	M5	Glutamate-M5	U-13C-Glutamine	Q.EpiLCs.Day2	0.808233
Glutamate	M5	Glutamate-M5	U-13C-Glutamine	Q.EpiLCs.Day1	0.855067
Glutamate	M5	Glutamate-M5	U-13C-Glutamine	Q.ESCs	0.466471
Glutamate	M5	Glutamate-M5	U-13C-Glutamine	Q.EpiLCs.Day2	0.814556
Glutamate	M5	Glutamate-M5	U-13C-Glutamine	Q.ESCs	0.488405
Glutamate	M5	Glutamate-M5	U-13C-Glutamine	Q.EpiSCs	0.891871
Glutamate	M5	Glutamate-M5	U-13C-Glutamine	Q.EpiLCs.Day1	0.823536
Glutamate	M5	Glutamate-M5	U-13C-Glutamine	Q.EpiLCs.Day3	0.815227
Glutamate	M5	Glutamate-M5	U-13C-Glutamine	Q.EpiLCs.Day3	0.838746
Glutamate	M5	Glutamate-M5	U-13C-Glutamine	Q.ESCs	0.495249
Glutamate	M5	Glutamate-M5	U-13C-Glutamine	Q.EpiLCs.Day2	0.828121
Glutamate	M5	Glutamate-M5	U-13C-Glutamine	Q.EpiSCs	0.860319
2-Oxoglutarate	M5	2-Oxoglutarate-M5	U-13C-Glutamine	Q.EpiLCs.Day3	0.840485
2-Oxoglutarate	M5	2-Oxoglutarate-M5	U-13C-Glutamine	Q.EpiSCs	0.847401
2-Oxoglutarate	M5	2-Oxoglutarate-M5	U-13C-Glutamine	Q.EpiLCs.Day2	0.797282
2-Oxoglutarate	M5	2-Oxoglutarate-M5	U-13C-Glutamine	Q.EpiLCs.Day1	0.797799
2-Oxoglutarate	M5	2-Oxoglutarate-M5	U-13C-Glutamine	Q.ESCs	0.469513
2-Oxoglutarate	M5	2-Oxoglutarate-M5	U-13C-Glutamine	Q.EpiLCs.Day2	0.801971
2-Oxoglutarate	M5	2-Oxoglutarate-M5	U-13C-Glutamine	Q.ESCs	0.465907
2-Oxoglutarate	M5	2-Oxoglutarate-M5	U-13C-Glutamine	Q.EpiSCs	0.885665
2-Oxoglutarate	M5	2-Oxoglutarate-M5	U-13C-Glutamine	Q.EpiLCs.Day1	0.797468
2-Oxoglutarate	M5	2-Oxoglutarate-M5	U-13C-Glutamine	Q.EpiLCs.Day3	0.831753
2-Oxoglutarate	M5	2-Oxoglutarate-M5	U-13C-Glutamine	Q.EpiLCs.Day3	0.851163
2-Oxoglutarate	M5	2-Oxoglutarate-M5	U-13C-Glutamine	Q.ESCs	0.459756
2-Oxoglutarate	M5	2-Oxoglutarate-M5	U-13C-Glutamine	Q.EpiLCs.Day1	0.785609
2-Oxoglutarate	M5	2-Oxoglutarate-M5	U-13C-Glutamine	Q.EpiSCs	0.878673
2-Oxoglutarate	M5	2-Oxoglutarate-M5	U-13C-Glutamine	Q.EpiLCs.Day2	0.805257
2-Oxoglutarate	M5	2-Oxoglutarate-M5	U-13C-Glutamine	Q.EpiSCs	0.885565
Citrate	M5	Citrate-M5	U-13C-Glutamine	Q.EpiLCs.Day3	0.290267
Citrate	M5	Citrate-M5	U-13C-Glutamine	Q.EpiSCs	0.227282
Citrate	M5	Citrate-M5	U-13C-Glutamine	Q.EpiLCs.Day2	0.130678
Citrate	M5	Citrate-M5	U-13C-Glutamine	Q.EpiLCs.Day1	0.217964
Citrate	M5	Citrate-M5	U-13C-Glutamine	Q.ESCs	0.15277
Citrate	M5	Citrate-M5	U-13C-Glutamine	Q.EpiLCs.Day2	0.117183
Citrate	M5	Citrate-M5	U-13C-Glutamine	Q.ESCs	0.149932
Citrate	M5	Citrate-M5	U-13C-Glutamine	Q.EpiSCs	0.343741
Citrate	M5	Citrate-M5	U-13C-Glutamine	Q.EpiLCs.Day1	0.216065
Citrate	M5	Citrate-M5	U-13C-Glutamine	Q.EpiLCs.Day3	0.284764
Citrate	M5	Citrate-M5	U-13C-Glutamine	Q.EpiLCs.Day3	0.316781
Citrate	M5	Citrate-M5	U-13C-Glutamine	Q.ESCs	0.1482
Citrate	M5	Citrate-M5	U-13C-Glutamine	Q.EpiLCs.Day1	0.210931
Citrate	M5	Citrate-M5	U-13C-Glutamine	Q.EpiSCs	0.327515
Citrate	M5	Citrate-M5	U-13C-Glutamine	Q.EpiLCs.Day2	0.122787
2-Hydroxyglutarate	M5	2-Hydroxyglutarate-M5	U-13C-Glutamine	Q.EpiLCs.Day3	0.819075
2-Hydroxyglutarate	M5	2-Hydroxyglutarate-M5	U-13C-Glutamine	Q.EpiSCs	0.882618
2-Hydroxyglutarate	M5	2-Hydroxyglutarate-M5	U-13C-Glutamine	Q.EpiLCs.Day2	0.768967
2-Hydroxyglutarate	M5	2-Hydroxyglutarate-M5	U-13C-Glutamine	Q.ESCs	0.460216
2-Hydroxyglutarate	M5	2-Hydroxyglutarate-M5	U-13C-Glutamine	Q.EpiLCs.Day2	0.762728
2-Hydroxyglutarate	M5	2-Hydroxyglutarate-M5	U-13C-Glutamine	Q.ESCs	0.483639
2-Hydroxyglutarate	M5	2-Hydroxyglutarate-M5	U-13C-Glutamine	Q.EpiSCs	0.889814
2-Hydroxyglutarate	M5	2-Hydroxyglutarate-M5	U-13C-Glutamine	Q.EpiLCs.Day1	0.777688
2-Hydroxyglutarate	M5	2-Hydroxyglutarate-M5	U-13C-Glutamine	Q.EpiLCs.Day3	0.806344
2-Hydroxyglutarate	M5	2-Hydroxyglutarate-M5	U-13C-Glutamine	Q.EpiLCs.Day3	0.83096
2-Hydroxyglutarate	M5	2-Hydroxyglutarate-M5	U-13C-Glutamine	Q.ESCs	0.453762
2-Hydroxyglutarate	M5	2-Hydroxyglutarate-M5	U-13C-Glutamine	Q.EpiLCs.Day1	0.755717
2-Hydroxyglutarate	M5	2-Hydroxyglutarate-M5	U-13C-Glutamine	Q.EpiSCs	0.879696
2-Hydroxyglutarate	M5	2-Hydroxyglutarate-M5	U-13C-Glutamine	Q.EpiLCs.Day2	0.777532
Citrate	M6	Citrate-M6	U-13C-Glutamine	Q.EpiLCs.Day3	0.0350788
Citrate	M6	Citrate-M6	U-13C-Glutamine	Q.EpiSCs	0.0181183
Citrate	M6	Citrate-M6	U-13C-Glutamine	Q.EpiLCs.Day2	0.0254948
Citrate	M6	Citrate-M6	U-13C-Glutamine	Q.EpiLCs.Day1	0.021495
Citrate	M6	Citrate-M6	U-13C-Glutamine	Q.ESCs	0.00949511
Citrate	M6	Citrate-M6	U-13C-Glutamine	Q.EpiLCs.Day2	0.0261227
Citrate	M6	Citrate-M6	U-13C-Glutamine	Q.EpiSCs	0.0242002
Citrate	M6	Citrate-M6	U-13C-Glutamine	Q.EpiLCs.Day1	0.0229548
Citrate	M6	Citrate-M6	U-13C-Glutamine	Q.EpiLCs.Day3	0.0377257
Citrate	M6	Citrate-M6	U-13C-Glutamine	Q.EpiLCs.Day3	0.0370614
Citrate	M6	Citrate-M6	U-13C-Glutamine	Q.ESCs	0.00934536
Citrate	M6	Citrate-M6	U-13C-Glutamine	Q.EpiLCs.Day1	0.0196197
Citrate	M6	Citrate-M6	U-13C-Glutamine	Q.EpiSCs	0.0304226
Citrate	M6	Citrate-M6	U-13C-Glutamine	Q.EpiLCs.Day2	0.0253943
2-Hydroxyglutarate	M0	2-Hydroxyglutarate-M0	1-13C-Pyruvate	P.EpiLCs.day1	0.803776
2-Oxoglutarate	M0	2-Oxoglutarate-M0	1-13C-Pyruvate	P.EpiLCs.day1	0.791905
Alanine	M0	Alanine-M0	1-13C-Pyruvate	P.EpiLCs.day1	0.507559
Citrate	M0	Citrate-M0	1-13C-Pyruvate	P.EpiLCs.day1	0.654986
Fumarate	M0	Fumarate-M0	1-13C-Pyruvate	P.EpiLCs.day1	0.600161
Glutamate	M0	Glutamate-M0	1-13C-Pyruvate	P.EpiLCs.day1	0.839892
Glutamine	M0	Glutamine-M0	1-13C-Pyruvate	P.EpiLCs.day1	0.689615
Lactate	M0	Lactate-M0	1-13C-Pyruvate	P.EpiLCs.day1	0.413416
Aspartate	M0	Aspartate-M0	1-13C-Pyruvate	P.EpiLCs.day1	0.907467
Malate	M0	Malate-M0	1-13C-Pyruvate	P.EpiLCs.day1	0.627588
Pyruvate	M0	Pyruvate-M0	1-13C-Pyruvate	P.EpiLCs.day1	0.518055
Succinate	M0	Succinate-M0	1-13C-Pyruvate	P.EpiLCs.day1	0.864174
2-Hydroxyglutarate	M0	2-Hydroxyglutarate-M0	1-13C-Pyruvate	P.EpiLCs.day1	0.799872
2-Oxoglutarate	M0	2-Oxoglutarate-M0	1-13C-Pyruvate	P.EpiLCs.day1	0.808249
Alanine	M0	Alanine-M0	1-13C-Pyruvate	P.EpiLCs.day1	0.507155
Citrate	M0	Citrate-M0	1-13C-Pyruvate	P.EpiLCs.day1	0.646826
Fumarate	M0	Fumarate-M0	1-13C-Pyruvate	P.EpiLCs.day1	0.592865
Glutamate	M0	Glutamate-M0	1-13C-Pyruvate	P.EpiLCs.day1	0.834426
Glutamine	M0	Glutamine-M0	1-13C-Pyruvate	P.EpiLCs.day1	1
Lactate	M0	Lactate-M0	1-13C-Pyruvate	P.EpiLCs.day1	0.402962
Aspartate	M0	Aspartate-M0	1-13C-Pyruvate	P.EpiLCs.day1	0.911509
Malate	M0	Malate-M0	1-13C-Pyruvate	P.EpiLCs.day1	0.613549
Pyruvate	M0	Pyruvate-M0	1-13C-Pyruvate	P.EpiLCs.day1	0.508307
Succinate	M0	Succinate-M0	1-13C-Pyruvate	P.EpiLCs.day1	0.851041
2-Hydroxyglutarate	M0	2-Hydroxyglutarate-M0	1-13C-Pyruvate	P.EpiLCs.day1	0.805943
2-Oxoglutarate	M0	2-Oxoglutarate-M0	1-13C-Pyruvate	P.EpiLCs.day1	0.795636
Alanine	M0	Alanine-M0	1-13C-Pyruvate	P.EpiLCs.day1	0.520502
Citrate	M0	Citrate-M0	1-13C-Pyruvate	P.EpiLCs.day1	0.651818
Fumarate	M0	Fumarate-M0	1-13C-Pyruvate	P.EpiLCs.day1	0.602922
Glutamate	M0	Glutamate-M0	1-13C-Pyruvate	P.EpiLCs.day1	0.837911
Glutamine	M0	Glutamine-M0	1-13C-Pyruvate	P.EpiLCs.day1	0.754388
Lactate	M0	Lactate-M0	1-13C-Pyruvate	P.EpiLCs.day1	0.420781
Aspartate	M0	Aspartate-M0	1-13C-Pyruvate	P.EpiLCs.day1	0.915559
Malate	M0	Malate-M0	1-13C-Pyruvate	P.EpiLCs.day1	0.626743
Pyruvate	M0	Pyruvate-M0	1-13C-Pyruvate	P.EpiLCs.day1	0.521985
Succinate	M0	Succinate-M0	1-13C-Pyruvate	P.EpiLCs.day1	0.859929
2-Hydroxyglutarate	M1	2-Hydroxyglutarate-M1	1-13C-Pyruvate	P.EpiLCs.day1	0.176542
2-Oxoglutarate	M1	2-Oxoglutarate-M1	1-13C-Pyruvate	P.EpiLCs.day1	0.177872
Alanine	M1	Alanine-M1	1-13C-Pyruvate	P.EpiLCs.day1	0.45139
Citrate	M1	Citrate-M1	1-13C-Pyruvate	P.EpiLCs.day1	0.296085
Fumarate	M1	Fumarate-M1	1-13C-Pyruvate	P.EpiLCs.day1	0.343522
Glutamate	M1	Glutamate-M1	1-13C-Pyruvate	P.EpiLCs.day1	0.145997
Glutamine	M1	Glutamine-M1	1-13C-Pyruvate	P.EpiLCs.day1	0.281877
Lactate	M1	Lactate-M1	1-13C-Pyruvate	P.EpiLCs.day1	0.547992
Aspartate	M1	Aspartate-M1	1-13C-Pyruvate	P.EpiLCs.day1	0.0857296
Malate	M1	Malate-M1	1-13C-Pyruvate	P.EpiLCs.day1	0.326495
Pyruvate	M1	Pyruvate-M1	1-13C-Pyruvate	P.EpiLCs.day1	0.425191
Succinate	M1	Succinate-M1	1-13C-Pyruvate	P.EpiLCs.day1	0.120998
2-Hydroxyglutarate	M1	2-Hydroxyglutarate-M1	1-13C-Pyruvate	P.EpiLCs.day1	0.179095
2-Oxoglutarate	M1	2-Oxoglutarate-M1	1-13C-Pyruvate	P.EpiLCs.day1	0.164376
Alanine	M1	Alanine-M1	1-13C-Pyruvate	P.EpiLCs.day1	0.453745
Citrate	M1	Citrate-M1	1-13C-Pyruvate	P.EpiLCs.day1	0.303759
Fumarate	M1	Fumarate-M1	1-13C-Pyruvate	P.EpiLCs.day1	0.350387
Glutamate	M1	Glutamate-M1	1-13C-Pyruvate	P.EpiLCs.day1	0.150923
Glutamine	M1	Glutamine-M1	1-13C-Pyruvate	P.EpiLCs.day1	0
Lactate	M1	Lactate-M1	1-13C-Pyruvate	P.EpiLCs.day1	0.557769
Aspartate	M1	Aspartate-M1	1-13C-Pyruvate	P.EpiLCs.day1	0.0829139
Malate	M1	Malate-M1	1-13C-Pyruvate	P.EpiLCs.day1	0.338395
Pyruvate	M1	Pyruvate-M1	1-13C-Pyruvate	P.EpiLCs.day1	0.434483
Succinate	M1	Succinate-M1	1-13C-Pyruvate	P.EpiLCs.day1	0.132468
2-Hydroxyglutarate	M1	2-Hydroxyglutarate-M1	1-13C-Pyruvate	P.EpiLCs.day1	0.173276
2-Oxoglutarate	M1	2-Oxoglutarate-M1	1-13C-Pyruvate	P.EpiLCs.day1	0.176332
Alanine	M1	Alanine-M1	1-13C-Pyruvate	P.EpiLCs.day1	0.439677
Citrate	M1	Citrate-M1	1-13C-Pyruvate	P.EpiLCs.day1	0.299594
Fumarate	M1	Fumarate-M1	1-13C-Pyruvate	P.EpiLCs.day1	0.341336
Glutamate	M1	Glutamate-M1	1-13C-Pyruvate	P.EpiLCs.day1	0.134753
Glutamine	M1	Glutamine-M1	1-13C-Pyruvate	P.EpiLCs.day1	0.230001
Lactate	M1	Lactate-M1	1-13C-Pyruvate	P.EpiLCs.day1	0.541085
Aspartate	M1	Aspartate-M1	1-13C-Pyruvate	P.EpiLCs.day1	0.0812356
Malate	M1	Malate-M1	1-13C-Pyruvate	P.EpiLCs.day1	0.327541
Pyruvate	M1	Pyruvate-M1	1-13C-Pyruvate	P.EpiLCs.day1	0.425246
Succinate	M1	Succinate-M1	1-13C-Pyruvate	P.EpiLCs.day1	0.123512
2-Hydroxyglutarate	M2	2-Hydroxyglutarate-M2	1-13C-Pyruvate	P.EpiLCs.day1	0.0182552
2-Oxoglutarate	M2	2-Oxoglutarate-M2	1-13C-Pyruvate	P.EpiLCs.day1	0.0267376
Alanine	M2	Alanine-M2	1-13C-Pyruvate	P.EpiLCs.day1	0.038715
Citrate	M2	Citrate-M2	1-13C-Pyruvate	P.EpiLCs.day1	0.0442063
Fumarate	M2	Fumarate-M2	1-13C-Pyruvate	P.EpiLCs.day1	0.0515029
Glutamate	M2	Glutamate-M2	1-13C-Pyruvate	P.EpiLCs.day1	0.0141104
Glutamine	M2	Glutamine-M2	1-13C-Pyruvate	P.EpiLCs.day1	0.0285086
Lactate	M2	Lactate-M2	1-13C-Pyruvate	P.EpiLCs.day1	0.0364998
Aspartate	M2	Aspartate-M2	1-13C-Pyruvate	P.EpiLCs.day1	0.00680387
Malate	M2	Malate-M2	1-13C-Pyruvate	P.EpiLCs.day1	0.0416031
Pyruvate	M2	Pyruvate-M2	1-13C-Pyruvate	P.EpiLCs.day1	0.0517258
Succinate	M2	Succinate-M2	1-13C-Pyruvate	P.EpiLCs.day1	0.0137146
2-Hydroxyglutarate	M2	2-Hydroxyglutarate-M2	1-13C-Pyruvate	P.EpiLCs.day1	0.0180217
2-Oxoglutarate	M2	2-Oxoglutarate-M2	1-13C-Pyruvate	P.EpiLCs.day1	0.0240073
Alanine	M2	Alanine-M2	1-13C-Pyruvate	P.EpiLCs.day1	0.0390997
Citrate	M2	Citrate-M2	1-13C-Pyruvate	P.EpiLCs.day1	0.0447201
Fumarate	M2	Fumarate-M2	1-13C-Pyruvate	P.EpiLCs.day1	0.051894
Glutamate	M2	Glutamate-M2	1-13C-Pyruvate	P.EpiLCs.day1	0.0146509
Glutamine	M2	Glutamine-M2	1-13C-Pyruvate	P.EpiLCs.day1	0
Lactate	M2	Lactate-M2	1-13C-Pyruvate	P.EpiLCs.day1	0.0371674
Aspartate	M2	Aspartate-M2	1-13C-Pyruvate	P.EpiLCs.day1	0.00557703
Malate	M2	Malate-M2	1-13C-Pyruvate	P.EpiLCs.day1	0.0430449
Pyruvate	M2	Pyruvate-M2	1-13C-Pyruvate	P.EpiLCs.day1	0.0522328
Succinate	M2	Succinate-M2	1-13C-Pyruvate	P.EpiLCs.day1	0.0153501
2-Hydroxyglutarate	M2	2-Hydroxyglutarate-M2	1-13C-Pyruvate	P.EpiLCs.day1	0.0187821
2-Oxoglutarate	M2	2-Oxoglutarate-M2	1-13C-Pyruvate	P.EpiLCs.day1	0.0244843
Alanine	M2	Alanine-M2	1-13C-Pyruvate	P.EpiLCs.day1	0.0376303
Citrate	M2	Citrate-M2	1-13C-Pyruvate	P.EpiLCs.day1	0.0440319
Fumarate	M2	Fumarate-M2	1-13C-Pyruvate	P.EpiLCs.day1	0.050872
Glutamate	M2	Glutamate-M2	1-13C-Pyruvate	P.EpiLCs.day1	0.0182253
Glutamine	M2	Glutamine-M2	1-13C-Pyruvate	P.EpiLCs.day1	0.0156104
Lactate	M2	Lactate-M2	1-13C-Pyruvate	P.EpiLCs.day1	0.0360725
Aspartate	M2	Aspartate-M2	1-13C-Pyruvate	P.EpiLCs.day1	0.00320525
Malate	M2	Malate-M2	1-13C-Pyruvate	P.EpiLCs.day1	0.0409406
Pyruvate	M2	Pyruvate-M2	1-13C-Pyruvate	P.EpiLCs.day1	0.0482406
Succinate	M2	Succinate-M2	1-13C-Pyruvate	P.EpiLCs.day1	0.0138753
2-Hydroxyglutarate	M3	2-Hydroxyglutarate-M3	1-13C-Pyruvate	P.EpiLCs.day1	0.00142718
2-Oxoglutarate	M3	2-Oxoglutarate-M3	1-13C-Pyruvate	P.EpiLCs.day1	0.00318273
Alanine	M3	Alanine-M3	1-13C-Pyruvate	P.EpiLCs.day1	0.00233562
Citrate	M3	Citrate-M3	1-13C-Pyruvate	P.EpiLCs.day1	0.00463987
Fumarate	M3	Fumarate-M3	1-13C-Pyruvate	P.EpiLCs.day1	0.00460762
Glutamate	M3	Glutamate-M3	1-13C-Pyruvate	P.EpiLCs.day1	0
Glutamine	M3	Glutamine-M3	1-13C-Pyruvate	P.EpiLCs.day1	0
Lactate	M3	Lactate-M3	1-13C-Pyruvate	P.EpiLCs.day1	0.00209184
Aspartate	M3	Aspartate-M3	1-13C-Pyruvate	P.EpiLCs.day1	0
Malate	M3	Malate-M3	1-13C-Pyruvate	P.EpiLCs.day1	0.0042117
Pyruvate	M3	Pyruvate-M3	1-13C-Pyruvate	P.EpiLCs.day1	0.00502855
Succinate	M3	Succinate-M3	1-13C-Pyruvate	P.EpiLCs.day1	0.000986266
2-Hydroxyglutarate	M3	2-Hydroxyglutarate-M3	1-13C-Pyruvate	P.EpiLCs.day1	0.00250954
2-Oxoglutarate	M3	2-Oxoglutarate-M3	1-13C-Pyruvate	P.EpiLCs.day1	0.00305622
Alanine	M3	Alanine-M3	1-13C-Pyruvate	P.EpiLCs.day1	0
Citrate	M3	Citrate-M3	1-13C-Pyruvate	P.EpiLCs.day1	0.00450645
Fumarate	M3	Fumarate-M3	1-13C-Pyruvate	P.EpiLCs.day1	0.00448432
Glutamate	M3	Glutamate-M3	1-13C-Pyruvate	P.EpiLCs.day1	0
Glutamine	M3	Glutamine-M3	1-13C-Pyruvate	P.EpiLCs.day1	0
Lactate	M3	Lactate-M3	1-13C-Pyruvate	P.EpiLCs.day1	0.00210118
Aspartate	M3	Aspartate-M3	1-13C-Pyruvate	P.EpiLCs.day1	0
Malate	M3	Malate-M3	1-13C-Pyruvate	P.EpiLCs.day1	0.00444648
Pyruvate	M3	Pyruvate-M3	1-13C-Pyruvate	P.EpiLCs.day1	0.00497725
Succinate	M3	Succinate-M3	1-13C-Pyruvate	P.EpiLCs.day1	0.00108984
2-Hydroxyglutarate	M3	2-Hydroxyglutarate-M3	1-13C-Pyruvate	P.EpiLCs.day1	0.00199831
2-Oxoglutarate	M3	2-Oxoglutarate-M3	1-13C-Pyruvate	P.EpiLCs.day1	0.00299177
Alanine	M3	Alanine-M3	1-13C-Pyruvate	P.EpiLCs.day1	0.00219006
Citrate	M3	Citrate-M3	1-13C-Pyruvate	P.EpiLCs.day1	0.00441595
Fumarate	M3	Fumarate-M3	1-13C-Pyruvate	P.EpiLCs.day1	0.00460595
Glutamate	M3	Glutamate-M3	1-13C-Pyruvate	P.EpiLCs.day1	0
Glutamine	M3	Glutamine-M3	1-13C-Pyruvate	P.EpiLCs.day1	0
Lactate	M3	Lactate-M3	1-13C-Pyruvate	P.EpiLCs.day1	0.00206165
Aspartate	M3	Aspartate-M3	1-13C-Pyruvate	P.EpiLCs.day1	0
Malate	M3	Malate-M3	1-13C-Pyruvate	P.EpiLCs.day1	0.00433246
Pyruvate	M3	Pyruvate-M3	1-13C-Pyruvate	P.EpiLCs.day1	0.00452896
Succinate	M3	Succinate-M3	1-13C-Pyruvate	P.EpiLCs.day1	0.000977377
2-Hydroxyglutarate	M4	2-Hydroxyglutarate-M4	1-13C-Pyruvate	P.EpiLCs.day1	0
2-Oxoglutarate	M4	2-Oxoglutarate-M4	1-13C-Pyruvate	P.EpiLCs.day1	0.000219807
Alanine	M4	Alanine-M4	1-13C-Pyruvate	P.EpiLCs.day1
Citrate	M4	Citrate-M4	1-13C-Pyruvate	P.EpiLCs.day1	8.28549e-05
Fumarate	M4	Fumarate-M4	1-13C-Pyruvate	P.EpiLCs.day1	0.000206592
Glutamate	M4	Glutamate-M4	1-13C-Pyruvate	P.EpiLCs.day1	0
Glutamine	M4	Glutamine-M4	1-13C-Pyruvate	P.EpiLCs.day1	0
Lactate	M4	Lactate-M4	1-13C-Pyruvate	P.EpiLCs.day1
Aspartate	M4	Aspartate-M4	1-13C-Pyruvate	P.EpiLCs.day1	0
Malate	M4	Malate-M4	1-13C-Pyruvate	P.EpiLCs.day1	0.000102457
Pyruvate	M4	Pyruvate-M4	1-13C-Pyruvate	P.EpiLCs.day1
Succinate	M4	Succinate-M4	1-13C-Pyruvate	P.EpiLCs.day1	0.000127477
2-Hydroxyglutarate	M4	2-Hydroxyglutarate-M4	1-13C-Pyruvate	P.EpiLCs.day1	0.000501723
2-Oxoglutarate	M4	2-Oxoglutarate-M4	1-13C-Pyruvate	P.EpiLCs.day1	0.000234518
Alanine	M4	Alanine-M4	1-13C-Pyruvate	P.EpiLCs.day1
Citrate	M4	Citrate-M4	1-13C-Pyruvate	P.EpiLCs.day1	0.000188241
Fumarate	M4	Fumarate-M4	1-13C-Pyruvate	P.EpiLCs.day1	0.000369342
Glutamate	M4	Glutamate-M4	1-13C-Pyruvate	P.EpiLCs.day1	0
Glutamine	M4	Glutamine-M4	1-13C-Pyruvate	P.EpiLCs.day1	0
Lactate	M4	Lactate-M4	1-13C-Pyruvate	P.EpiLCs.day1
Aspartate	M4	Aspartate-M4	1-13C-Pyruvate	P.EpiLCs.day1	0
Malate	M4	Malate-M4	1-13C-Pyruvate	P.EpiLCs.day1	0.000564831
Pyruvate	M4	Pyruvate-M4	1-13C-Pyruvate	P.EpiLCs.day1
Succinate	M4	Succinate-M4	1-13C-Pyruvate	P.EpiLCs.day1	5.14768e-05
2-Hydroxyglutarate	M4	2-Hydroxyglutarate-M4	1-13C-Pyruvate	P.EpiLCs.day1	0
2-Oxoglutarate	M4	2-Oxoglutarate-M4	1-13C-Pyruvate	P.EpiLCs.day1	0.000216862
Alanine	M4	Alanine-M4	1-13C-Pyruvate	P.EpiLCs.day1
Citrate	M4	Citrate-M4	1-13C-Pyruvate	P.EpiLCs.day1	0.00014017
Fumarate	M4	Fumarate-M4	1-13C-Pyruvate	P.EpiLCs.day1	0.000264817
Glutamate	M4	Glutamate-M4	1-13C-Pyruvate	P.EpiLCs.day1	0.00473169
Glutamine	M4	Glutamine-M4	1-13C-Pyruvate	P.EpiLCs.day1	0
Lactate	M4	Lactate-M4	1-13C-Pyruvate	P.EpiLCs.day1
Aspartate	M4	Aspartate-M4	1-13C-Pyruvate	P.EpiLCs.day1	0
Malate	M4	Malate-M4	1-13C-Pyruvate	P.EpiLCs.day1	0.000442881
Pyruvate	M4	Pyruvate-M4	1-13C-Pyruvate	P.EpiLCs.day1
Succinate	M4	Succinate-M4	1-13C-Pyruvate	P.EpiLCs.day1	0.00170643
2-Hydroxyglutarate	M5	2-Hydroxyglutarate-M5	1-13C-Pyruvate	P.EpiLCs.day1	0
2-Oxoglutarate	M5	2-Oxoglutarate-M5	1-13C-Pyruvate	P.EpiLCs.day1	8.27576e-05
Alanine	M5	Alanine-M5	1-13C-Pyruvate	P.EpiLCs.day1
Citrate	M5	Citrate-M5	1-13C-Pyruvate	P.EpiLCs.day1	0
Fumarate	M5	Fumarate-M5	1-13C-Pyruvate	P.EpiLCs.day1
Glutamate	M5	Glutamate-M5	1-13C-Pyruvate	P.EpiLCs.day1	0
Glutamine	M5	Glutamine-M5	1-13C-Pyruvate	P.EpiLCs.day1	0
Lactate	M5	Lactate-M5	1-13C-Pyruvate	P.EpiLCs.day1
Aspartate	M5	Aspartate-M5	1-13C-Pyruvate	P.EpiLCs.day1
Malate	M5	Malate-M5	1-13C-Pyruvate	P.EpiLCs.day1
Pyruvate	M5	Pyruvate-M5	1-13C-Pyruvate	P.EpiLCs.day1
Succinate	M5	Succinate-M5	1-13C-Pyruvate	P.EpiLCs.day1
2-Hydroxyglutarate	M5	2-Hydroxyglutarate-M5	1-13C-Pyruvate	P.EpiLCs.day1	0
2-Oxoglutarate	M5	2-Oxoglutarate-M5	1-13C-Pyruvate	P.EpiLCs.day1	7.70609e-05
Alanine	M5	Alanine-M5	1-13C-Pyruvate	P.EpiLCs.day1
Citrate	M5	Citrate-M5	1-13C-Pyruvate	P.EpiLCs.day1	0
Fumarate	M5	Fumarate-M5	1-13C-Pyruvate	P.EpiLCs.day1
Glutamate	M5	Glutamate-M5	1-13C-Pyruvate	P.EpiLCs.day1	0
Glutamine	M5	Glutamine-M5	1-13C-Pyruvate	P.EpiLCs.day1	0
Lactate	M5	Lactate-M5	1-13C-Pyruvate	P.EpiLCs.day1
Aspartate	M5	Aspartate-M5	1-13C-Pyruvate	P.EpiLCs.day1
Malate	M5	Malate-M5	1-13C-Pyruvate	P.EpiLCs.day1
Pyruvate	M5	Pyruvate-M5	1-13C-Pyruvate	P.EpiLCs.day1
Succinate	M5	Succinate-M5	1-13C-Pyruvate	P.EpiLCs.day1
2-Hydroxyglutarate	M5	2-Hydroxyglutarate-M5	1-13C-Pyruvate	P.EpiLCs.day1	0
2-Oxoglutarate	M5	2-Oxoglutarate-M5	1-13C-Pyruvate	P.EpiLCs.day1	0.000338952
Alanine	M5	Alanine-M5	1-13C-Pyruvate	P.EpiLCs.day1
Citrate	M5	Citrate-M5	1-13C-Pyruvate	P.EpiLCs.day1	0
Fumarate	M5	Fumarate-M5	1-13C-Pyruvate	P.EpiLCs.day1
Glutamate	M5	Glutamate-M5	1-13C-Pyruvate	P.EpiLCs.day1	0
Glutamine	M5	Glutamine-M5	1-13C-Pyruvate	P.EpiLCs.day1	0
Lactate	M5	Lactate-M5	1-13C-Pyruvate	P.EpiLCs.day1
Aspartate	M5	Aspartate-M5	1-13C-Pyruvate	P.EpiLCs.day1
Malate	M5	Malate-M5	1-13C-Pyruvate	P.EpiLCs.day1
Pyruvate	M5	Pyruvate-M5	1-13C-Pyruvate	P.EpiLCs.day1
Succinate	M5	Succinate-M5	1-13C-Pyruvate	P.EpiLCs.day1
2-Hydroxyglutarate	M6	2-Hydroxyglutarate-M6	1-13C-Pyruvate	P.EpiLCs.day1
2-Oxoglutarate	M6	2-Oxoglutarate-M6	1-13C-Pyruvate	P.EpiLCs.day1
Alanine	M6	Alanine-M6	1-13C-Pyruvate	P.EpiLCs.day1
Citrate	M6	Citrate-M6	1-13C-Pyruvate	P.EpiLCs.day1	0
Fumarate	M6	Fumarate-M6	1-13C-Pyruvate	P.EpiLCs.day1
Glutamate	M6	Glutamate-M6	1-13C-Pyruvate	P.EpiLCs.day1	0
Glutamine	M6	Glutamine-M6	1-13C-Pyruvate	P.EpiLCs.day1	0
Lactate	M6	Lactate-M6	1-13C-Pyruvate	P.EpiLCs.day1
Aspartate	M6	Aspartate-M6	1-13C-Pyruvate	P.EpiLCs.day1
Malate	M6	Malate-M6	1-13C-Pyruvate	P.EpiLCs.day1
Pyruvate	M6	Pyruvate-M6	1-13C-Pyruvate	P.EpiLCs.day1
Succinate	M6	Succinate-M6	1-13C-Pyruvate	P.EpiLCs.day1
2-Hydroxyglutarate	M6	2-Hydroxyglutarate-M6	1-13C-Pyruvate	P.EpiLCs.day1
2-Oxoglutarate	M6	2-Oxoglutarate-M6	1-13C-Pyruvate	P.EpiLCs.day1
Alanine	M6	Alanine-M6	1-13C-Pyruvate	P.EpiLCs.day1
Citrate	M6	Citrate-M6	1-13C-Pyruvate	P.EpiLCs.day1	0
Fumarate	M6	Fumarate-M6	1-13C-Pyruvate	P.EpiLCs.day1
Glutamate	M6	Glutamate-M6	1-13C-Pyruvate	P.EpiLCs.day1	0
Glutamine	M6	Glutamine-M6	1-13C-Pyruvate	P.EpiLCs.day1	0
Lactate	M6	Lactate-M6	1-13C-Pyruvate	P.EpiLCs.day1
Aspartate	M6	Aspartate-M6	1-13C-Pyruvate	P.EpiLCs.day1
Malate	M6	Malate-M6	1-13C-Pyruvate	P.EpiLCs.day1
Pyruvate	M6	Pyruvate-M6	1-13C-Pyruvate	P.EpiLCs.day1
Succinate	M6	Succinate-M6	1-13C-Pyruvate	P.EpiLCs.day1
2-Hydroxyglutarate	M6	2-Hydroxyglutarate-M6	1-13C-Pyruvate	P.EpiLCs.day1
2-Oxoglutarate	M6	2-Oxoglutarate-M6	1-13C-Pyruvate	P.EpiLCs.day1
Alanine	M6	Alanine-M6	1-13C-Pyruvate	P.EpiLCs.day1
Citrate	M6	Citrate-M6	1-13C-Pyruvate	P.EpiLCs.day1	0
Fumarate	M6	Fumarate-M6	1-13C-Pyruvate	P.EpiLCs.day1
Glutamate	M6	Glutamate-M6	1-13C-Pyruvate	P.EpiLCs.day1	0.00437975
Glutamine	M6	Glutamine-M6	1-13C-Pyruvate	P.EpiLCs.day1	0
Lactate	M6	Lactate-M6	1-13C-Pyruvate	P.EpiLCs.day1
Aspartate	M6	Aspartate-M6	1-13C-Pyruvate	P.EpiLCs.day1
Malate	M6	Malate-M6	1-13C-Pyruvate	P.EpiLCs.day1
Pyruvate	M6	Pyruvate-M6	1-13C-Pyruvate	P.EpiLCs.day1
Succinate	M6	Succinate-M6	1-13C-Pyruvate	P.EpiLCs.day1
2-Hydroxyglutarate	M0	2-Hydroxyglutarate-M0	1-13C-Pyruvate	P.EpiLCs.day2	0.808312
2-Oxoglutarate	M0	2-Oxoglutarate-M0	1-13C-Pyruvate	P.EpiLCs.day2	0.826304
Alanine	M0	Alanine-M0	1-13C-Pyruvate	P.EpiLCs.day2	0.523525
Citrate	M0	Citrate-M0	1-13C-Pyruvate	P.EpiLCs.day2	0.682158
Fumarate	M0	Fumarate-M0	1-13C-Pyruvate	P.EpiLCs.day2	0.650976
Glutamate	M0	Glutamate-M0	1-13C-Pyruvate	P.EpiLCs.day2	0.812273
Glutamine	M0	Glutamine-M0	1-13C-Pyruvate	P.EpiLCs.day2	0.733968
Lactate	M0	Lactate-M0	1-13C-Pyruvate	P.EpiLCs.day2	0.456901
Aspartate	M0	Aspartate-M0	1-13C-Pyruvate	P.EpiLCs.day2	0.900592
Malate	M0	Malate-M0	1-13C-Pyruvate	P.EpiLCs.day2	0.66419
Pyruvate	M0	Pyruvate-M0	1-13C-Pyruvate	P.EpiLCs.day2	0.55049
Succinate	M0	Succinate-M0	1-13C-Pyruvate	P.EpiLCs.day2	0.852204
2-Hydroxyglutarate	M0	2-Hydroxyglutarate-M0	1-13C-Pyruvate	P.EpiLCs.day2	0.808878
2-Oxoglutarate	M0	2-Oxoglutarate-M0	1-13C-Pyruvate	P.EpiLCs.day2	0.832901
Alanine	M0	Alanine-M0	1-13C-Pyruvate	P.EpiLCs.day2	0.5165
Citrate	M0	Citrate-M0	1-13C-Pyruvate	P.EpiLCs.day2	0.678215
Fumarate	M0	Fumarate-M0	1-13C-Pyruvate	P.EpiLCs.day2	0.644539
Glutamate	M0	Glutamate-M0	1-13C-Pyruvate	P.EpiLCs.day2	0.810334
Glutamine	M0	Glutamine-M0	1-13C-Pyruvate	P.EpiLCs.day2	0.826907
Lactate	M0	Lactate-M0	1-13C-Pyruvate	P.EpiLCs.day2	0.448188
Aspartate	M0	Aspartate-M0	1-13C-Pyruvate	P.EpiLCs.day2	0.903947
Malate	M0	Malate-M0	1-13C-Pyruvate	P.EpiLCs.day2	0.67232
Pyruvate	M0	Pyruvate-M0	1-13C-Pyruvate	P.EpiLCs.day2	0.549992
Succinate	M0	Succinate-M0	1-13C-Pyruvate	P.EpiLCs.day2	0.858424
2-Hydroxyglutarate	M0	2-Hydroxyglutarate-M0	1-13C-Pyruvate	P.EpiLCs.day2	0.80818
2-Oxoglutarate	M0	2-Oxoglutarate-M0	1-13C-Pyruvate	P.EpiLCs.day2	0.798989
Alanine	M0	Alanine-M0	1-13C-Pyruvate	P.EpiLCs.day2	0.518745
Citrate	M0	Citrate-M0	1-13C-Pyruvate	P.EpiLCs.day2	0.678858
Fumarate	M0	Fumarate-M0	1-13C-Pyruvate	P.EpiLCs.day2	0.64191
Glutamate	M0	Glutamate-M0	1-13C-Pyruvate	P.EpiLCs.day2	0.857854
Glutamine	M0	Glutamine-M0	1-13C-Pyruvate	P.EpiLCs.day2	0.706922
Lactate	M0	Lactate-M0	1-13C-Pyruvate	P.EpiLCs.day2	0.451357
Aspartate	M0	Aspartate-M0	1-13C-Pyruvate	P.EpiLCs.day2	0.905306
Malate	M0	Malate-M0	1-13C-Pyruvate	P.EpiLCs.day2	0.67158
Pyruvate	M0	Pyruvate-M0	1-13C-Pyruvate	P.EpiLCs.day2	0.549821
Succinate	M0	Succinate-M0	1-13C-Pyruvate	P.EpiLCs.day2	0.860031
2-Hydroxyglutarate	M1	2-Hydroxyglutarate-M1	1-13C-Pyruvate	P.EpiLCs.day2	0.169196
2-Oxoglutarate	M1	2-Oxoglutarate-M1	1-13C-Pyruvate	P.EpiLCs.day2	0.147885
Alanine	M1	Alanine-M1	1-13C-Pyruvate	P.EpiLCs.day2	0.436256
Citrate	M1	Citrate-M1	1-13C-Pyruvate	P.EpiLCs.day2	0.26825
Fumarate	M1	Fumarate-M1	1-13C-Pyruvate	P.EpiLCs.day2	0.300877
Glutamate	M1	Glutamate-M1	1-13C-Pyruvate	P.EpiLCs.day2	0.138313
Glutamine	M1	Glutamine-M1	1-13C-Pyruvate	P.EpiLCs.day2	0.2442
Lactate	M1	Lactate-M1	1-13C-Pyruvate	P.EpiLCs.day2	0.506921
Aspartate	M1	Aspartate-M1	1-13C-Pyruvate	P.EpiLCs.day2	0.0926083
Malate	M1	Malate-M1	1-13C-Pyruvate	P.EpiLCs.day2	0.292102
Pyruvate	M1	Pyruvate-M1	1-13C-Pyruvate	P.EpiLCs.day2	0.394777
Succinate	M1	Succinate-M1	1-13C-Pyruvate	P.EpiLCs.day2	0.128514
2-Hydroxyglutarate	M1	2-Hydroxyglutarate-M1	1-13C-Pyruvate	P.EpiLCs.day2	0.169932
[truncated: 1,238 more rows]

## Sheet: 13C-EpiSCs-time-points
metabolite	isotopologue	metabolite-isotopologue	13C-nutrient	stem-cells	time-points	values
2-Hydroxyglutarate	M0	2-Hydroxyglutarate-M0	unlabeled	EpiSCs	0h	0.869703
2-Hydroxyglutarate	M0	2-Hydroxyglutarate-M0	unlabeled	EpiSCs	0h	0.869346
2-Hydroxyglutarate	M0	2-Hydroxyglutarate-M0	U-13C-Glucose	EpiSCs	0.5h	0.863898
2-Hydroxyglutarate	M0	2-Hydroxyglutarate-M0	U-13C-Glucose	EpiSCs	0.5h	0.863151
2-Hydroxyglutarate	M0	2-Hydroxyglutarate-M0	unlabeled	EpiSCs	0h	0.860915
2-Hydroxyglutarate	M0	2-Hydroxyglutarate-M0	U-13C-Glucose	EpiSCs	0.5h	0.835775
2-Hydroxyglutarate	M5	2-Hydroxyglutarate-M5	U-13C-U-13C-Glucoselutamine	EpiSCs	5h	0.823442
2-Hydroxyglutarate	M5	2-Hydroxyglutarate-M5	U-13C-U-13C-Glucoselutamine	EpiSCs	5h	0.819594
2-Hydroxyglutarate	M5	2-Hydroxyglutarate-M5	U-13C-U-13C-Glucoselutamine	EpiSCs	5h	0.819453
2-Hydroxyglutarate	M5	2-Hydroxyglutarate-M5	U-13C-U-13C-Glucoselutamine	EpiSCs	2h	0.793071
2-Hydroxyglutarate	M5	2-Hydroxyglutarate-M5	U-13C-U-13C-Glucoselutamine	EpiSCs	2h	0.786731
2-Hydroxyglutarate	M5	2-Hydroxyglutarate-M5	U-13C-U-13C-Glucoselutamine	EpiSCs	2h	0.783671
2-Hydroxyglutarate	M0	2-Hydroxyglutarate-M0	U-13C-Glucose	EpiSCs	2h	0.781193
2-Hydroxyglutarate	M5	2-Hydroxyglutarate-M5	U-13C-U-13C-Glucoselutamine	EpiSCs	8h	0.752408
2-Hydroxyglutarate	M5	2-Hydroxyglutarate-M5	U-13C-U-13C-Glucoselutamine	EpiSCs	8h	0.705128
2-Hydroxyglutarate	M5	2-Hydroxyglutarate-M5	U-13C-U-13C-Glucoselutamine	EpiSCs	8h	0.703329
2-Hydroxyglutarate	M0	2-Hydroxyglutarate-M0	U-13C-U-13C-Glucoselutamine	EpiSCs	0.5h	0.682106
2-Hydroxyglutarate	M0	2-Hydroxyglutarate-M0	U-13C-Glucose	EpiSCs	2h	0.660051
2-Hydroxyglutarate	M0	2-Hydroxyglutarate-M0	U-13C-Glucose	EpiSCs	2h	0.627595
2-Hydroxyglutarate	M0	2-Hydroxyglutarate-M0	U-13C-Glucose	EpiSCs	5h	0.623515
2-Hydroxyglutarate	M0	2-Hydroxyglutarate-M0	U-13C-U-13C-Glucoselutamine	EpiSCs	0.5h	0.609569
2-Hydroxyglutarate	M0	2-Hydroxyglutarate-M0	U-13C-U-13C-Glucoselutamine	EpiSCs	0.5h	0.565254
2-Hydroxyglutarate	M0	2-Hydroxyglutarate-M0	U-13C-Glucose	EpiSCs	8h	0.553236
2-Hydroxyglutarate	M0	2-Hydroxyglutarate-M0	U-13C-Glucose	EpiSCs	5h	0.551825
2-Hydroxyglutarate	M0	2-Hydroxyglutarate-M0	U-13C-Glucose	EpiSCs	5h	0.534962
2-Hydroxyglutarate	M0	2-Hydroxyglutarate-M0	U-13C-Glucose	EpiSCs	8h	0.534007
2-Hydroxyglutarate	M0	2-Hydroxyglutarate-M0	U-13C-Glucose	EpiSCs	8h	0.527866
2-Hydroxyglutarate	M5	2-Hydroxyglutarate-M5	U-13C-U-13C-Glucoselutamine	EpiSCs	0.5h	0.348032
2-Hydroxyglutarate	M5	2-Hydroxyglutarate-M5	U-13C-U-13C-Glucoselutamine	EpiSCs	0.5h	0.302268
2-Hydroxyglutarate	M2	2-Hydroxyglutarate-M2	U-13C-Glucose	EpiSCs	5h	0.214579
2-Hydroxyglutarate	M5	2-Hydroxyglutarate-M5	U-13C-U-13C-Glucoselutamine	EpiSCs	0.5h	0.214307
2-Hydroxyglutarate	M2	2-Hydroxyglutarate-M2	U-13C-Glucose	EpiSCs	8h	0.210365
2-Hydroxyglutarate	M2	2-Hydroxyglutarate-M2	U-13C-Glucose	EpiSCs	8h	0.203893
2-Hydroxyglutarate	M2	2-Hydroxyglutarate-M2	U-13C-Glucose	EpiSCs	5h	0.192221
2-Hydroxyglutarate	M2	2-Hydroxyglutarate-M2	U-13C-Glucose	EpiSCs	8h	0.192138
2-Hydroxyglutarate	M2	2-Hydroxyglutarate-M2	U-13C-Glucose	EpiSCs	2h	0.160612
2-Hydroxyglutarate	M0	2-Hydroxyglutarate-M0	U-13C-U-13C-Glucoselutamine	EpiSCs	2h	0.148283
2-Hydroxyglutarate	M0	2-Hydroxyglutarate-M0	U-13C-U-13C-Glucoselutamine	EpiSCs	2h	0.145531
2-Hydroxyglutarate	M0	2-Hydroxyglutarate-M0	U-13C-U-13C-Glucoselutamine	EpiSCs	2h	0.145085
2-Hydroxyglutarate	M2	2-Hydroxyglutarate-M2	U-13C-Glucose	EpiSCs	5h	0.144298
2-Hydroxyglutarate	M2	2-Hydroxyglutarate-M2	U-13C-Glucose	EpiSCs	2h	0.138503
2-Hydroxyglutarate	M1	2-Hydroxyglutarate-M1	unlabeled	EpiSCs	0h	0.127241
2-Hydroxyglutarate	M1	2-Hydroxyglutarate-M1	U-13C-Glucose	EpiSCs	0.5h	0.124495
2-Hydroxyglutarate	M1	2-Hydroxyglutarate-M1	unlabeled	EpiSCs	0h	0.121991
2-Hydroxyglutarate	M1	2-Hydroxyglutarate-M1	U-13C-Glucose	EpiSCs	0.5h	0.120247
2-Hydroxyglutarate	M1	2-Hydroxyglutarate-M1	unlabeled	EpiSCs	0h	0.119824
2-Hydroxyglutarate	M1	2-Hydroxyglutarate-M1	U-13C-Glucose	EpiSCs	0.5h	0.113864
2-Hydroxyglutarate	M1	2-Hydroxyglutarate-M1	U-13C-Glucose	EpiSCs	2h	0.107854
2-Hydroxyglutarate	M0	2-Hydroxyglutarate-M0	U-13C-U-13C-Glucoselutamine	EpiSCs	8h	0.102703
2-Hydroxyglutarate	M3	2-Hydroxyglutarate-M3	U-13C-U-13C-Glucoselutamine	EpiSCs	8h	0.0999149
2-Hydroxyglutarate	M3	2-Hydroxyglutarate-M3	U-13C-U-13C-Glucoselutamine	EpiSCs	8h	0.096023
2-Hydroxyglutarate	M0	2-Hydroxyglutarate-M0	U-13C-U-13C-Glucoselutamine	EpiSCs	8h	0.0956863
2-Hydroxyglutarate	M1	2-Hydroxyglutarate-M1	U-13C-Glucose	EpiSCs	2h	0.0952572
2-Hydroxyglutarate	M1	2-Hydroxyglutarate-M1	U-13C-Glucose	EpiSCs	5h	0.094126
2-Hydroxyglutarate	M1	2-Hydroxyglutarate-M1	U-13C-Glucose	EpiSCs	2h	0.0936151
2-Hydroxyglutarate	M3	2-Hydroxyglutarate-M3	U-13C-U-13C-Glucoselutamine	EpiSCs	8h	0.091544
2-Hydroxyglutarate	M1	2-Hydroxyglutarate-M1	U-13C-U-13C-Glucoselutamine	EpiSCs	0.5h	0.0914562
2-Hydroxyglutarate	M1	2-Hydroxyglutarate-M1	U-13C-Glucose	EpiSCs	8h	0.0897337
2-Hydroxyglutarate	M1	2-Hydroxyglutarate-M1	U-13C-Glucose	EpiSCs	8h	0.0886592
2-Hydroxyglutarate	M1	2-Hydroxyglutarate-M1	U-13C-Glucose	EpiSCs	8h	0.087244
2-Hydroxyglutarate	M1	2-Hydroxyglutarate-M1	U-13C-Glucose	EpiSCs	5h	0.0867991
2-Hydroxyglutarate	M1	2-Hydroxyglutarate-M1	U-13C-Glucose	EpiSCs	5h	0.0823669
2-Hydroxyglutarate	M1	2-Hydroxyglutarate-M1	U-13C-U-13C-Glucoselutamine	EpiSCs	0.5h	0.0814369
2-Hydroxyglutarate	M1	2-Hydroxyglutarate-M1	U-13C-U-13C-Glucoselutamine	EpiSCs	0.5h	0.0787575
2-Hydroxyglutarate	M0	2-Hydroxyglutarate-M0	U-13C-U-13C-Glucoselutamine	EpiSCs	5h	0.0745084
2-Hydroxyglutarate	M0	2-Hydroxyglutarate-M0	U-13C-U-13C-Glucoselutamine	EpiSCs	5h	0.0732143
2-Hydroxyglutarate	M4	2-Hydroxyglutarate-M4	U-13C-Glucose	EpiSCs	5h	0.0730012
2-Hydroxyglutarate	M0	2-Hydroxyglutarate-M0	U-13C-U-13C-Glucoselutamine	EpiSCs	5h	0.0719485
2-Hydroxyglutarate	M4	2-Hydroxyglutarate-M4	U-13C-Glucose	EpiSCs	8h	0.0714618
2-Hydroxyglutarate	M4	2-Hydroxyglutarate-M4	U-13C-Glucose	EpiSCs	8h	0.0707193
2-Hydroxyglutarate	M4	2-Hydroxyglutarate-M4	U-13C-Glucose	EpiSCs	8h	0.0705021
2-Hydroxyglutarate	M3	2-Hydroxyglutarate-M3	U-13C-Glucose	EpiSCs	8h	0.0655019
2-Hydroxyglutarate	M3	2-Hydroxyglutarate-M3	U-13C-Glucose	EpiSCs	8h	0.0634575
2-Hydroxyglutarate	M4	2-Hydroxyglutarate-M4	U-13C-Glucose	EpiSCs	5h	0.0627838
2-Hydroxyglutarate	M2	2-Hydroxyglutarate-M2	U-13C-U-13C-Glucoselutamine	EpiSCs	8h	0.0627785
2-Hydroxyglutarate	M4	2-Hydroxyglutarate-M4	U-13C-Glucose	EpiSCs	5h	0.0626353
2-Hydroxyglutarate	M3	2-Hydroxyglutarate-M3	U-13C-Glucose	EpiSCs	5h	0.0624036
2-Hydroxyglutarate	M2	2-Hydroxyglutarate-M2	U-13C-Glucose	EpiSCs	2h	0.0619757
2-Hydroxyglutarate	M0	2-Hydroxyglutarate-M0	U-13C-U-13C-Glucoselutamine	EpiSCs	8h	0.0617133
2-Hydroxyglutarate	M2	2-Hydroxyglutarate-M2	U-13C-U-13C-Glucoselutamine	EpiSCs	8h	0.0615114
2-Hydroxyglutarate	M3	2-Hydroxyglutarate-M3	U-13C-Glucose	EpiSCs	8h	0.0599223
2-Hydroxyglutarate	M3	2-Hydroxyglutarate-M3	U-13C-Glucose	EpiSCs	5h	0.0596274
2-Hydroxyglutarate	M3	2-Hydroxyglutarate-M3	U-13C-U-13C-Glucoselutamine	EpiSCs	5h	0.0535154
2-Hydroxyglutarate	M3	2-Hydroxyglutarate-M3	U-13C-U-13C-Glucoselutamine	EpiSCs	5h	0.0529323
2-Hydroxyglutarate	M3	2-Hydroxyglutarate-M3	U-13C-U-13C-Glucoselutamine	EpiSCs	5h	0.0522801
2-Hydroxyglutarate	M4	2-Hydroxyglutarate-M4	U-13C-Glucose	EpiSCs	2h	0.0507455
2-Hydroxyglutarate	M2	2-Hydroxyglutarate-M2	U-13C-U-13C-Glucoselutamine	EpiSCs	8h	0.0476431
2-Hydroxyglutarate	M3	2-Hydroxyglutarate-M3	U-13C-Glucose	EpiSCs	5h	0.047051
2-Hydroxyglutarate	M4	2-Hydroxyglutarate-M4	U-13C-Glucose	EpiSCs	2h	0.0438394
2-Hydroxyglutarate	M5	2-Hydroxyglutarate-M5	U-13C-Glucose	EpiSCs	5h	0.0409577
2-Hydroxyglutarate	M3	2-Hydroxyglutarate-M3	U-13C-Glucose	EpiSCs	2h	0.040881
2-Hydroxyglutarate	M3	2-Hydroxyglutarate-M3	U-13C-Glucose	EpiSCs	2h	0.0383733
2-Hydroxyglutarate	M5	2-Hydroxyglutarate-M5	U-13C-Glucose	EpiSCs	8h	0.0372194
2-Hydroxyglutarate	M5	2-Hydroxyglutarate-M5	U-13C-Glucose	EpiSCs	8h	0.0371169
2-Hydroxyglutarate	M5	2-Hydroxyglutarate-M5	U-13C-Glucose	EpiSCs	8h	0.0369578
2-Hydroxyglutarate	M5	2-Hydroxyglutarate-M5	U-13C-Glucose	EpiSCs	5h	0.0357011
2-Hydroxyglutarate	M5	2-Hydroxyglutarate-M5	U-13C-Glucose	EpiSCs	0.5h	0.0333127
2-Hydroxyglutarate	M5	2-Hydroxyglutarate-M5	U-13C-Glucose	EpiSCs	5h	0.0311459
2-Hydroxyglutarate	M2	2-Hydroxyglutarate-M2	U-13C-U-13C-Glucoselutamine	EpiSCs	5h	0.0296854
2-Hydroxyglutarate	M2	2-Hydroxyglutarate-M2	U-13C-U-13C-Glucoselutamine	EpiSCs	5h	0.0291262
2-Hydroxyglutarate	M2	2-Hydroxyglutarate-M2	U-13C-U-13C-Glucoselutamine	EpiSCs	5h	0.0285952
2-Hydroxyglutarate	M5	2-Hydroxyglutarate-M5	U-13C-Glucose	EpiSCs	2h	0.0265509
2-Hydroxyglutarate	M3	2-Hydroxyglutarate-M3	U-13C-U-13C-Glucoselutamine	EpiSCs	2h	0.025985
2-Hydroxyglutarate	M3	2-Hydroxyglutarate-M3	U-13C-U-13C-Glucoselutamine	EpiSCs	2h	0.0248033
2-Hydroxyglutarate	M3	2-Hydroxyglutarate-M3	U-13C-Glucose	EpiSCs	2h	0.024417
2-Hydroxyglutarate	M3	2-Hydroxyglutarate-M3	U-13C-U-13C-Glucoselutamine	EpiSCs	2h	0.0240827
2-Hydroxyglutarate	M5	2-Hydroxyglutarate-M5	U-13C-Glucose	EpiSCs	2h	0.0239767
2-Hydroxyglutarate	M1	2-Hydroxyglutarate-M1	U-13C-U-13C-Glucoselutamine	EpiSCs	2h	0.0217576
2-Hydroxyglutarate	M1	2-Hydroxyglutarate-M1	U-13C-U-13C-Glucoselutamine	EpiSCs	8h	0.0214563
2-Hydroxyglutarate	M1	2-Hydroxyglutarate-M1	U-13C-U-13C-Glucoselutamine	EpiSCs	2h	0.0213446
2-Hydroxyglutarate	M1	2-Hydroxyglutarate-M1	U-13C-U-13C-Glucoselutamine	EpiSCs	2h	0.0208676
2-Hydroxyglutarate	M4	2-Hydroxyglutarate-M4	U-13C-U-13C-Glucoselutamine	EpiSCs	8h	0.0207268
2-Hydroxyglutarate	M1	2-Hydroxyglutarate-M1	U-13C-U-13C-Glucoselutamine	EpiSCs	8h	0.0204614
2-Hydroxyglutarate	M4	2-Hydroxyglutarate-M4	U-13C-U-13C-Glucoselutamine	EpiSCs	8h	0.0198126
2-Hydroxyglutarate	M4	2-Hydroxyglutarate-M4	U-13C-U-13C-Glucoselutamine	EpiSCs	8h	0.0186518
2-Hydroxyglutarate	M1	2-Hydroxyglutarate-M1	U-13C-U-13C-Glucoselutamine	EpiSCs	8h	0.018508
2-Hydroxyglutarate	M2	2-Hydroxyglutarate-M2	U-13C-Glucose	EpiSCs	0.5h	0.0170482
2-Hydroxyglutarate	M2	2-Hydroxyglutarate-M2	U-13C-U-13C-Glucoselutamine	EpiSCs	2h	0.0157391
2-Hydroxyglutarate	M4	2-Hydroxyglutarate-M4	U-13C-Glucose	EpiSCs	2h	0.0152952
2-Hydroxyglutarate	M2	2-Hydroxyglutarate-M2	U-13C-U-13C-Glucoselutamine	EpiSCs	2h	0.0152216
2-Hydroxyglutarate	M2	2-Hydroxyglutarate-M2	U-13C-Glucose	EpiSCs	0.5h	0.014707
2-Hydroxyglutarate	M2	2-Hydroxyglutarate-M2	U-13C-U-13C-Glucoselutamine	EpiSCs	2h	0.0126389
2-Hydroxyglutarate	M4	2-Hydroxyglutarate-M4	U-13C-U-13C-Glucoselutamine	EpiSCs	5h	0.0125167
2-Hydroxyglutarate	M1	2-Hydroxyglutarate-M1	U-13C-U-13C-Glucoselutamine	EpiSCs	5h	0.0121746
2-Hydroxyglutarate	M1	2-Hydroxyglutarate-M1	U-13C-U-13C-Glucoselutamine	EpiSCs	5h	0.0119972
2-Hydroxyglutarate	M4	2-Hydroxyglutarate-M4	U-13C-U-13C-Glucoselutamine	EpiSCs	5h	0.011935
2-Hydroxyglutarate	M2	2-Hydroxyglutarate-M2	unlabeled	EpiSCs	0h	0.0118436
2-Hydroxyglutarate	M4	2-Hydroxyglutarate-M4	U-13C-U-13C-Glucoselutamine	EpiSCs	5h	0.011572
2-Hydroxyglutarate	M1	2-Hydroxyglutarate-M1	U-13C-U-13C-Glucoselutamine	EpiSCs	5h	0.0115101
2-Hydroxyglutarate	M2	2-Hydroxyglutarate-M2	U-13C-Glucose	EpiSCs	0.5h	0.0112571
2-Hydroxyglutarate	M2	2-Hydroxyglutarate-M2	unlabeled	EpiSCs	0h	0.010196
2-Hydroxyglutarate	M5	2-Hydroxyglutarate-M5	U-13C-Glucose	EpiSCs	2h	0.00926477
2-Hydroxyglutarate	M2	2-Hydroxyglutarate-M2	U-13C-U-13C-Glucoselutamine	EpiSCs	0.5h	0.00871083
2-Hydroxyglutarate	M2	2-Hydroxyglutarate-M2	unlabeled	EpiSCs	0h	0.00866289
2-Hydroxyglutarate	M2	2-Hydroxyglutarate-M2	U-13C-U-13C-Glucoselutamine	EpiSCs	0.5h	0.00699736
2-Hydroxyglutarate	M2	2-Hydroxyglutarate-M2	U-13C-U-13C-Glucoselutamine	EpiSCs	0.5h	0.00672594
2-Hydroxyglutarate	M4	2-Hydroxyglutarate-M4	U-13C-U-13C-Glucoselutamine	EpiSCs	2h	0.0057457
2-Hydroxyglutarate	M4	2-Hydroxyglutarate-M4	U-13C-U-13C-Glucoselutamine	EpiSCs	2h	0.00518606
2-Hydroxyglutarate	M4	2-Hydroxyglutarate-M4	U-13C-U-13C-Glucoselutamine	EpiSCs	2h	0.00425516
2-Hydroxyglutarate	M3	2-Hydroxyglutarate-M3	U-13C-U-13C-Glucoselutamine	EpiSCs	0.5h	0.00279849
2-Hydroxyglutarate	M3	2-Hydroxyglutarate-M3	U-13C-Glucose	EpiSCs	0.5h	0.00189479
2-Hydroxyglutarate	M3	2-Hydroxyglutarate-M3	U-13C-U-13C-Glucoselutamine	EpiSCs	0.5h	0.000958833
2-Hydroxyglutarate	M4	2-Hydroxyglutarate-M4	U-13C-U-13C-Glucoselutamine	EpiSCs	0.5h	0.000621285
2-Hydroxyglutarate	M3	2-Hydroxyglutarate-M3	U-13C-Glucose	EpiSCs	0.5h	0.000350062
2-Hydroxyglutarate	M3	2-Hydroxyglutarate-M3	unlabeled	EpiSCs	0h	0.000276868
2-Hydroxyglutarate	M3	2-Hydroxyglutarate-M3	unlabeled	EpiSCs	0h	0
2-Hydroxyglutarate	M3	2-Hydroxyglutarate-M3	unlabeled	EpiSCs	0h	0
2-Hydroxyglutarate	M3	2-Hydroxyglutarate-M3	U-13C-Glucose	EpiSCs	0.5h	0
2-Hydroxyglutarate	M3	2-Hydroxyglutarate-M3	U-13C-U-13C-Glucoselutamine	EpiSCs	0.5h	0
2-Hydroxyglutarate	M4	2-Hydroxyglutarate-M4	unlabeled	EpiSCs	0h	0
2-Hydroxyglutarate	M4	2-Hydroxyglutarate-M4	unlabeled	EpiSCs	0h	0
2-Hydroxyglutarate	M4	2-Hydroxyglutarate-M4	unlabeled	EpiSCs	0h	0
2-Hydroxyglutarate	M4	2-Hydroxyglutarate-M4	U-13C-Glucose	EpiSCs	0.5h	0
2-Hydroxyglutarate	M4	2-Hydroxyglutarate-M4	U-13C-Glucose	EpiSCs	0.5h	0
2-Hydroxyglutarate	M4	2-Hydroxyglutarate-M4	U-13C-Glucose	EpiSCs	0.5h	0
2-Hydroxyglutarate	M4	2-Hydroxyglutarate-M4	U-13C-U-13C-Glucoselutamine	EpiSCs	0.5h	0
2-Hydroxyglutarate	M4	2-Hydroxyglutarate-M4	U-13C-U-13C-Glucoselutamine	EpiSCs	0.5h	0
2-Hydroxyglutarate	M5	2-Hydroxyglutarate-M5	unlabeled	EpiSCs	0h	0
2-Hydroxyglutarate	M5	2-Hydroxyglutarate-M5	unlabeled	EpiSCs	0h	0
2-Hydroxyglutarate	M5	2-Hydroxyglutarate-M5	unlabeled	EpiSCs	0h	0
2-Hydroxyglutarate	M5	2-Hydroxyglutarate-M5	U-13C-Glucose	EpiSCs	0.5h	0
2-Hydroxyglutarate	M5	2-Hydroxyglutarate-M5	U-13C-Glucose	EpiSCs	0.5h	0
2-Oxoglutarate	M5	2-Oxoglutarate-M5	U-13C-U-13C-Glucoselutamine	EpiSCs	2h	0.827508
2-Oxoglutarate	M5	2-Oxoglutarate-M5	U-13C-U-13C-Glucoselutamine	EpiSCs	0.5h	0.824421
2-Oxoglutarate	M5	2-Oxoglutarate-M5	U-13C-U-13C-Glucoselutamine	EpiSCs	2h	0.820072
2-Oxoglutarate	M5	2-Oxoglutarate-M5	U-13C-U-13C-Glucoselutamine	EpiSCs	2h	0.818915
2-Oxoglutarate	M0	2-Oxoglutarate-M0	unlabeled	EpiSCs	0h	0.809536
2-Oxoglutarate	M0	2-Oxoglutarate-M0	unlabeled	EpiSCs	0h	0.805451
2-Oxoglutarate	M0	2-Oxoglutarate-M0	unlabeled	EpiSCs	0h	0.804156
2-Oxoglutarate	M5	2-Oxoglutarate-M5	U-13C-U-13C-Glucoselutamine	EpiSCs	0.5h	0.792658
2-Oxoglutarate	M5	2-Oxoglutarate-M5	U-13C-U-13C-Glucoselutamine	EpiSCs	5h	0.779246
2-Oxoglutarate	M0	2-Oxoglutarate-M0	U-13C-Glucose	EpiSCs	0.5h	0.779085
2-Oxoglutarate	M5	2-Oxoglutarate-M5	U-13C-U-13C-Glucoselutamine	EpiSCs	5h	0.774577
2-Oxoglutarate	M5	2-Oxoglutarate-M5	U-13C-U-13C-Glucoselutamine	EpiSCs	5h	0.765311
2-Oxoglutarate	M0	2-Oxoglutarate-M0	U-13C-Glucose	EpiSCs	0.5h	0.75532
2-Oxoglutarate	M5	2-Oxoglutarate-M5	U-13C-U-13C-Glucoselutamine	EpiSCs	0.5h	0.730034
2-Oxoglutarate	M0	2-Oxoglutarate-M0	U-13C-Glucose	EpiSCs	0.5h	0.674829
2-Oxoglutarate	M5	2-Oxoglutarate-M5	U-13C-U-13C-Glucoselutamine	EpiSCs	8h	0.655393
2-Oxoglutarate	M0	2-Oxoglutarate-M0	U-13C-Glucose	EpiSCs	2h	0.64196
2-Oxoglutarate	M5	2-Oxoglutarate-M5	U-13C-U-13C-Glucoselutamine	EpiSCs	8h	0.630381
2-Oxoglutarate	M5	2-Oxoglutarate-M5	U-13C-U-13C-Glucoselutamine	EpiSCs	8h	0.619759
2-Oxoglutarate	M0	2-Oxoglutarate-M0	U-13C-Glucose	EpiSCs	5h	0.564197
2-Oxoglutarate	M0	2-Oxoglutarate-M0	U-13C-Glucose	EpiSCs	2h	0.542726
2-Oxoglutarate	M0	2-Oxoglutarate-M0	U-13C-Glucose	EpiSCs	8h	0.510199
2-Oxoglutarate	M0	2-Oxoglutarate-M0	U-13C-Glucose	EpiSCs	8h	0.506927
2-Oxoglutarate	M0	2-Oxoglutarate-M0	U-13C-Glucose	EpiSCs	5h	0.506434
2-Oxoglutarate	M0	2-Oxoglutarate-M0	U-13C-Glucose	EpiSCs	2h	0.503479
2-Oxoglutarate	M0	2-Oxoglutarate-M0	U-13C-Glucose	EpiSCs	5h	0.486324
2-Oxoglutarate	M0	2-Oxoglutarate-M0	U-13C-Glucose	EpiSCs	8h	0.485878
2-Oxoglutarate	M0	2-Oxoglutarate-M0	U-13C-U-13C-Glucoselutamine	EpiSCs	0.5h	0.215536
2-Oxoglutarate	M2	2-Oxoglutarate-M2	U-13C-Glucose	EpiSCs	5h	0.213053
2-Oxoglutarate	M2	2-Oxoglutarate-M2	U-13C-Glucose	EpiSCs	8h	0.207394
2-Oxoglutarate	M2	2-Oxoglutarate-M2	U-13C-Glucose	EpiSCs	2h	0.197771
2-Oxoglutarate	M2	2-Oxoglutarate-M2	U-13C-Glucose	EpiSCs	8h	0.191592
2-Oxoglutarate	M2	2-Oxoglutarate-M2	U-13C-Glucose	EpiSCs	8h	0.190015
2-Oxoglutarate	M2	2-Oxoglutarate-M2	U-13C-Glucose	EpiSCs	5h	0.187048
2-Oxoglutarate	M2	2-Oxoglutarate-M2	U-13C-Glucose	EpiSCs	2h	0.176121
2-Oxoglutarate	M1	2-Oxoglutarate-M1	unlabeled	EpiSCs	0h	0.17493
2-Oxoglutarate	M1	2-Oxoglutarate-M1	unlabeled	EpiSCs	0h	0.173428
2-Oxoglutarate	M1	2-Oxoglutarate-M1	unlabeled	EpiSCs	0h	0.168531
2-Oxoglutarate	M1	2-Oxoglutarate-M1	U-13C-Glucose	EpiSCs	0.5h	0.167298
2-Oxoglutarate	M1	2-Oxoglutarate-M1	U-13C-Glucose	EpiSCs	0.5h	0.1653
2-Oxoglutarate	M0	2-Oxoglutarate-M0	U-13C-U-13C-Glucoselutamine	EpiSCs	0.5h	0.161921
2-Oxoglutarate	M2	2-Oxoglutarate-M2	U-13C-Glucose	EpiSCs	0.5h	0.157874
2-Oxoglutarate	M1	2-Oxoglutarate-M1	U-13C-Glucose	EpiSCs	0.5h	0.154991
2-Oxoglutarate	M3	2-Oxoglutarate-M3	U-13C-U-13C-Glucoselutamine	EpiSCs	8h	0.152333
2-Oxoglutarate	M2	2-Oxoglutarate-M2	U-13C-Glucose	EpiSCs	5h	0.150808
2-Oxoglutarate	M3	2-Oxoglutarate-M3	U-13C-U-13C-Glucoselutamine	EpiSCs	8h	0.137034
2-Oxoglutarate	M0	2-Oxoglutarate-M0	U-13C-U-13C-Glucoselutamine	EpiSCs	0.5h	0.136663
2-Oxoglutarate	M1	2-Oxoglutarate-M1	U-13C-Glucose	EpiSCs	2h	0.128363
2-Oxoglutarate	M3	2-Oxoglutarate-M3	U-13C-U-13C-Glucoselutamine	EpiSCs	8h	0.127724
2-Oxoglutarate	M1	2-Oxoglutarate-M1	U-13C-Glucose	EpiSCs	8h	0.120084
2-Oxoglutarate	M1	2-Oxoglutarate-M1	U-13C-Glucose	EpiSCs	5h	0.119046
2-Oxoglutarate	M1	2-Oxoglutarate-M1	U-13C-Glucose	EpiSCs	8h	0.117836
2-Oxoglutarate	M1	2-Oxoglutarate-M1	U-13C-Glucose	EpiSCs	8h	0.117263
2-Oxoglutarate	M1	2-Oxoglutarate-M1	U-13C-Glucose	EpiSCs	5h	0.114686
2-Oxoglutarate	M2	2-Oxoglutarate-M2	U-13C-Glucose	EpiSCs	2h	0.113351
2-Oxoglutarate	M1	2-Oxoglutarate-M1	U-13C-Glucose	EpiSCs	5h	0.11148
2-Oxoglutarate	M1	2-Oxoglutarate-M1	U-13C-Glucose	EpiSCs	2h	0.110545
2-Oxoglutarate	M1	2-Oxoglutarate-M1	U-13C-Glucose	EpiSCs	2h	0.104947
2-Oxoglutarate	M0	2-Oxoglutarate-M0	U-13C-U-13C-Glucoselutamine	EpiSCs	8h	0.104349
2-Oxoglutarate	M0	2-Oxoglutarate-M0	U-13C-U-13C-Glucoselutamine	EpiSCs	8h	0.0928904
2-Oxoglutarate	M3	2-Oxoglutarate-M3	U-13C-U-13C-Glucoselutamine	EpiSCs	5h	0.0902997
2-Oxoglutarate	M3	2-Oxoglutarate-M3	U-13C-U-13C-Glucoselutamine	EpiSCs	5h	0.0886474
2-Oxoglutarate	M3	2-Oxoglutarate-M3	U-13C-U-13C-Glucoselutamine	EpiSCs	5h	0.0875029
2-Oxoglutarate	M3	2-Oxoglutarate-M3	U-13C-Glucose	EpiSCs	5h	0.0792067
2-Oxoglutarate	M3	2-Oxoglutarate-M3	U-13C-Glucose	EpiSCs	8h	0.077384
2-Oxoglutarate	M4	2-Oxoglutarate-M4	U-13C-Glucose	EpiSCs	2h	0.076158
2-Oxoglutarate	M2	2-Oxoglutarate-M2	U-13C-U-13C-Glucoselutamine	EpiSCs	8h	0.0761082
2-Oxoglutarate	M3	2-Oxoglutarate-M3	U-13C-Glucose	EpiSCs	5h	0.0734353
2-Oxoglutarate	M3	2-Oxoglutarate-M3	U-13C-Glucose	EpiSCs	2h	0.0730841
2-Oxoglutarate	M4	2-Oxoglutarate-M4	U-13C-Glucose	EpiSCs	5h	0.0724583
2-Oxoglutarate	M2	2-Oxoglutarate-M2	U-13C-U-13C-Glucoselutamine	EpiSCs	8h	0.0706597
2-Oxoglutarate	M3	2-Oxoglutarate-M3	U-13C-Glucose	EpiSCs	8h	0.070554
2-Oxoglutarate	M3	2-Oxoglutarate-M3	U-13C-Glucose	EpiSCs	8h	0.0699249
2-Oxoglutarate	M4	2-Oxoglutarate-M4	U-13C-Glucose	EpiSCs	8h	0.0681807
2-Oxoglutarate	M0	2-Oxoglutarate-M0	U-13C-U-13C-Glucoselutamine	EpiSCs	2h	0.0680614
2-Oxoglutarate	M4	2-Oxoglutarate-M4	U-13C-Glucose	EpiSCs	8h	0.0677274
2-Oxoglutarate	M4	2-Oxoglutarate-M4	U-13C-Glucose	EpiSCs	5h	0.0675166
2-Oxoglutarate	M0	2-Oxoglutarate-M0	U-13C-U-13C-Glucoselutamine	EpiSCs	2h	0.0674634
2-Oxoglutarate	M4	2-Oxoglutarate-M4	U-13C-Glucose	EpiSCs	8h	0.0671947
2-Oxoglutarate	M0	2-Oxoglutarate-M0	U-13C-U-13C-Glucoselutamine	EpiSCs	2h	0.0664314
2-Oxoglutarate	M3	2-Oxoglutarate-M3	U-13C-Glucose	EpiSCs	2h	0.0660519
2-Oxoglutarate	M4	2-Oxoglutarate-M4	U-13C-Glucose	EpiSCs	5h	0.0654651
2-Oxoglutarate	M0	2-Oxoglutarate-M0	U-13C-U-13C-Glucoselutamine	EpiSCs	5h	0.0646052
2-Oxoglutarate	M4	2-Oxoglutarate-M4	U-13C-Glucose	EpiSCs	2h	0.061948
2-Oxoglutarate	M2	2-Oxoglutarate-M2	U-13C-U-13C-Glucoselutamine	EpiSCs	8h	0.0619423
2-Oxoglutarate	M3	2-Oxoglutarate-M3	U-13C-U-13C-Glucoselutamine	EpiSCs	2h	0.0607955
2-Oxoglutarate	M0	2-Oxoglutarate-M0	U-13C-U-13C-Glucoselutamine	EpiSCs	5h	0.0603446
2-Oxoglutarate	M0	2-Oxoglutarate-M0	U-13C-U-13C-Glucoselutamine	EpiSCs	5h	0.0599315
2-Oxoglutarate	M3	2-Oxoglutarate-M3	U-13C-U-13C-Glucoselutamine	EpiSCs	2h	0.0592316
2-Oxoglutarate	M0	2-Oxoglutarate-M0	U-13C-U-13C-Glucoselutamine	EpiSCs	8h	0.0589213
2-Oxoglutarate	M3	2-Oxoglutarate-M3	U-13C-U-13C-Glucoselutamine	EpiSCs	2h	0.057343
2-Oxoglutarate	M3	2-Oxoglutarate-M3	U-13C-Glucose	EpiSCs	5h	0.0556007
2-Oxoglutarate	M2	2-Oxoglutarate-M2	U-13C-Glucose	EpiSCs	0.5h	0.0549944
2-Oxoglutarate	M5	2-Oxoglutarate-M5	U-13C-Glucose	EpiSCs	5h	0.0491439
2-Oxoglutarate	M3	2-Oxoglutarate-M3	U-13C-Glucose	EpiSCs	2h	0.0485709
2-Oxoglutarate	M5	2-Oxoglutarate-M5	U-13C-Glucose	EpiSCs	5h	0.0448825
2-Oxoglutarate	M2	2-Oxoglutarate-M2	U-13C-Glucose	EpiSCs	0.5h	0.0448351
2-Oxoglutarate	M5	2-Oxoglutarate-M5	U-13C-Glucose	EpiSCs	2h	0.044561
2-Oxoglutarate	M5	2-Oxoglutarate-M5	U-13C-Glucose	EpiSCs	8h	0.0442775
2-Oxoglutarate	M5	2-Oxoglutarate-M5	U-13C-Glucose	EpiSCs	8h	0.0442418
2-Oxoglutarate	M5	2-Oxoglutarate-M5	U-13C-Glucose	EpiSCs	8h	0.0433271
2-Oxoglutarate	M5	2-Oxoglutarate-M5	U-13C-Glucose	EpiSCs	2h	0.0426076
2-Oxoglutarate	M5	2-Oxoglutarate-M5	U-13C-Glucose	EpiSCs	5h	0.0392136
2-Oxoglutarate	M4	2-Oxoglutarate-M4	U-13C-Glucose	EpiSCs	2h	0.0380881
2-Oxoglutarate	M4	2-Oxoglutarate-M4	U-13C-U-13C-Glucoselutamine	EpiSCs	8h	0.0376188
2-Oxoglutarate	M2	2-Oxoglutarate-M2	U-13C-U-13C-Glucoselutamine	EpiSCs	5h	0.0372559
2-Oxoglutarate	M4	2-Oxoglutarate-M4	U-13C-U-13C-Glucoselutamine	EpiSCs	8h	0.0372371
2-Oxoglutarate	M1	2-Oxoglutarate-M1	U-13C-U-13C-Glucoselutamine	EpiSCs	0.5h	0.0371591
2-Oxoglutarate	M1	2-Oxoglutarate-M1	U-13C-U-13C-Glucoselutamine	EpiSCs	8h	0.0369722
2-Oxoglutarate	M2	2-Oxoglutarate-M2	U-13C-U-13C-Glucoselutamine	EpiSCs	5h	0.0364086
2-Oxoglutarate	M1	2-Oxoglutarate-M1	U-13C-U-13C-Glucoselutamine	EpiSCs	8h	0.0339946
2-Oxoglutarate	M1	2-Oxoglutarate-M1	U-13C-U-13C-Glucoselutamine	EpiSCs	8h	0.033792
2-Oxoglutarate	M1	2-Oxoglutarate-M1	U-13C-U-13C-Glucoselutamine	EpiSCs	0.5h	0.0334739
2-Oxoglutarate	M4	2-Oxoglutarate-M4	U-13C-U-13C-Glucoselutamine	EpiSCs	8h	0.0328914
2-Oxoglutarate	M2	2-Oxoglutarate-M2	U-13C-U-13C-Glucoselutamine	EpiSCs	5h	0.0318934
2-Oxoglutarate	M5	2-Oxoglutarate-M5	U-13C-Glucose	EpiSCs	2h	0.0296671
2-Oxoglutarate	M1	2-Oxoglutarate-M1	U-13C-U-13C-Glucoselutamine	EpiSCs	0.5h	0.0261089
2-Oxoglutarate	M4	2-Oxoglutarate-M4	U-13C-U-13C-Glucoselutamine	EpiSCs	5h	0.0252361
2-Oxoglutarate	M4	2-Oxoglutarate-M4	U-13C-U-13C-Glucoselutamine	EpiSCs	5h	0.0240315
2-Oxoglutarate	M4	2-Oxoglutarate-M4	U-13C-U-13C-Glucoselutamine	EpiSCs	5h	0.0230437
2-Oxoglutarate	M2	2-Oxoglutarate-M2	U-13C-U-13C-Glucoselutamine	EpiSCs	2h	0.0214925
2-Oxoglutarate	M2	2-Oxoglutarate-M2	U-13C-U-13C-Glucoselutamine	EpiSCs	2h	0.0209942
2-Oxoglutarate	M2	2-Oxoglutarate-M2	unlabeled	EpiSCs	0h	0.0203685
2-Oxoglutarate	M2	2-Oxoglutarate-M2	unlabeled	EpiSCs	0h	0.0203625
2-Oxoglutarate	M3	2-Oxoglutarate-M3	U-13C-Glucose	EpiSCs	0.5h	0.0197835
2-Oxoglutarate	M2	2-Oxoglutarate-M2	U-13C-U-13C-Glucoselutamine	EpiSCs	2h	0.019284
2-Oxoglutarate	M1	2-Oxoglutarate-M1	U-13C-U-13C-Glucoselutamine	EpiSCs	5h	0.0175483
2-Oxoglutarate	M2	2-Oxoglutarate-M2	unlabeled	EpiSCs	0h	0.0173165
2-Oxoglutarate	M1	2-Oxoglutarate-M1	U-13C-U-13C-Glucoselutamine	EpiSCs	5h	0.0172922
2-Oxoglutarate	M1	2-Oxoglutarate-M1	U-13C-U-13C-Glucoselutamine	EpiSCs	5h	0.0168245
2-Oxoglutarate	M4	2-Oxoglutarate-M4	U-13C-U-13C-Glucoselutamine	EpiSCs	2h	0.0164344
2-Oxoglutarate	M3	2-Oxoglutarate-M3	U-13C-Glucose	EpiSCs	0.5h	0.015742
2-Oxoglutarate	M4	2-Oxoglutarate-M4	U-13C-U-13C-Glucoselutamine	EpiSCs	2h	0.0156267
2-Oxoglutarate	M1	2-Oxoglutarate-M1	U-13C-U-13C-Glucoselutamine	EpiSCs	2h	0.0155154
2-Oxoglutarate	M1	2-Oxoglutarate-M1	U-13C-U-13C-Glucoselutamine	EpiSCs	2h	0.015397
2-Oxoglutarate	M1	2-Oxoglutarate-M1	U-13C-U-13C-Glucoselutamine	EpiSCs	2h	0.0150587
2-Oxoglutarate	M4	2-Oxoglutarate-M4	U-13C-U-13C-Glucoselutamine	EpiSCs	2h	0.0143746
2-Oxoglutarate	M2	2-Oxoglutarate-M2	U-13C-U-13C-Glucoselutamine	EpiSCs	0.5h	0.0108049
2-Oxoglutarate	M2	2-Oxoglutarate-M2	U-13C-U-13C-Glucoselutamine	EpiSCs	0.5h	0.00831822
2-Oxoglutarate	M2	2-Oxoglutarate-M2	U-13C-U-13C-Glucoselutamine	EpiSCs	0.5h	0.00733368
2-Oxoglutarate	M4	2-Oxoglutarate-M4	U-13C-U-13C-Glucoselutamine	EpiSCs	0.5h	0.00646613
2-Oxoglutarate	M4	2-Oxoglutarate-M4	U-13C-Glucose	EpiSCs	0.5h	0.00534692
2-Oxoglutarate	M4	2-Oxoglutarate-M4	U-13C-U-13C-Glucoselutamine	EpiSCs	0.5h	0.0046127
2-Oxoglutarate	M4	2-Oxoglutarate-M4	U-13C-Glucose	EpiSCs	0.5h	0.00460195
2-Oxoglutarate	M4	2-Oxoglutarate-M4	U-13C-U-13C-Glucoselutamine	EpiSCs	0.5h	0.00448945
2-Oxoglutarate	M3	2-Oxoglutarate-M3	unlabeled	EpiSCs	0h	0.00224342
2-Oxoglutarate	M3	2-Oxoglutarate-M3	unlabeled	EpiSCs	0h	0.00190068
2-Oxoglutarate	M3	2-Oxoglutarate-M3	unlabeled	EpiSCs	0h	0.0015639
2-Oxoglutarate	M4	2-Oxoglutarate-M4	unlabeled	EpiSCs	0h	0.000152645
2-Oxoglutarate	M4	2-Oxoglutarate-M4	unlabeled	EpiSCs	0h	5.83982e-05
2-Oxoglutarate	M3	2-Oxoglutarate-M3	U-13C-Glucose	EpiSCs	0.5h	0
2-Oxoglutarate	M3	2-Oxoglutarate-M3	U-13C-U-13C-Glucoselutamine	EpiSCs	0.5h	0
2-Oxoglutarate	M3	2-Oxoglutarate-M3	U-13C-U-13C-Glucoselutamine	EpiSCs	0.5h	0
2-Oxoglutarate	M3	2-Oxoglutarate-M3	U-13C-U-13C-Glucoselutamine	EpiSCs	0.5h	0
2-Oxoglutarate	M4	2-Oxoglutarate-M4	unlabeled	EpiSCs	0h	0
2-Oxoglutarate	M4	2-Oxoglutarate-M4	U-13C-Glucose	EpiSCs	0.5h	0
2-Oxoglutarate	M5	2-Oxoglutarate-M5	unlabeled	EpiSCs	0h	0
2-Oxoglutarate	M5	2-Oxoglutarate-M5	unlabeled	EpiSCs	0h	0
2-Oxoglutarate	M5	2-Oxoglutarate-M5	unlabeled	EpiSCs	0h	0
2-Oxoglutarate	M5	2-Oxoglutarate-M5	U-13C-Glucose	EpiSCs	0.5h	0
2-Oxoglutarate	M5	2-Oxoglutarate-M5	U-13C-Glucose	EpiSCs	0.5h	0
2-Oxoglutarate	M5	2-Oxoglutarate-M5	U-13C-Glucose	EpiSCs	0.5h	0
Alanine	M0	Alanine-M0	unlabeled	EpiSCs	0h	0.917089
Alanine	M0	Alanine-M0	unlabeled	EpiSCs	0h	0.915065
Alanine	M0	Alanine-M0	unlabeled	EpiSCs	0h	0.912551
Alanine	M0	Alanine-M0	U-13C-U-13C-Glucoselutamine	EpiSCs	0.5h	0.877093
Alanine	M0	Alanine-M0	U-13C-U-13C-Glucoselutamine	EpiSCs	0.5h	0.874952
Alanine	M0	Alanine-M0	U-13C-U-13C-Glucoselutamine	EpiSCs	0.5h	0.868384
Alanine	M0	Alanine-M0	U-13C-U-13C-Glucoselutamine	EpiSCs	8h	0.85271
Alanine	M0	Alanine-M0	U-13C-U-13C-Glucoselutamine	EpiSCs	8h	0.847682
Alanine	M0	Alanine-M0	U-13C-U-13C-Glucoselutamine	EpiSCs	8h	0.835303
Alanine	M0	Alanine-M0	U-13C-U-13C-Glucoselutamine	EpiSCs	5h	0.812594
Alanine	M0	Alanine-M0	U-13C-U-13C-Glucoselutamine	EpiSCs	5h	0.809072
Alanine	M0	Alanine-M0	U-13C-U-13C-Glucoselutamine	EpiSCs	2h	0.806561
Alanine	M0	Alanine-M0	U-13C-U-13C-Glucoselutamine	EpiSCs	5h	0.805279
Alanine	M0	Alanine-M0	U-13C-U-13C-Glucoselutamine	EpiSCs	2h	0.79992
Alanine	M0	Alanine-M0	U-13C-U-13C-Glucoselutamine	EpiSCs	2h	0.790964
Alanine	M0	Alanine-M0	U-13C-Glucose	EpiSCs	0.5h	0.628104
Alanine	M0	Alanine-M0	U-13C-Glucose	EpiSCs	5h	0.621514
Alanine	M0	Alanine-M0	U-13C-Glucose	EpiSCs	2h	0.579785
Alanine	M0	Alanine-M0	U-13C-Glucose	EpiSCs	0.5h	0.575642
Alanine	M0	Alanine-M0	U-13C-Glucose	EpiSCs	0.5h	0.568431
Alanine	M0	Alanine-M0	U-13C-Glucose	EpiSCs	2h	0.561972
Alanine	M0	Alanine-M0	U-13C-Glucose	EpiSCs	8h	0.54165
Alanine	M0	Alanine-M0	U-13C-Glucose	EpiSCs	8h	0.539654
Alanine	M0	Alanine-M0	U-13C-Glucose	EpiSCs	5h	0.52651
Alanine	M0	Alanine-M0	U-13C-Glucose	EpiSCs	2h	0.498103
Alanine	M0	Alanine-M0	U-13C-Glucose	EpiSCs	8h	0.489247
Alanine	M0	Alanine-M0	U-13C-Glucose	EpiSCs	5h	0.477164
Alanine	M3	Alanine-M3	U-13C-Glucose	EpiSCs	5h	0.452124
Alanine	M3	Alanine-M3	U-13C-Glucose	EpiSCs	8h	0.440881
Alanine	M3	Alanine-M3	U-13C-Glucose	EpiSCs	2h	0.419039
Alanine	M3	Alanine-M3	U-13C-Glucose	EpiSCs	5h	0.40623
Alanine	M3	Alanine-M3	U-13C-Glucose	EpiSCs	8h	0.393942
Alanine	M3	Alanine-M3	U-13C-Glucose	EpiSCs	8h	0.390501
Alanine	M3	Alanine-M3	U-13C-Glucose	EpiSCs	2h	0.371004
Alanine	M3	Alanine-M3	U-13C-Glucose	EpiSCs	0.5h	0.357051
Alanine	M3	Alanine-M3	U-13C-Glucose	EpiSCs	0.5h	0.348938
Alanine	M3	Alanine-M3	U-13C-Glucose	EpiSCs	2h	0.342526
Alanine	M3	Alanine-M3	U-13C-Glucose	EpiSCs	0.5h	0.311083
Alanine	M3	Alanine-M3	U-13C-Glucose	EpiSCs	5h	0.305866
Alanine	M3	Alanine-M3	U-13C-U-13C-Glucoselutamine	EpiSCs	2h	0.0825723
Alanine	M1	Alanine-M1	unlabeled	EpiSCs	0h	0.0813862
Alanine	M1	Alanine-M1	U-13C-U-13C-Glucoselutamine	EpiSCs	0.5h	0.0799759
Alanine	M1	Alanine-M1	unlabeled	EpiSCs	0h	0.0786621
Alanine	M1	Alanine-M1	U-13C-U-13C-Glucoselutamine	EpiSCs	0.5h	0.0783319
Alanine	M3	Alanine-M3	U-13C-U-13C-Glucoselutamine	EpiSCs	2h	0.0781969
Alanine	M1	Alanine-M1	unlabeled	EpiSCs	0h	0.0781963
Alanine	M3	Alanine-M3	U-13C-U-13C-Glucoselutamine	EpiSCs	2h	0.0747402
Alanine	M1	Alanine-M1	U-13C-U-13C-Glucoselutamine	EpiSCs	8h	0.0741037
Alanine	M1	Alanine-M1	U-13C-U-13C-Glucoselutamine	EpiSCs	5h	0.0740575
Alanine	M3	Alanine-M3	U-13C-U-13C-Glucoselutamine	EpiSCs	5h	0.0735592
Alanine	M1	Alanine-M1	U-13C-U-13C-Glucoselutamine	EpiSCs	5h	0.0735176
Alanine	M3	Alanine-M3	U-13C-U-13C-Glucoselutamine	EpiSCs	5h	0.0731782
Alanine	M1	Alanine-M1	U-13C-U-13C-Glucoselutamine	EpiSCs	5h	0.0726942
Alanine	M1	Alanine-M1	U-13C-U-13C-Glucoselutamine	EpiSCs	2h	0.0715527
Alanine	M1	Alanine-M1	U-13C-U-13C-Glucoselutamine	EpiSCs	8h	0.0713542
Alanine	M1	Alanine-M1	U-13C-U-13C-Glucoselutamine	EpiSCs	0.5h	0.0702717
Alanine	M3	Alanine-M3	U-13C-U-13C-Glucoselutamine	EpiSCs	5h	0.0699029
Alanine	M1	Alanine-M1	U-13C-U-13C-Glucoselutamine	EpiSCs	8h	0.0684561
Alanine	M1	Alanine-M1	U-13C-U-13C-Glucoselutamine	EpiSCs	2h	0.066738
Alanine	M1	Alanine-M1	U-13C-U-13C-Glucoselutamine	EpiSCs	2h	0.0648276
Alanine	M3	Alanine-M3	U-13C-U-13C-Glucoselutamine	EpiSCs	8h	0.0586456
Alanine	M1	Alanine-M1	U-13C-Glucose	EpiSCs	5h	0.057962
Alanine	M2	Alanine-M2	U-13C-U-13C-Glucoselutamine	EpiSCs	2h	0.0551454
Alanine	M2	Alanine-M2	U-13C-U-13C-Glucoselutamine	EpiSCs	2h	0.0549113
Alanine	M2	Alanine-M2	U-13C-U-13C-Glucoselutamine	EpiSCs	2h	0.0538716
Alanine	M1	Alanine-M1	U-13C-Glucose	EpiSCs	0.5h	0.0532374
Alanine	M1	Alanine-M1	U-13C-Glucose	EpiSCs	2h	0.0519908
Alanine	M1	Alanine-M1	U-13C-Glucose	EpiSCs	2h	0.0507379
Alanine	M1	Alanine-M1	U-13C-Glucose	EpiSCs	8h	0.0495178
Alanine	M1	Alanine-M1	U-13C-Glucose	EpiSCs	8h	0.0482186
Alanine	M1	Alanine-M1	U-13C-Glucose	EpiSCs	0.5h	0.0474902
Alanine	M2	Alanine-M2	U-13C-U-13C-Glucoselutamine	EpiSCs	5h	0.0471044
Alanine	M1	Alanine-M1	U-13C-Glucose	EpiSCs	8h	0.0470969
Alanine	M1	Alanine-M1	U-13C-Glucose	EpiSCs	5h	0.0469532
Alanine	M2	Alanine-M2	U-13C-U-13C-Glucoselutamine	EpiSCs	5h	0.0450551
Alanine	M2	Alanine-M2	U-13C-U-13C-Glucoselutamine	EpiSCs	5h	0.043986
Alanine	M3	Alanine-M3	U-13C-U-13C-Glucoselutamine	EpiSCs	8h	0.0432237
Alanine	M1	Alanine-M1	U-13C-Glucose	EpiSCs	5h	0.0431229
Alanine	M1	Alanine-M1	U-13C-Glucose	EpiSCs	2h	0.0425182
Alanine	M2	Alanine-M2	U-13C-U-13C-Glucoselutamine	EpiSCs	8h	0.0406384
Alanine	M2	Alanine-M2	U-13C-Glucose	EpiSCs	2h	0.04034
Alanine	M3	Alanine-M3	U-13C-U-13C-Glucoselutamine	EpiSCs	8h	0.0387194
Alanine	M1	Alanine-M1	U-13C-Glucose	EpiSCs	0.5h	0.03789
Alanine	M2	Alanine-M2	U-13C-U-13C-Glucoselutamine	EpiSCs	8h	0.0346974
Alanine	M2	Alanine-M2	U-13C-U-13C-Glucoselutamine	EpiSCs	8h	0.0344673
Alanine	M3	Alanine-M3	U-13C-U-13C-Glucoselutamine	EpiSCs	0.5h	0.031334
Alanine	M3	Alanine-M3	U-13C-U-13C-Glucoselutamine	EpiSCs	0.5h	0.029536
Alanine	M2	Alanine-M2	U-13C-Glucose	EpiSCs	5h	0.0275901
Alanine	M2	Alanine-M2	U-13C-Glucose	EpiSCs	0.5h	0.0270284
Alanine	M2	Alanine-M2	U-13C-Glucose	EpiSCs	2h	0.0269507
Alanine	M2	Alanine-M2	U-13C-U-13C-Glucoselutamine	EpiSCs	0.5h	0.0234426
Alanine	M2	Alanine-M2	U-13C-U-13C-Glucoselutamine	EpiSCs	0.5h	0.0229278
Alanine	M2	Alanine-M2	U-13C-Glucose	EpiSCs	0.5h	0.0229226
Alanine	M2	Alanine-M2	U-13C-Glucose	EpiSCs	0.5h	0.0221827
Alanine	M2	Alanine-M2	U-13C-U-13C-Glucoselutamine	EpiSCs	0.5h	0.0221042
Alanine	M2	Alanine-M2	U-13C-Glucose	EpiSCs	8h	0.021653
Alanine	M3	Alanine-M3	U-13C-U-13C-Glucoselutamine	EpiSCs	0.5h	0.0216477
Alanine	M2	Alanine-M2	U-13C-Glucose	EpiSCs	8h	0.0203275
Alanine	M2	Alanine-M2	U-13C-Glucose	EpiSCs	5h	0.0203069
Alanine	M2	Alanine-M2	U-13C-Glucose	EpiSCs	8h	0.017311
Alanine	M2	Alanine-M2	U-13C-Glucose	EpiSCs	2h	0.0150333
Alanine	M2	Alanine-M2	U-13C-Glucose	EpiSCs	5h	0.0146572
Alanine	M2	Alanine-M2	unlabeled	EpiSCs	0h	0.00627237
Alanine	M2	Alanine-M2	unlabeled	EpiSCs	0h	0.00606328
Alanine	M2	Alanine-M2	unlabeled	EpiSCs	0h	0.00471508
Alanine	M3	Alanine-M3	unlabeled	EpiSCs	0h	0
Alanine	M3	Alanine-M3	unlabeled	EpiSCs	0h	0
Alanine	M3	Alanine-M3	unlabeled	EpiSCs	0h	0
Aspartate	M0	Aspartate-M0	unlabeled	EpiSCs	0h	0.918129
Aspartate	M0	Aspartate-M0	unlabeled	EpiSCs	0h	0.917087
Aspartate	M0	Aspartate-M0	unlabeled	EpiSCs	0h	0.91701
Aspartate	M0	Aspartate-M0	U-13C-Glucose	EpiSCs	0.5h	0.704059
Aspartate	M0	Aspartate-M0	U-13C-Glucose	EpiSCs	0.5h	0.703055
Aspartate	M0	Aspartate-M0	U-13C-Glucose	EpiSCs	0.5h	0.659907
Aspartate	M0	Aspartate-M0	U-13C-Glucose	EpiSCs	5h	0.622068
Aspartate	M0	Aspartate-M0	U-13C-Glucose	EpiSCs	8h	0.594351
Aspartate	M0	Aspartate-M0	U-13C-Glucose	EpiSCs	8h	0.582236
Aspartate	M0	Aspartate-M0	U-13C-Glucose	EpiSCs	8h	0.579761
Aspartate	M0	Aspartate-M0	U-13C-Glucose	EpiSCs	2h	0.577343
Aspartate	M0	Aspartate-M0	U-13C-Glucose	EpiSCs	5h	0.551415
Aspartate	M0	Aspartate-M0	U-13C-Glucose	EpiSCs	2h	0.53748
Aspartate	M0	Aspartate-M0	U-13C-U-13C-Glucoselutamine	EpiSCs	0.5h	0.535471
Aspartate	M0	Aspartate-M0	U-13C-U-13C-Glucoselutamine	EpiSCs	0.5h	0.529564
Aspartate	M0	Aspartate-M0	U-13C-U-13C-Glucoselutamine	EpiSCs	0.5h	0.524358
Aspartate	M0	Aspartate-M0	U-13C-Glucose	EpiSCs	5h	0.518341
Aspartate	M0	Aspartate-M0	U-13C-Glucose	EpiSCs	2h	0.478947
Aspartate	M3	Aspartate-M3	U-13C-U-13C-Glucoselutamine	EpiSCs	2h	0.364999
Aspartate	M3	Aspartate-M3	U-13C-U-13C-Glucoselutamine	EpiSCs	2h	0.361021
Aspartate	M3	Aspartate-M3	U-13C-U-13C-Glucoselutamine	EpiSCs	2h	0.359454
Aspartate	M4	Aspartate-M4	U-13C-U-13C-Glucoselutamine	EpiSCs	5h	0.354381
Aspartate	M3	Aspartate-M3	U-13C-Glucose	EpiSCs	2h	0.351327
Aspartate	M0	Aspartate-M0	U-13C-U-13C-Glucoselutamine	EpiSCs	8h	0.338627
Aspartate	M4	Aspartate-M4	U-13C-U-13C-Glucoselutamine	EpiSCs	5h	0.334087
Aspartate	M3	Aspartate-M3	U-13C-Glucose	EpiSCs	5h	0.333535
Aspartate	M3	Aspartate-M3	U-13C-U-13C-Glucoselutamine	EpiSCs	5h	0.332722
Aspartate	M3	Aspartate-M3	U-13C-U-13C-Glucoselutamine	EpiSCs	5h	0.330349
Aspartate	M4	Aspartate-M4	U-13C-U-13C-Glucoselutamine	EpiSCs	5h	0.329787
Aspartate	M0	Aspartate-M0	U-13C-U-13C-Glucoselutamine	EpiSCs	8h	0.329211
Aspartate	M4	Aspartate-M4	U-13C-U-13C-Glucoselutamine	EpiSCs	8h	0.324979
Aspartate	M3	Aspartate-M3	U-13C-U-13C-Glucoselutamine	EpiSCs	5h	0.322212
Aspartate	M3	Aspartate-M3	U-13C-Glucose	EpiSCs	2h	0.308301
Aspartate	M3	Aspartate-M3	U-13C-U-13C-Glucoselutamine	EpiSCs	8h	0.300474
Aspartate	M4	Aspartate-M4	U-13C-U-13C-Glucoselutamine	EpiSCs	2h	0.296582
Aspartate	M4	Aspartate-M4	U-13C-U-13C-Glucoselutamine	EpiSCs	2h	0.293295
Aspartate	M3	Aspartate-M3	U-13C-Glucose	EpiSCs	5h	0.289086
Aspartate	M4	Aspartate-M4	U-13C-U-13C-Glucoselutamine	EpiSCs	2h	0.286703
Aspartate	M3	Aspartate-M3	U-13C-U-13C-Glucoselutamine	EpiSCs	8h	0.286421
Aspartate	M3	Aspartate-M3	U-13C-Glucose	EpiSCs	2h	0.273124
Aspartate	M0	Aspartate-M0	U-13C-U-13C-Glucoselutamine	EpiSCs	8h	0.271889
Aspartate	M0	Aspartate-M0	U-13C-U-13C-Glucoselutamine	EpiSCs	2h	0.269198
Aspartate	M0	Aspartate-M0	U-13C-U-13C-Glucoselutamine	EpiSCs	2h	0.268743
Aspartate	M3	Aspartate-M3	U-13C-U-13C-Glucoselutamine	EpiSCs	8h	0.267164
Aspartate	M0	Aspartate-M0	U-13C-U-13C-Glucoselutamine	EpiSCs	2h	0.261953
Aspartate	M4	Aspartate-M4	U-13C-U-13C-Glucoselutamine	EpiSCs	8h	0.261336
Aspartate	M0	Aspartate-M0	U-13C-U-13C-Glucoselutamine	EpiSCs	5h	0.243546
Aspartate	M3	Aspartate-M3	U-13C-Glucose	EpiSCs	8h	0.243537
Aspartate	M3	Aspartate-M3	U-13C-U-13C-Glucoselutamine	EpiSCs	0.5h	0.239503
Aspartate	M0	Aspartate-M0	U-13C-U-13C-Glucoselutamine	EpiSCs	5h	0.237916
Aspartate	M4	Aspartate-M4	U-13C-U-13C-Glucoselutamine	EpiSCs	8h	0.237161
Aspartate	M3	Aspartate-M3	U-13C-Glucose	EpiSCs	8h	0.23553
Aspartate	M0	Aspartate-M0	U-13C-U-13C-Glucoselutamine	EpiSCs	5h	0.22999
Aspartate	M4	Aspartate-M4	U-13C-U-13C-Glucoselutamine	EpiSCs	0.5h	0.228405
Aspartate	M3	Aspartate-M3	U-13C-Glucose	EpiSCs	0.5h	0.217596
Aspartate	M3	Aspartate-M3	U-13C-Glucose	EpiSCs	8h	0.214173
Aspartate	M3	Aspartate-M3	U-13C-Glucose	EpiSCs	5h	0.204665
Aspartate	M3	Aspartate-M3	U-13C-U-13C-Glucoselutamine	EpiSCs	0.5h	0.20096
Aspartate	M4	Aspartate-M4	U-13C-U-13C-Glucoselutamine	EpiSCs	0.5h	0.194981
Aspartate	M3	Aspartate-M3	U-13C-Glucose	EpiSCs	0.5h	0.185974
Aspartate	M3	Aspartate-M3	U-13C-Glucose	EpiSCs	0.5h	0.184477
Aspartate	M3	Aspartate-M3	U-13C-U-13C-Glucoselutamine	EpiSCs	0.5h	0.184328
Aspartate	M4	Aspartate-M4	U-13C-U-13C-Glucoselutamine	EpiSCs	0.5h	0.161603
Aspartate	M2	Aspartate-M2	U-13C-Glucose	EpiSCs	2h	0.0949008
Aspartate	M2	Aspartate-M2	U-13C-U-13C-Glucoselutamine	EpiSCs	8h	0.0936415
Aspartate	M2	Aspartate-M2	U-13C-Glucose	EpiSCs	8h	0.0892339
Aspartate	M2	Aspartate-M2	U-13C-U-13C-Glucoselutamine	EpiSCs	8h	0.0856454
Aspartate	M2	Aspartate-M2	U-13C-Glucose	EpiSCs	8h	0.0846188
Aspartate	M2	Aspartate-M2	U-13C-U-13C-Glucoselutamine	EpiSCs	8h	0.0809295
Aspartate	M2	Aspartate-M2	U-13C-Glucose	EpiSCs	8h	0.0806809
Aspartate	M1	Aspartate-M1	unlabeled	EpiSCs	0h	0.0786678
Aspartate	M1	Aspartate-M1	unlabeled	EpiSCs	0h	0.077261
Aspartate	M1	Aspartate-M1	unlabeled	EpiSCs	0h	0.0769951
Aspartate	M2	Aspartate-M2	U-13C-Glucose	EpiSCs	2h	0.0754473
Aspartate	M2	Aspartate-M2	U-13C-Glucose	EpiSCs	5h	0.0740024
Aspartate	M2	Aspartate-M2	U-13C-Glucose	EpiSCs	5h	0.0737546
Aspartate	M2	Aspartate-M2	U-13C-U-13C-Glucoselutamine	EpiSCs	5h	0.0691127
Aspartate	M2	Aspartate-M2	U-13C-Glucose	EpiSCs	5h	0.0686957
Aspartate	M2	Aspartate-M2	U-13C-Glucose	EpiSCs	2h	0.067849
Aspartate	M2	Aspartate-M2	U-13C-U-13C-Glucoselutamine	EpiSCs	5h	0.066564
Aspartate	M2	Aspartate-M2	U-13C-U-13C-Glucoselutamine	EpiSCs	5h	0.066364
Aspartate	M1	Aspartate-M1	U-13C-Glucose	EpiSCs	0.5h	0.0639825
Aspartate	M1	Aspartate-M1	U-13C-Glucose	EpiSCs	5h	0.0634853
Aspartate	M1	Aspartate-M1	U-13C-Glucose	EpiSCs	0.5h	0.06267
Aspartate	M1	Aspartate-M1	U-13C-Glucose	EpiSCs	8h	0.0616714
Aspartate	M1	Aspartate-M1	U-13C-Glucose	EpiSCs	8h	0.0601037
Aspartate	M1	Aspartate-M1	U-13C-Glucose	EpiSCs	0.5h	0.0587083
Aspartate	M1	Aspartate-M1	U-13C-Glucose	EpiSCs	8h	0.0574254
Aspartate	M2	Aspartate-M2	U-13C-U-13C-Glucoselutamine	EpiSCs	2h	0.0536572
Aspartate	M2	Aspartate-M2	U-13C-U-13C-Glucoselutamine	EpiSCs	2h	0.05301
Aspartate	M1	Aspartate-M1	U-13C-Glucose	EpiSCs	5h	0.0518344
Aspartate	M1	Aspartate-M1	U-13C-Glucose	EpiSCs	2h	0.0512166
Aspartate	M2	Aspartate-M2	U-13C-U-13C-Glucoselutamine	EpiSCs	2h	0.0511157
Aspartate	M1	Aspartate-M1	U-13C-Glucose	EpiSCs	2h	0.0491044
Aspartate	M1	Aspartate-M1	U-13C-U-13C-Glucoselutamine	EpiSCs	0.5h	0.0456763
Aspartate	M1	Aspartate-M1	U-13C-Glucose	EpiSCs	5h	0.0451513
Aspartate	M1	Aspartate-M1	U-13C-U-13C-Glucoselutamine	EpiSCs	0.5h	0.0449192
Aspartate	M1	Aspartate-M1	U-13C-Glucose	EpiSCs	2h	0.0432005
Aspartate	M1	Aspartate-M1	U-13C-U-13C-Glucoselutamine	EpiSCs	8h	0.0428089
Aspartate	M1	Aspartate-M1	U-13C-U-13C-Glucoselutamine	EpiSCs	0.5h	0.0427221
Aspartate	M1	Aspartate-M1	U-13C-U-13C-Glucoselutamine	EpiSCs	8h	0.0423257
Aspartate	M2	Aspartate-M2	U-13C-Glucose	EpiSCs	0.5h	0.0421483
Aspartate	M4	Aspartate-M4	U-13C-Glucose	EpiSCs	8h	0.0421393
Aspartate	M4	Aspartate-M4	U-13C-Glucose	EpiSCs	8h	0.0398824
Aspartate	M1	Aspartate-M1	U-13C-U-13C-Glucoselutamine	EpiSCs	8h	0.0373863
Aspartate	M4	Aspartate-M4	U-13C-Glucose	EpiSCs	5h	0.0357793
Aspartate	M4	Aspartate-M4	U-13C-Glucose	EpiSCs	8h	0.0346579
Aspartate	M4	Aspartate-M4	U-13C-Glucose	EpiSCs	5h	0.0342766
Aspartate	M4	Aspartate-M4	U-13C-Glucose	EpiSCs	5h	0.0339101
Aspartate	M4	Aspartate-M4	U-13C-Glucose	EpiSCs	2h	0.0316249
Aspartate	M2	Aspartate-M2	U-13C-Glucose	EpiSCs	0.5h	0.0311978
Aspartate	M4	Aspartate-M4	U-13C-Glucose	EpiSCs	2h	0.0304677
Aspartate	M2	Aspartate-M2	U-13C-Glucose	EpiSCs	0.5h	0.0297731
Aspartate	M4	Aspartate-M4	U-13C-Glucose	EpiSCs	2h	0.0296674
Aspartate	M1	Aspartate-M1	U-13C-U-13C-Glucoselutamine	EpiSCs	5h	0.0285352
Aspartate	M1	Aspartate-M1	U-13C-U-13C-Glucoselutamine	EpiSCs	5h	0.0275815
Aspartate	M1	Aspartate-M1	U-13C-U-13C-Glucoselutamine	EpiSCs	2h	0.0269371
Aspartate	M1	Aspartate-M1	U-13C-U-13C-Glucoselutamine	EpiSCs	5h	0.0268531
Aspartate	M1	Aspartate-M1	U-13C-U-13C-Glucoselutamine	EpiSCs	2h	0.0267865
Aspartate	M1	Aspartate-M1	U-13C-U-13C-Glucoselutamine	EpiSCs	2h	0.0265453
Aspartate	M2	Aspartate-M2	U-13C-U-13C-Glucoselutamine	EpiSCs	0.5h	0.0244096
Aspartate	M2	Aspartate-M2	U-13C-U-13C-Glucoselutamine	EpiSCs	0.5h	0.0229108
Aspartate	M4	Aspartate-M4	U-13C-Glucose	EpiSCs	0.5h	0.0216399
Aspartate	M2	Aspartate-M2	U-13C-U-13C-Glucoselutamine	EpiSCs	0.5h	0.0201875
Aspartate	M4	Aspartate-M4	U-13C-Glucose	EpiSCs	0.5h	0.0185277
Aspartate	M4	Aspartate-M4	U-13C-Glucose	EpiSCs	0.5h	0.0162835
Aspartate	M2	Aspartate-M2	unlabeled	EpiSCs	0h	0.00572877
Aspartate	M2	Aspartate-M2	unlabeled	EpiSCs	0h	0.00481167
Aspartate	M2	Aspartate-M2	unlabeled	EpiSCs	0h	0.00305553
Aspartate	M4	Aspartate-M4	unlabeled	EpiSCs	0h	0.00118995
Aspartate	M3	Aspartate-M3	unlabeled	EpiSCs	0h	6.41153e-05
Aspartate	M3	Aspartate-M3	unlabeled	EpiSCs	0h	0
Aspartate	M3	Aspartate-M3	unlabeled	EpiSCs	0h	0
Aspartate	M4	Aspartate-M4	unlabeled	EpiSCs	0h	0
Aspartate	M4	Aspartate-M4	unlabeled	EpiSCs	0h	0
Citrate	M0	Citrate-M0	U-13C-Glucose	EpiSCs	0.5h	0.886302
Citrate	M0	Citrate-M0	unlabeled	EpiSCs	0h	0.88103
Citrate	M0	Citrate-M0	unlabeled	EpiSCs	0h	0.87723
Citrate	M0	Citrate-M0	U-13C-Glucose	EpiSCs	0.5h	0.877046
Citrate	M0	Citrate-M0	unlabeled	EpiSCs	0h	0.873465
Citrate	M0	Citrate-M0	U-13C-Glucose	EpiSCs	0.5h	0.871744
Citrate	M0	Citrate-M0	U-13C-U-13C-Glucoselutamine	EpiSCs	0.5h	0.786213
Citrate	M0	Citrate-M0	U-13C-U-13C-Glucoselutamine	EpiSCs	0.5h	0.757915
Citrate	M0	Citrate-M0	U-13C-Glucose	EpiSCs	2h	0.653843
Citrate	M0	Citrate-M0	U-13C-U-13C-Glucoselutamine	EpiSCs	0.5h	0.583997
Citrate	M0	Citrate-M0	U-13C-Glucose	EpiSCs	2h	0.477592
Citrate	M0	Citrate-M0	U-13C-Glucose	EpiSCs	8h	0.461839
Citrate	M0	Citrate-M0	U-13C-Glucose	EpiSCs	5h	0.457408
Citrate	M0	Citrate-M0	U-13C-Glucose	EpiSCs	8h	0.446217
Citrate	M0	Citrate-M0	U-13C-Glucose	EpiSCs	2h	0.436447
Citrate	M0	Citrate-M0	U-13C-Glucose	EpiSCs	8h	0.435542
Citrate	M0	Citrate-M0	U-13C-Glucose	EpiSCs	5h	0.409069
Citrate	M0	Citrate-M0	U-13C-Glucose	EpiSCs	5h	0.395093
Citrate	M0	Citrate-M0	U-13C-U-13C-Glucoselutamine	EpiSCs	2h	0.356715
Citrate	M0	Citrate-M0	U-13C-U-13C-Glucoselutamine	EpiSCs	2h	0.355485
Citrate	M4	Citrate-M4	U-13C-U-13C-Glucoselutamine	EpiSCs	8h	0.318603
Citrate	M5	Citrate-M5	U-13C-U-13C-Glucoselutamine	EpiSCs	2h	0.270698
Citrate	M0	Citrate-M0	U-13C-U-13C-Glucoselutamine	EpiSCs	2h	0.259384
Citrate	M4	Citrate-M4	U-13C-U-13C-Glucoselutamine	EpiSCs	5h	0.256003
Citrate	M0	Citrate-M0	U-13C-U-13C-Glucoselutamine	EpiSCs	5h	0.252474
Citrate	M3	Citrate-M3	U-13C-U-13C-Glucoselutamine	EpiSCs	8h	0.243054
Citrate	M0	Citrate-M0	U-13C-U-13C-Glucoselutamine	EpiSCs	5h	0.241231
Citrate	M3	Citrate-M3	U-13C-U-13C-Glucoselutamine	EpiSCs	8h	0.230031
Citrate	M5	Citrate-M5	U-13C-U-13C-Glucoselutamine	EpiSCs	5h	0.228888
Citrate	M3	Citrate-M3	U-13C-U-13C-Glucoselutamine	EpiSCs	5h	0.22673
Citrate	M0	Citrate-M0	U-13C-U-13C-Glucoselutamine	EpiSCs	5h	0.225439
Citrate	M3	Citrate-M3	U-13C-U-13C-Glucoselutamine	EpiSCs	5h	0.225308
Citrate	M4	Citrate-M4	U-13C-U-13C-Glucoselutamine	EpiSCs	5h	0.223602
Citrate	M5	Citrate-M5	U-13C-U-13C-Glucoselutamine	EpiSCs	8h	0.222668
Citrate	M2	Citrate-M2	U-13C-Glucose	EpiSCs	8h	0.221656
Citrate	M2	Citrate-M2	U-13C-Glucose	EpiSCs	8h	0.220777
Citrate	M2	Citrate-M2	U-13C-Glucose	EpiSCs	2h	0.21829
Citrate	M2	Citrate-M2	U-13C-Glucose	EpiSCs	5h	0.218025
Citrate	M2	Citrate-M2	U-13C-Glucose	EpiSCs	2h	0.217813
Citrate	M2	Citrate-M2	U-13C-Glucose	EpiSCs	5h	0.216171
Citrate	M2	Citrate-M2	U-13C-Glucose	EpiSCs	5h	0.213471
Citrate	M0	Citrate-M0	U-13C-U-13C-Glucoselutamine	EpiSCs	8h	0.21245
Citrate	M3	Citrate-M3	U-13C-U-13C-Glucoselutamine	EpiSCs	5h	0.212278
Citrate	M3	Citrate-M3	U-13C-U-13C-Glucoselutamine	EpiSCs	8h	0.211343
Citrate	M3	Citrate-M3	U-13C-U-13C-Glucoselutamine	EpiSCs	2h	0.210966
Citrate	M0	Citrate-M0	U-13C-U-13C-Glucoselutamine	EpiSCs	8h	0.207732
Citrate	M2	Citrate-M2	U-13C-Glucose	EpiSCs	8h	0.203724
Citrate	M4	Citrate-M4	U-13C-U-13C-Glucoselutamine	EpiSCs	5h	0.201198
Citrate	M4	Citrate-M4	U-13C-U-13C-Glucoselutamine	EpiSCs	8h	0.197874
Citrate	M3	Citrate-M3	U-13C-U-13C-Glucoselutamine	EpiSCs	2h	0.195603
Citrate	M3	Citrate-M3	U-13C-U-13C-Glucoselutamine	EpiSCs	2h	0.189977
Citrate	M4	Citrate-M4	U-13C-U-13C-Glucoselutamine	EpiSCs	2h	0.182687
Citrate	M5	Citrate-M5	U-13C-U-13C-Glucoselutamine	EpiSCs	2h	0.17722
Citrate	M5	Citrate-M5	U-13C-U-13C-Glucoselutamine	EpiSCs	5h	0.174123
Citrate	M4	Citrate-M4	U-13C-U-13C-Glucoselutamine	EpiSCs	8h	0.170144
Citrate	M5	Citrate-M5	U-13C-U-13C-Glucoselutamine	EpiSCs	8h	0.168027
Citrate	M4	Citrate-M4	U-13C-U-13C-Glucoselutamine	EpiSCs	2h	0.167998
Citrate	M4	Citrate-M4	U-13C-U-13C-Glucoselutamine	EpiSCs	2h	0.157921
Citrate	M5	Citrate-M5	U-13C-U-13C-Glucoselutamine	EpiSCs	2h	0.139081
Citrate	M5	Citrate-M5	U-13C-Glucose	EpiSCs	5h	0.135678
Citrate	M5	Citrate-M5	U-13C-U-13C-Glucoselutamine	EpiSCs	8h	0.134992
Citrate	M3	Citrate-M3	U-13C-Glucose	EpiSCs	5h	0.1331
Citrate	M5	Citrate-M5	U-13C-U-13C-Glucoselutamine	EpiSCs	5h	0.132399
Citrate	M2	Citrate-M2	U-13C-U-13C-Glucoselutamine	EpiSCs	8h	0.131091
Citrate	M3	Citrate-M3	U-13C-Glucose	EpiSCs	2h	0.131
Citrate	M1	Citrate-M1	U-13C-Glucose	EpiSCs	0.5h	0.128256
Citrate	M3	Citrate-M3	U-13C-Glucose	EpiSCs	2h	0.127459
Citrate	M3	Citrate-M3	U-13C-Glucose	EpiSCs	5h	0.127123
Citrate	M1	Citrate-M1	unlabeled	EpiSCs	0h	0.126535
Citrate	M3	Citrate-M3	U-13C-Glucose	EpiSCs	5h	0.1255
Citrate	M1	Citrate-M1	U-13C-Glucose	EpiSCs	0.5h	0.122954
Citrate	M1	Citrate-M1	unlabeled	EpiSCs	0h	0.12277
Citrate	M0	Citrate-M0	U-13C-U-13C-Glucoselutamine	EpiSCs	8h	0.122086
Citrate	M1	Citrate-M1	unlabeled	EpiSCs	0h	0.11897
Citrate	M5	Citrate-M5	U-13C-Glucose	EpiSCs	5h	0.114915
Citrate	M1	Citrate-M1	U-13C-Glucose	EpiSCs	0.5h	0.113698
Citrate	M1	Citrate-M1	U-13C-U-13C-Glucoselutamine	EpiSCs	0.5h	0.111887
Citrate	M3	Citrate-M3	U-13C-Glucose	EpiSCs	8h	0.11102
Citrate	M5	Citrate-M5	U-13C-U-13C-Glucoselutamine	EpiSCs	0.5h	0.110658
Citrate	M3	Citrate-M3	U-13C-Glucose	EpiSCs	8h	0.108335
Citrate	M3	Citrate-M3	U-13C-U-13C-Glucoselutamine	EpiSCs	0.5h	0.108065
Citrate	M3	Citrate-M3	U-13C-Glucose	EpiSCs	8h	0.104457
Citrate	M5	Citrate-M5	U-13C-Glucose	EpiSCs	2h	0.103509
Citrate	M5	Citrate-M5	U-13C-Glucose	EpiSCs	8h	0.102945
Citrate	M1	Citrate-M1	U-13C-U-13C-Glucoselutamine	EpiSCs	0.5h	0.102316
Citrate	M5	Citrate-M5	U-13C-U-13C-Glucoselutamine	EpiSCs	0.5h	0.101899
Citrate	M2	Citrate-M2	U-13C-U-13C-Glucoselutamine	EpiSCs	8h	0.101698
Citrate	M5	Citrate-M5	U-13C-U-13C-Glucoselutamine	EpiSCs	0.5h	0.100858
Citrate	M5	Citrate-M5	U-13C-Glucose	EpiSCs	2h	0.0989431
Citrate	M4	Citrate-M4	U-13C-U-13C-Glucoselutamine	EpiSCs	0.5h	0.0970654
Citrate	M5	Citrate-M5	U-13C-Glucose	EpiSCs	8h	0.096447
Citrate	M3	Citrate-M3	U-13C-Glucose	EpiSCs	2h	0.0956703
Citrate	M2	Citrate-M2	U-13C-U-13C-Glucoselutamine	EpiSCs	8h	0.0924258
Citrate	M1	Citrate-M1	U-13C-Glucose	EpiSCs	2h	0.0914027
Citrate	M2	Citrate-M2	U-13C-Glucose	EpiSCs	2h	0.08477
Citrate	M1	Citrate-M1	U-13C-U-13C-Glucoselutamine	EpiSCs	0.5h	0.0846932
Citrate	M5	Citrate-M5	U-13C-Glucose	EpiSCs	8h	0.082072
Citrate	M5	Citrate-M5	U-13C-Glucose	EpiSCs	5h	0.0798938
Citrate	M1	Citrate-M1	U-13C-Glucose	EpiSCs	8h	0.0743102
Citrate	M1	Citrate-M1	U-13C-Glucose	EpiSCs	8h	0.0734295
Citrate	M1	Citrate-M1	U-13C-Glucose	EpiSCs	5h	0.0712133
Citrate	M2	Citrate-M2	U-13C-U-13C-Glucoselutamine	EpiSCs	5h	0.0708754
Citrate	M2	Citrate-M2	U-13C-U-13C-Glucoselutamine	EpiSCs	5h	0.0700596
Citrate	M1	Citrate-M1	U-13C-Glucose	EpiSCs	2h	0.0696089
Citrate	M2	Citrate-M2	U-13C-U-13C-Glucoselutamine	EpiSCs	5h	0.0692516
Citrate	M1	Citrate-M1	U-13C-Glucose	EpiSCs	8h	0.0679848
Citrate	M1	Citrate-M1	U-13C-Glucose	EpiSCs	2h	0.0676621
Citrate	M1	Citrate-M1	U-13C-Glucose	EpiSCs	5h	0.0626328
Citrate	M4	Citrate-M4	U-13C-Glucose	EpiSCs	5h	0.060503
Citrate	M4	Citrate-M4	U-13C-Glucose	EpiSCs	8h	0.0603219
Citrate	M1	Citrate-M1	U-13C-Glucose	EpiSCs	5h	0.059943
Citrate	M4	Citrate-M4	U-13C-Glucose	EpiSCs	8h	0.0591074
Citrate	M4	Citrate-M4	U-13C-Glucose	EpiSCs	8h	0.0573769
Citrate	M1	Citrate-M1	U-13C-U-13C-Glucoselutamine	EpiSCs	2h	0.0529485
Citrate	M1	Citrate-M1	U-13C-U-13C-Glucoselutamine	EpiSCs	8h	0.0525257
Citrate	M4	Citrate-M4	U-13C-Glucose	EpiSCs	5h	0.0521849
Citrate	M4	Citrate-M4	U-13C-Glucose	EpiSCs	2h	0.0516762
Citrate	M4	Citrate-M4	U-13C-Glucose	EpiSCs	5h	0.0514805
Citrate	M2	Citrate-M2	U-13C-U-13C-Glucoselutamine	EpiSCs	2h	0.0500531
Citrate	M1	Citrate-M1	U-13C-U-13C-Glucoselutamine	EpiSCs	2h	0.0486658
Citrate	M1	Citrate-M1	U-13C-U-13C-Glucoselutamine	EpiSCs	8h	0.048081
Citrate	M2	Citrate-M2	U-13C-U-13C-Glucoselutamine	EpiSCs	2h	0.047865
Citrate	M5	Citrate-M5	U-13C-Glucose	EpiSCs	2h	0.0463065
Citrate	M1	Citrate-M1	U-13C-U-13C-Glucoselutamine	EpiSCs	5h	0.0433243
Citrate	M2	Citrate-M2	U-13C-U-13C-Glucoselutamine	EpiSCs	2h	0.0430447
Citrate	M1	Citrate-M1	U-13C-U-13C-Glucoselutamine	EpiSCs	8h	0.0415972
Citrate	M1	Citrate-M1	U-13C-U-13C-Glucoselutamine	EpiSCs	2h	0.0407513
Citrate	M4	Citrate-M4	U-13C-U-13C-Glucoselutamine	EpiSCs	0.5h	0.038911
Citrate	M1	Citrate-M1	U-13C-U-13C-Glucoselutamine	EpiSCs	5h	0.0371186
Citrate	M1	Citrate-M1	U-13C-U-13C-Glucoselutamine	EpiSCs	5h	0.0367748
Citrate	M6	Citrate-M6	U-13C-U-13C-Glucoselutamine	EpiSCs	8h	0.0354023
Citrate	M6	Citrate-M6	U-13C-U-13C-Glucoselutamine	EpiSCs	2h	0.033403
Citrate	M6	Citrate-M6	U-13C-U-13C-Glucoselutamine	EpiSCs	8h	0.0293592
Citrate	M6	Citrate-M6	U-13C-U-13C-Glucoselutamine	EpiSCs	8h	0.0288154
Citrate	M4	Citrate-M4	U-13C-Glucose	EpiSCs	2h	0.0280073
Citrate	M6	Citrate-M6	U-13C-U-13C-Glucoselutamine	EpiSCs	5h	0.0263203
Citrate	M6	Citrate-M6	U-13C-U-13C-Glucoselutamine	EpiSCs	5h	0.0261721
Citrate	M6	Citrate-M6	U-13C-U-13C-Glucoselutamine	EpiSCs	5h	0.0204319
Citrate	M2	Citrate-M2	U-13C-U-13C-Glucoselutamine	EpiSCs	0.5h	0.0155213
Citrate	M6	Citrate-M6	U-13C-U-13C-Glucoselutamine	EpiSCs	2h	0.0107533
Citrate	M6	Citrate-M6	U-13C-U-13C-Glucoselutamine	EpiSCs	2h	0.00877942
Citrate	M6	Citrate-M6	U-13C-Glucose	EpiSCs	5h	0.00853329
Citrate	M6	Citrate-M6	U-13C-Glucose	EpiSCs	8h	0.00796875
Citrate	M6	Citrate-M6	U-13C-Glucose	EpiSCs	5h	0.0077321
Citrate	M6	Citrate-M6	U-13C-Glucose	EpiSCs	8h	0.00262386
Citrate	M6	Citrate-M6	U-13C-Glucose	EpiSCs	8h	0.00184575
Citrate	M6	Citrate-M6	U-13C-Glucose	EpiSCs	5h	0.000328586
Citrate	M2	Citrate-M2	unlabeled	EpiSCs	0h	0
Citrate	M2	Citrate-M2	unlabeled	EpiSCs	0h	0
Citrate	M2	Citrate-M2	unlabeled	EpiSCs	0h	0
Citrate	M2	Citrate-M2	U-13C-Glucose	EpiSCs	0.5h	0
Citrate	M2	Citrate-M2	U-13C-Glucose	EpiSCs	0.5h	0
Citrate	M2	Citrate-M2	U-13C-Glucose	EpiSCs	0.5h	0
Citrate	M2	Citrate-M2	U-13C-U-13C-Glucoselutamine	EpiSCs	0.5h	0
Citrate	M2	Citrate-M2	U-13C-U-13C-Glucoselutamine	EpiSCs	0.5h	0
Citrate	M3	Citrate-M3	unlabeled	EpiSCs	0h	0
Citrate	M3	Citrate-M3	unlabeled	EpiSCs	0h	0
Citrate	M3	Citrate-M3	unlabeled	EpiSCs	0h	0
Citrate	M3	Citrate-M3	U-13C-Glucose	EpiSCs	0.5h	0
Citrate	M3	Citrate-M3	U-13C-Glucose	EpiSCs	0.5h	0
Citrate	M3	Citrate-M3	U-13C-Glucose	EpiSCs	0.5h	0
Citrate	M3	Citrate-M3	U-13C-U-13C-Glucoselutamine	EpiSCs	0.5h	0
Citrate	M3	Citrate-M3	U-13C-U-13C-Glucoselutamine	EpiSCs	0.5h	0
Citrate	M4	Citrate-M4	unlabeled	EpiSCs	0h	0
Citrate	M4	Citrate-M4	unlabeled	EpiSCs	0h	0
Citrate	M4	Citrate-M4	unlabeled	EpiSCs	0h	0
Citrate	M4	Citrate-M4	U-13C-Glucose	EpiSCs	0.5h	0
Citrate	M4	Citrate-M4	U-13C-Glucose	EpiSCs	0.5h	0
Citrate	M4	Citrate-M4	U-13C-Glucose	EpiSCs	0.5h	0
Citrate	M4	Citrate-M4	U-13C-Glucose	EpiSCs	2h	0
Citrate	M4	Citrate-M4	U-13C-U-13C-Glucoselutamine	EpiSCs	0.5h	0
Citrate	M5	Citrate-M5	unlabeled	EpiSCs	0h	0
Citrate	M5	Citrate-M5	unlabeled	EpiSCs	0h	0
Citrate	M5	Citrate-M5	unlabeled	EpiSCs	0h	0
Citrate	M5	Citrate-M5	U-13C-Glucose	EpiSCs	0.5h	0
Citrate	M5	Citrate-M5	U-13C-Glucose	EpiSCs	0.5h	0
Citrate	M5	Citrate-M5	U-13C-Glucose	EpiSCs	0.5h	0
Citrate	M6	Citrate-M6	unlabeled	EpiSCs	0h	0
Citrate	M6	Citrate-M6	unlabeled	EpiSCs	0h	0
Citrate	M6	Citrate-M6	unlabeled	EpiSCs	0h	0
Citrate	M6	Citrate-M6	U-13C-Glucose	EpiSCs	0.5h	0
Citrate	M6	Citrate-M6	U-13C-Glucose	EpiSCs	0.5h	0
Citrate	M6	Citrate-M6	U-13C-Glucose	EpiSCs	0.5h	0
Citrate	M6	Citrate-M6	U-13C-Glucose	EpiSCs	2h	0
Citrate	M6	Citrate-M6	U-13C-Glucose	EpiSCs	2h	0
Citrate	M6	Citrate-M6	U-13C-Glucose	EpiSCs	2h	0
Citrate	M6	Citrate-M6	U-13C-U-13C-Glucoselutamine	EpiSCs	0.5h	0
Citrate	M6	Citrate-M6	U-13C-U-13C-Glucoselutamine	EpiSCs	0.5h	0
Citrate	M6	Citrate-M6	U-13C-U-13C-Glucoselutamine	EpiSCs	0.5h	0
D-Glucose	M0	D-Glucose-M0	unlabeled	EpiSCs	0h	0.921736
D-Glucose	M0	D-Glucose-M0	unlabeled	EpiSCs	0h	0.921425
D-Glucose	M0	D-Glucose-M0	U-13C-U-13C-Glucoselutamine	EpiSCs	2h	0.920615
D-Glucose	M0	D-Glucose-M0	unlabeled	EpiSCs	0h	0.920261
D-Glucose	M0	D-Glucose-M0	U-13C-U-13C-Glucoselutamine	EpiSCs	0.5h	0.916423
D-Glucose	M0	D-Glucose-M0	U-13C-U-13C-Glucoselutamine	EpiSCs	5h	0.91546
D-Glucose	M0	D-Glucose-M0	U-13C-U-13C-Glucoselutamine	EpiSCs	2h	0.91518
D-Glucose	M0	D-Glucose-M0	U-13C-U-13C-Glucoselutamine	EpiSCs	0.5h	0.912654
D-Glucose	M0	D-Glucose-M0	U-13C-U-13C-Glucoselutamine	EpiSCs	5h	0.912375
D-Glucose	M0	D-Glucose-M0	U-13C-U-13C-Glucoselutamine	EpiSCs	2h	0.912226
D-Glucose	M0	D-Glucose-M0	U-13C-U-13C-Glucoselutamine	EpiSCs	8h	0.909235
D-Glucose	M0	D-Glucose-M0	U-13C-U-13C-Glucoselutamine	EpiSCs	8h	0.908545
D-Glucose	M0	D-Glucose-M0	U-13C-U-13C-Glucoselutamine	EpiSCs	0.5h	0.907133
D-Glucose	M0	D-Glucose-M0	U-13C-U-13C-Glucoselutamine	EpiSCs	5h	0.903872
D-Glucose	M0	D-Glucose-M0	U-13C-U-13C-Glucoselutamine	EpiSCs	8h	0.901257
D-Glucose	M6	D-Glucose-M6	U-13C-Glucose	EpiSCs	5h	0.804046
D-Glucose	M6	D-Glucose-M6	U-13C-Glucose	EpiSCs	8h	0.788505
D-Glucose	M6	D-Glucose-M6	U-13C-Glucose	EpiSCs	5h	0.781009
D-Glucose	M6	D-Glucose-M6	U-13C-Glucose	EpiSCs	2h	0.778048
D-Glucose	M6	D-Glucose-M6	U-13C-Glucose	EpiSCs	2h	0.776756
D-Glucose	M6	D-Glucose-M6	U-13C-Glucose	EpiSCs	8h	0.775371
D-Glucose	M6	D-Glucose-M6	U-13C-Glucose	EpiSCs	2h	0.762807
D-Glucose	M6	D-Glucose-M6	U-13C-Glucose	EpiSCs	5h	0.747376
D-Glucose	M6	D-Glucose-M6	U-13C-Glucose	EpiSCs	0.5h	0.624921
D-Glucose	M6	D-Glucose-M6	U-13C-Glucose	EpiSCs	0.5h	0.588711
D-Glucose	M6	D-Glucose-M6	U-13C-Glucose	EpiSCs	8h	0.547174
D-Glucose	M6	D-Glucose-M6	U-13C-Glucose	EpiSCs	0.5h	0.513523
D-Glucose	M0	D-Glucose-M0	U-13C-Glucose	EpiSCs	0.5h	0.424178
D-Glucose	M0	D-Glucose-M0	U-13C-Glucose	EpiSCs	8h	0.375788
D-Glucose	M0	D-Glucose-M0	U-13C-Glucose	EpiSCs	0.5h	0.355759
D-Glucose	M0	D-Glucose-M0	U-13C-Glucose	EpiSCs	0.5h	0.318095
D-Glucose	M0	D-Glucose-M0	U-13C-Glucose	EpiSCs	5h	0.203747
D-Glucose	M0	D-Glucose-M0	U-13C-Glucose	EpiSCs	2h	0.192662
D-Glucose	M0	D-Glucose-M0	U-13C-Glucose	EpiSCs	2h	0.184074
D-Glucose	M0	D-Glucose-M0	U-13C-Glucose	EpiSCs	8h	0.179825
D-Glucose	M0	D-Glucose-M0	U-13C-Glucose	EpiSCs	2h	0.178233
D-Glucose	M0	D-Glucose-M0	U-13C-Glucose	EpiSCs	5h	0.173875
D-Glucose	M0	D-Glucose-M0	U-13C-Glucose	EpiSCs	8h	0.169217
D-Glucose	M0	D-Glucose-M0	U-13C-Glucose	EpiSCs	5h	0.162145
D-Glucose	M1	D-Glucose-M1	U-13C-U-13C-Glucoselutamine	EpiSCs	8h	0.0959902
D-Glucose	M1	D-Glucose-M1	U-13C-U-13C-Glucoselutamine	EpiSCs	5h	0.0885689
D-Glucose	M1	D-Glucose-M1	U-13C-U-13C-Glucoselutamine	EpiSCs	8h	0.0870988
D-Glucose	M1	D-Glucose-M1	U-13C-U-13C-Glucoselutamine	EpiSCs	8h	0.0869895
D-Glucose	M1	D-Glucose-M1	U-13C-U-13C-Glucoselutamine	EpiSCs	0.5h	0.0869193
D-Glucose	M1	D-Glucose-M1	U-13C-U-13C-Glucoselutamine	EpiSCs	5h	0.0821794
D-Glucose	M1	D-Glucose-M1	U-13C-U-13C-Glucoselutamine	EpiSCs	2h	0.0816937
D-Glucose	M1	D-Glucose-M1	U-13C-U-13C-Glucoselutamine	EpiSCs	0.5h	0.0815212
D-Glucose	M1	D-Glucose-M1	U-13C-U-13C-Glucoselutamine	EpiSCs	5h	0.0807274
D-Glucose	M1	D-Glucose-M1	U-13C-U-13C-Glucoselutamine	EpiSCs	0.5h	0.0790851
D-Glucose	M1	D-Glucose-M1	U-13C-U-13C-Glucoselutamine	EpiSCs	2h	0.0780436
D-Glucose	M1	D-Glucose-M1	unlabeled	EpiSCs	0h	0.0755705
D-Glucose	M1	D-Glucose-M1	U-13C-U-13C-Glucoselutamine	EpiSCs	2h	0.0753553
D-Glucose	M1	D-Glucose-M1	unlabeled	EpiSCs	0h	0.0742538
D-Glucose	M1	D-Glucose-M1	unlabeled	EpiSCs	0h	0.0736187
D-Glucose	M1	D-Glucose-M1	U-13C-Glucose	EpiSCs	8h	0.0571655
D-Glucose	M1	D-Glucose-M1	U-13C-Glucose	EpiSCs	0.5h	0.0499539
D-Glucose	M1	D-Glucose-M1	U-13C-Glucose	EpiSCs	0.5h	0.0439772
D-Glucose	M1	D-Glucose-M1	U-13C-Glucose	EpiSCs	0.5h	0.0408815
D-Glucose	M1	D-Glucose-M1	U-13C-Glucose	EpiSCs	5h	0.0367138
D-Glucose	M1	D-Glucose-M1	U-13C-Glucose	EpiSCs	5h	0.0302077
D-Glucose	M1	D-Glucose-M1	U-13C-Glucose	EpiSCs	8h	0.0301202
D-Glucose	M1	D-Glucose-M1	U-13C-Glucose	EpiSCs	2h	0.029682
D-Glucose	M1	D-Glucose-M1	U-13C-Glucose	EpiSCs	2h	0.0268149
D-Glucose	M1	D-Glucose-M1	U-13C-Glucose	EpiSCs	2h	0.0251201
D-Glucose	M1	D-Glucose-M1	U-13C-Glucose	EpiSCs	8h	0.0236125
D-Glucose	M1	D-Glucose-M1	U-13C-Glucose	EpiSCs	5h	0.0199665
D-Glucose	M5	D-Glucose-M5	U-13C-Glucose	EpiSCs	8h	0.0198725
D-Glucose	M5	D-Glucose-M5	U-13C-Glucose	EpiSCs	8h	0.0186657
D-Glucose	M5	D-Glucose-M5	U-13C-Glucose	EpiSCs	2h	0.0185985
D-Glucose	M5	D-Glucose-M5	U-13C-Glucose	EpiSCs	5h	0.0149076
D-Glucose	M5	D-Glucose-M5	U-13C-Glucose	EpiSCs	2h	0.0148486
D-Glucose	M5	D-Glucose-M5	U-13C-Glucose	EpiSCs	8h	0.0146838
D-Glucose	M5	D-Glucose-M5	U-13C-Glucose	EpiSCs	0.5h	0.0146486
D-Glucose	M5	D-Glucose-M5	U-13C-Glucose	EpiSCs	5h	0.0138426
D-Glucose	M5	D-Glucose-M5	U-13C-Glucose	EpiSCs	0.5h	0.0130067
D-Glucose	M5	D-Glucose-M5	U-13C-Glucose	EpiSCs	2h	0.012355
D-Glucose	M5	D-Glucose-M5	U-13C-Glucose	EpiSCs	5h	0.0121638
D-Glucose	M5	D-Glucose-M5	U-13C-Glucose	EpiSCs	0.5h	0.0116997
D-Glucose	M2	D-Glucose-M2	U-13C-U-13C-Glucoselutamine	EpiSCs	5h	0.00755866
D-Glucose	M2	D-Glucose-M2	U-13C-U-13C-Glucoselutamine	EpiSCs	2h	0.0067759
D-Glucose	M2	D-Glucose-M2	U-13C-U-13C-Glucoselutamine	EpiSCs	2h	0.00608058
D-Glucose	M2	D-Glucose-M2	U-13C-U-13C-Glucoselutamine	EpiSCs	0.5h	0.00594809
D-Glucose	M2	D-Glucose-M2	U-13C-U-13C-Glucoselutamine	EpiSCs	0.5h	0.00582446
D-Glucose	M2	D-Glucose-M2	U-13C-U-13C-Glucoselutamine	EpiSCs	5h	0.00544522
D-Glucose	M2	D-Glucose-M2	unlabeled	EpiSCs	0h	0.00464559
D-Glucose	M2	D-Glucose-M2	U-13C-U-13C-Glucoselutamine	EpiSCs	0.5h	0.00449188
D-Glucose	M2	D-Glucose-M2	U-13C-U-13C-Glucoselutamine	EpiSCs	8h	0.00446588
D-Glucose	M2	D-Glucose-M2	unlabeled	EpiSCs	0h	0.00432093
D-Glucose	M2	D-Glucose-M2	unlabeled	EpiSCs	0h	0.00416891
D-Glucose	M2	D-Glucose-M2	U-13C-U-13C-Glucoselutamine	EpiSCs	2h	0.00403018
D-Glucose	M2	D-Glucose-M2	U-13C-U-13C-Glucoselutamine	EpiSCs	5h	0.00381247
D-Glucose	M2	D-Glucose-M2	U-13C-U-13C-Glucoselutamine	EpiSCs	8h	0.00366578
D-Glucose	M2	D-Glucose-M2	U-13C-U-13C-Glucoselutamine	EpiSCs	8h	0.00275304
D-Glucose	M2	D-Glucose-M2	U-13C-Glucose	EpiSCs	0.5h	0.000645653
D-Glucose	M2	D-Glucose-M2	U-13C-Glucose	EpiSCs	0.5h	0
D-Glucose	M2	D-Glucose-M2	U-13C-Glucose	EpiSCs	0.5h	0
D-Glucose	M2	D-Glucose-M2	U-13C-Glucose	EpiSCs	2h	0
D-Glucose	M2	D-Glucose-M2	U-13C-Glucose	EpiSCs	2h	0
D-Glucose	M2	D-Glucose-M2	U-13C-Glucose	EpiSCs	2h	0
D-Glucose	M2	D-Glucose-M2	U-13C-Glucose	EpiSCs	5h	0
D-Glucose	M2	D-Glucose-M2	U-13C-Glucose	EpiSCs	5h	0
D-Glucose	M2	D-Glucose-M2	U-13C-Glucose	EpiSCs	5h	0
D-Glucose	M2	D-Glucose-M2	U-13C-Glucose	EpiSCs	8h	0
D-Glucose	M2	D-Glucose-M2	U-13C-Glucose	EpiSCs	8h	0
D-Glucose	M2	D-Glucose-M2	U-13C-Glucose	EpiSCs	8h	0
D-Glucose	M3	D-Glucose-M3	unlabeled	EpiSCs	0h	0
D-Glucose	M3	D-Glucose-M3	unlabeled	EpiSCs	0h	0
D-Glucose	M3	D-Glucose-M3	unlabeled	EpiSCs	0h	0
D-Glucose	M3	D-Glucose-M3	U-13C-Glucose	EpiSCs	0.5h	0
D-Glucose	M3	D-Glucose-M3	U-13C-Glucose	EpiSCs	0.5h	0
D-Glucose	M3	D-Glucose-M3	U-13C-Glucose	EpiSCs	0.5h	0
D-Glucose	M3	D-Glucose-M3	U-13C-Glucose	EpiSCs	2h	0
D-Glucose	M3	D-Glucose-M3	U-13C-Glucose	EpiSCs	2h	0
D-Glucose	M3	D-Glucose-M3	U-13C-Glucose	EpiSCs	2h	0
D-Glucose	M3	D-Glucose-M3	U-13C-Glucose	EpiSCs	5h	0
D-Glucose	M3	D-Glucose-M3	U-13C-Glucose	EpiSCs	5h	0
D-Glucose	M3	D-Glucose-M3	U-13C-Glucose	EpiSCs	5h	0
D-Glucose	M3	D-Glucose-M3	U-13C-Glucose	EpiSCs	8h	0
D-Glucose	M3	D-Glucose-M3	U-13C-Glucose	EpiSCs	8h	0
D-Glucose	M3	D-Glucose-M3	U-13C-Glucose	EpiSCs	8h	0
D-Glucose	M3	D-Glucose-M3	U-13C-U-13C-Glucoselutamine	EpiSCs	0.5h	0
D-Glucose	M3	D-Glucose-M3	U-13C-U-13C-Glucoselutamine	EpiSCs	0.5h	0
D-Glucose	M3	D-Glucose-M3	U-13C-U-13C-Glucoselutamine	EpiSCs	0.5h	0
D-Glucose	M3	D-Glucose-M3	U-13C-U-13C-Glucoselutamine	EpiSCs	2h	0
D-Glucose	M3	D-Glucose-M3	U-13C-U-13C-Glucoselutamine	EpiSCs	2h	0
D-Glucose	M3	D-Glucose-M3	U-13C-U-13C-Glucoselutamine	EpiSCs	2h	0
D-Glucose	M3	D-Glucose-M3	U-13C-U-13C-Glucoselutamine	EpiSCs	5h	0
D-Glucose	M3	D-Glucose-M3	U-13C-U-13C-Glucoselutamine	EpiSCs	5h	0
D-Glucose	M3	D-Glucose-M3	U-13C-U-13C-Glucoselutamine	EpiSCs	5h	0
D-Glucose	M3	D-Glucose-M3	U-13C-U-13C-Glucoselutamine	EpiSCs	8h	0
D-Glucose	M3	D-Glucose-M3	U-13C-U-13C-Glucoselutamine	EpiSCs	8h	0
D-Glucose	M3	D-Glucose-M3	U-13C-U-13C-Glucoselutamine	EpiSCs	8h	0
D-Glucose	M4	D-Glucose-M4	unlabeled	EpiSCs	0h	0
D-Glucose	M4	D-Glucose-M4	unlabeled	EpiSCs	0h	0
D-Glucose	M4	D-Glucose-M4	unlabeled	EpiSCs	0h	0
D-Glucose	M4	D-Glucose-M4	U-13C-Glucose	EpiSCs	0.5h	0
D-Glucose	M4	D-Glucose-M4	U-13C-Glucose	EpiSCs	0.5h	0
D-Glucose	M4	D-Glucose-M4	U-13C-Glucose	EpiSCs	0.5h	0
D-Glucose	M4	D-Glucose-M4	U-13C-Glucose	EpiSCs	2h	0
D-Glucose	M4	D-Glucose-M4	U-13C-Glucose	EpiSCs	2h	0
D-Glucose	M4	D-Glucose-M4	U-13C-Glucose	EpiSCs	2h	0
D-Glucose	M4	D-Glucose-M4	U-13C-Glucose	EpiSCs	5h	0
D-Glucose	M4	D-Glucose-M4	U-13C-Glucose	EpiSCs	5h	0
D-Glucose	M4	D-Glucose-M4	U-13C-Glucose	EpiSCs	5h	0
D-Glucose	M4	D-Glucose-M4	U-13C-Glucose	EpiSCs	8h	0
D-Glucose	M4	D-Glucose-M4	U-13C-Glucose	EpiSCs	8h	0
D-Glucose	M4	D-Glucose-M4	U-13C-Glucose	EpiSCs	8h	0
D-Glucose	M4	D-Glucose-M4	U-13C-U-13C-Glucoselutamine	EpiSCs	0.5h	0
D-Glucose	M4	D-Glucose-M4	U-13C-U-13C-Glucoselutamine	EpiSCs	0.5h	0
D-Glucose	M4	D-Glucose-M4	U-13C-U-13C-Glucoselutamine	EpiSCs	0.5h	0
D-Glucose	M4	D-Glucose-M4	U-13C-U-13C-Glucoselutamine	EpiSCs	2h	0
D-Glucose	M4	D-Glucose-M4	U-13C-U-13C-Glucoselutamine	EpiSCs	2h	0
D-Glucose	M4	D-Glucose-M4	U-13C-U-13C-Glucoselutamine	EpiSCs	2h	0
D-Glucose	M4	D-Glucose-M4	U-13C-U-13C-Glucoselutamine	EpiSCs	5h	0
D-Glucose	M4	D-Glucose-M4	U-13C-U-13C-Glucoselutamine	EpiSCs	5h	0
D-Glucose	M4	D-Glucose-M4	U-13C-U-13C-Glucoselutamine	EpiSCs	5h	0
D-Glucose	M4	D-Glucose-M4	U-13C-U-13C-Glucoselutamine	EpiSCs	8h	0
D-Glucose	M4	D-Glucose-M4	U-13C-U-13C-Glucoselutamine	EpiSCs	8h	0
D-Glucose	M4	D-Glucose-M4	U-13C-U-13C-Glucoselutamine	EpiSCs	8h	0
D-Glucose	M5	D-Glucose-M5	unlabeled	EpiSCs	0h	0
D-Glucose	M5	D-Glucose-M5	unlabeled	EpiSCs	0h	0
D-Glucose	M5	D-Glucose-M5	unlabeled	EpiSCs	0h	0
D-Glucose	M5	D-Glucose-M5	U-13C-U-13C-Glucoselutamine	EpiSCs	0.5h	0
D-Glucose	M5	D-Glucose-M5	U-13C-U-13C-Glucoselutamine	EpiSCs	0.5h	0
D-Glucose	M5	D-Glucose-M5	U-13C-U-13C-Glucoselutamine	EpiSCs	0.5h	0
D-Glucose	M5	D-Glucose-M5	U-13C-U-13C-Glucoselutamine	EpiSCs	2h	0
D-Glucose	M5	D-Glucose-M5	U-13C-U-13C-Glucoselutamine	EpiSCs	2h	0
D-Glucose	M5	D-Glucose-M5	U-13C-U-13C-Glucoselutamine	EpiSCs	2h	0
D-Glucose	M5	D-Glucose-M5	U-13C-U-13C-Glucoselutamine	EpiSCs	5h	0
D-Glucose	M5	D-Glucose-M5	U-13C-U-13C-Glucoselutamine	EpiSCs	5h	0
D-Glucose	M5	D-Glucose-M5	U-13C-U-13C-Glucoselutamine	EpiSCs	5h	0
D-Glucose	M5	D-Glucose-M5	U-13C-U-13C-Glucoselutamine	EpiSCs	8h	0
D-Glucose	M5	D-Glucose-M5	U-13C-U-13C-Glucoselutamine	EpiSCs	8h	0
D-Glucose	M5	D-Glucose-M5	U-13C-U-13C-Glucoselutamine	EpiSCs	8h	0
D-Glucose	M6	D-Glucose-M6	unlabeled	EpiSCs	0h	0
D-Glucose	M6	D-Glucose-M6	unlabeled	EpiSCs	0h	0
D-Glucose	M6	D-Glucose-M6	unlabeled	EpiSCs	0h	0
D-Glucose	M6	D-Glucose-M6	U-13C-U-13C-Glucoselutamine	EpiSCs	0.5h	0
D-Glucose	M6	D-Glucose-M6	U-13C-U-13C-Glucoselutamine	EpiSCs	0.5h	0
D-Glucose	M6	D-Glucose-M6	U-13C-U-13C-Glucoselutamine	EpiSCs	0.5h	0
D-Glucose	M6	D-Glucose-M6	U-13C-U-13C-Glucoselutamine	EpiSCs	2h	0
D-Glucose	M6	D-Glucose-M6	U-13C-U-13C-Glucoselutamine	EpiSCs	2h	0
D-Glucose	M6	D-Glucose-M6	U-13C-U-13C-Glucoselutamine	EpiSCs	2h	0
D-Glucose	M6	D-Glucose-M6	U-13C-U-13C-Glucoselutamine	EpiSCs	5h	0
D-Glucose	M6	D-Glucose-M6	U-13C-U-13C-Glucoselutamine	EpiSCs	5h	0
D-Glucose	M6	D-Glucose-M6	U-13C-U-13C-Glucoselutamine	EpiSCs	5h	0
D-Glucose	M6	D-Glucose-M6	U-13C-U-13C-Glucoselutamine	EpiSCs	8h	0
D-Glucose	M6	D-Glucose-M6	U-13C-U-13C-Glucoselutamine	EpiSCs	8h	0
D-Glucose	M6	D-Glucose-M6	U-13C-U-13C-Glucoselutamine	EpiSCs	8h	0
Fumarate	M0	Fumarate-M0	unlabeled	EpiSCs	0h	0.85295
Fumarate	M0	Fumarate-M0	unlabeled	EpiSCs	0h	0.85229
Fumarate	M0	Fumarate-M0	unlabeled	EpiSCs	0h	0.85211
Fumarate	M0	Fumarate-M0	U-13C-Glucose	EpiSCs	0.5h	0.646278
Fumarate	M0	Fumarate-M0	U-13C-Glucose	EpiSCs	0.5h	0.633582
Fumarate	M0	Fumarate-M0	U-13C-Glucose	EpiSCs	0.5h	0.602433
Fumarate	M0	Fumarate-M0	U-13C-Glucose	EpiSCs	5h	0.545053
Fumarate	M0	Fumarate-M0	U-13C-Glucose	EpiSCs	8h	0.519267
Fumarate	M0	Fumarate-M0	U-13C-Glucose	EpiSCs	2h	0.505943
Fumarate	M0	Fumarate-M0	U-13C-Glucose	EpiSCs	8h	0.497982
Fumarate	M0	Fumarate-M0	U-13C-Glucose	EpiSCs	8h	0.497433
Fumarate	M0	Fumarate-M0	U-13C-Glucose	EpiSCs	2h	0.480163
Fumarate	M0	Fumarate-M0	U-13C-Glucose	EpiSCs	5h	0.466812
Fumarate	M0	Fumarate-M0	U-13C-U-13C-Glucoselutamine	EpiSCs	0.5h	0.453194
Fumarate	M0	Fumarate-M0	U-13C-U-13C-Glucoselutamine	EpiSCs	0.5h	0.452633
Fumarate	M0	Fumarate-M0	U-13C-U-13C-Glucoselutamine	EpiSCs	0.5h	0.443051
Fumarate	M0	Fumarate-M0	U-13C-Glucose	EpiSCs	5h	0.441016
Fumarate	M0	Fumarate-M0	U-13C-Glucose	EpiSCs	2h	0.423876
Fumarate	M4	Fumarate-M4	U-13C-U-13C-Glucoselutamine	EpiSCs	8h	0.352084
Fumarate	M3	Fumarate-M3	U-13C-U-13C-Glucoselutamine	EpiSCs	2h	0.346781
Fumarate	M3	Fumarate-M3	U-13C-U-13C-Glucoselutamine	EpiSCs	2h	0.342174
Fumarate	M4	Fumarate-M4	U-13C-U-13C-Glucoselutamine	EpiSCs	5h	0.341605
Fumarate	M3	Fumarate-M3	U-13C-U-13C-Glucoselutamine	EpiSCs	2h	0.335476
Fumarate	M3	Fumarate-M3	U-13C-Glucose	EpiSCs	2h	0.334116
Fumarate	M3	Fumarate-M3	U-13C-Glucose	EpiSCs	5h	0.331726
Fumarate	M4	Fumarate-M4	U-13C-U-13C-Glucoselutamine	EpiSCs	5h	0.322465
Fumarate	M3	Fumarate-M3	U-13C-U-13C-Glucoselutamine	EpiSCs	5h	0.316832
Fumarate	M4	Fumarate-M4	U-13C-U-13C-Glucoselutamine	EpiSCs	5h	0.315572
Fumarate	M3	Fumarate-M3	U-13C-U-13C-Glucoselutamine	EpiSCs	5h	0.311768
Fumarate	M3	Fumarate-M3	U-13C-U-13C-Glucoselutamine	EpiSCs	8h	0.309168
Fumarate	M3	Fumarate-M3	U-13C-U-13C-Glucoselutamine	EpiSCs	5h	0.306078
Fumarate	M3	Fumarate-M3	U-13C-Glucose	EpiSCs	5h	0.30361
Fumarate	M4	Fumarate-M4	U-13C-U-13C-Glucoselutamine	EpiSCs	2h	0.296226
Fumarate	M3	Fumarate-M3	U-13C-Glucose	EpiSCs	2h	0.295248
Fumarate	M4	Fumarate-M4	U-13C-U-13C-Glucoselutamine	EpiSCs	2h	0.293758
Fumarate	M4	Fumarate-M4	U-13C-U-13C-Glucoselutamine	EpiSCs	2h	0.292829
Fumarate	M3	Fumarate-M3	U-13C-U-13C-Glucoselutamine	EpiSCs	8h	0.289737
Fumarate	M3	Fumarate-M3	U-13C-U-13C-Glucoselutamine	EpiSCs	8h	0.288746
Fumarate	M4	Fumarate-M4	U-13C-U-13C-Glucoselutamine	EpiSCs	8h	0.274597
Fumarate	M3	Fumarate-M3	U-13C-Glucose	EpiSCs	2h	0.270089
Fumarate	M4	Fumarate-M4	U-13C-U-13C-Glucoselutamine	EpiSCs	0.5h	0.259861
Fumarate	M4	Fumarate-M4	U-13C-U-13C-Glucoselutamine	EpiSCs	8h	0.258824
Fumarate	M3	Fumarate-M3	U-13C-Glucose	EpiSCs	8h	0.254472
Fumarate	M3	Fumarate-M3	U-13C-Glucose	EpiSCs	8h	0.251795
Fumarate	M0	Fumarate-M0	U-13C-U-13C-Glucoselutamine	EpiSCs	8h	0.241709
Fumarate	M0	Fumarate-M0	U-13C-U-13C-Glucoselutamine	EpiSCs	2h	0.235234
Fumarate	M0	Fumarate-M0	U-13C-U-13C-Glucoselutamine	EpiSCs	8h	0.234514
Fumarate	M0	Fumarate-M0	U-13C-U-13C-Glucoselutamine	EpiSCs	2h	0.233166
Fumarate	M0	Fumarate-M0	U-13C-U-13C-Glucoselutamine	EpiSCs	2h	0.226606
Fumarate	M3	Fumarate-M3	U-13C-U-13C-Glucoselutamine	EpiSCs	0.5h	0.221752
Fumarate	M3	Fumarate-M3	U-13C-Glucose	EpiSCs	5h	0.220573
Fumarate	M3	Fumarate-M3	U-13C-Glucose	EpiSCs	8h	0.220138
Fumarate	M3	Fumarate-M3	U-13C-Glucose	EpiSCs	0.5h	0.214092
Fumarate	M4	Fumarate-M4	U-13C-U-13C-Glucoselutamine	EpiSCs	0.5h	0.214025
Fumarate	M0	Fumarate-M0	U-13C-U-13C-Glucoselutamine	EpiSCs	5h	0.209891
Fumarate	M0	Fumarate-M0	U-13C-U-13C-Glucoselutamine	EpiSCs	5h	0.202696
Fumarate	M3	Fumarate-M3	U-13C-U-13C-Glucoselutamine	EpiSCs	0.5h	0.19797
Fumarate	M3	Fumarate-M3	U-13C-Glucose	EpiSCs	0.5h	0.191304
Fumarate	M0	Fumarate-M0	U-13C-U-13C-Glucoselutamine	EpiSCs	5h	0.190019
Fumarate	M4	Fumarate-M4	U-13C-U-13C-Glucoselutamine	EpiSCs	0.5h	0.188021
Fumarate	M3	Fumarate-M3	U-13C-U-13C-Glucoselutamine	EpiSCs	0.5h	0.181281
Fumarate	M3	Fumarate-M3	U-13C-Glucose	EpiSCs	0.5h	0.179659
Fumarate	M2	Fumarate-M2	U-13C-U-13C-Glucoselutamine	EpiSCs	8h	0.145919
Fumarate	M0	Fumarate-M0	U-13C-U-13C-Glucoselutamine	EpiSCs	8h	0.140664
Fumarate	M1	Fumarate-M1	unlabeled	EpiSCs	0h	0.129916
Fumarate	M1	Fumarate-M1	unlabeled	EpiSCs	0h	0.129612
Fumarate	M1	Fumarate-M1	unlabeled	EpiSCs	0h	0.129038
Fumarate	M2	Fumarate-M2	U-13C-U-13C-Glucoselutamine	EpiSCs	8h	0.120113
Fumarate	M2	Fumarate-M2	U-13C-U-13C-Glucoselutamine	EpiSCs	8h	0.120108
Fumarate	M1	Fumarate-M1	U-13C-Glucose	EpiSCs	8h	0.110772
Fumarate	M1	Fumarate-M1	U-13C-Glucose	EpiSCs	0.5h	0.1098
Fumarate	M1	Fumarate-M1	U-13C-Glucose	EpiSCs	0.5h	0.108335
Fumarate	M1	Fumarate-M1	U-13C-Glucose	EpiSCs	8h	0.107169
Fumarate	M2	Fumarate-M2	U-13C-Glucose	EpiSCs	8h	0.104148
Fumarate	M2	Fumarate-M2	U-13C-U-13C-Glucoselutamine	EpiSCs	5h	0.101847
Fumarate	M1	Fumarate-M1	U-13C-Glucose	EpiSCs	2h	0.101723
Fumarate	M1	Fumarate-M1	U-13C-Glucose	EpiSCs	0.5h	0.101634
Fumarate	M2	Fumarate-M2	U-13C-Glucose	EpiSCs	8h	0.100268
Fumarate	M1	Fumarate-M1	U-13C-Glucose	EpiSCs	8h	0.099367
Fumarate	M1	Fumarate-M1	U-13C-Glucose	EpiSCs	5h	0.0989704
Fumarate	M1	Fumarate-M1	U-13C-Glucose	EpiSCs	5h	0.0984886
Fumarate	M1	Fumarate-M1	U-13C-Glucose	EpiSCs	2h	0.0979563
Fumarate	M2	Fumarate-M2	U-13C-Glucose	EpiSCs	2h	0.0971099
Fumarate	M2	Fumarate-M2	U-13C-Glucose	EpiSCs	8h	0.0969127
Fumarate	M2	Fumarate-M2	U-13C-U-13C-Glucoselutamine	EpiSCs	5h	0.0964584
Fumarate	M1	Fumarate-M1	U-13C-Glucose	EpiSCs	2h	0.0946571
Fumarate	M2	Fumarate-M2	U-13C-Glucose	EpiSCs	5h	0.0945852
Fumarate	M1	Fumarate-M1	U-13C-Glucose	EpiSCs	5h	0.0942912
Fumarate	M2	Fumarate-M2	U-13C-U-13C-Glucoselutamine	EpiSCs	5h	0.0916239
Fumarate	M1	Fumarate-M1	U-13C-U-13C-Glucoselutamine	EpiSCs	0.5h	0.0859484
Fumarate	M1	Fumarate-M1	U-13C-U-13C-Glucoselutamine	EpiSCs	0.5h	0.0859341
Fumarate	M2	Fumarate-M2	U-13C-Glucose	EpiSCs	2h	0.0836129
Fumarate	M2	Fumarate-M2	U-13C-Glucose	EpiSCs	5h	0.0835894
Fumarate	M2	Fumarate-M2	U-13C-Glucose	EpiSCs	2h	0.0801949
Fumarate	M2	Fumarate-M2	U-13C-Glucose	EpiSCs	5h	0.0780829
Fumarate	M1	Fumarate-M1	U-13C-U-13C-Glucoselutamine	EpiSCs	8h	0.077381
Fumarate	M1	Fumarate-M1	U-13C-U-13C-Glucoselutamine	EpiSCs	0.5h	0.0750703
Fumarate	M1	Fumarate-M1	U-13C-U-13C-Glucoselutamine	EpiSCs	8h	0.0748412
Fumarate	M2	Fumarate-M2	U-13C-U-13C-Glucoselutamine	EpiSCs	2h	0.0731996
Fumarate	M2	Fumarate-M2	U-13C-U-13C-Glucoselutamine	EpiSCs	2h	0.0725054
Fumarate	M1	Fumarate-M1	U-13C-U-13C-Glucoselutamine	EpiSCs	8h	0.0715949
Fumarate	M2	Fumarate-M2	U-13C-U-13C-Glucoselutamine	EpiSCs	2h	0.0712662
Fumarate	M1	Fumarate-M1	U-13C-U-13C-Glucoselutamine	EpiSCs	5h	0.0666131
Fumarate	M1	Fumarate-M1	U-13C-U-13C-Glucoselutamine	EpiSCs	5h	0.0660807
Fumarate	M1	Fumarate-M1	U-13C-U-13C-Glucoselutamine	EpiSCs	2h	0.0617975
Fumarate	M1	Fumarate-M1	U-13C-U-13C-Glucoselutamine	EpiSCs	5h	0.0604511
Fumarate	M1	Fumarate-M1	U-13C-U-13C-Glucoselutamine	EpiSCs	2h	0.0596547
Fumarate	M1	Fumarate-M1	U-13C-U-13C-Glucoselutamine	EpiSCs	2h	0.0593258
Fumarate	M2	Fumarate-M2	U-13C-Glucose	EpiSCs	0.5h	0.0538007
Fumarate	M4	Fumarate-M4	U-13C-Glucose	EpiSCs	5h	0.0516976
Fumarate	M2	Fumarate-M2	U-13C-U-13C-Glucoselutamine	EpiSCs	0.5h	0.0516605
Fumarate	M4	Fumarate-M4	U-13C-Glucose	EpiSCs	5h	0.0506865
Fumarate	M4	Fumarate-M4	U-13C-Glucose	EpiSCs	2h	0.0502409
Fumarate	M2	Fumarate-M2	U-13C-U-13C-Glucoselutamine	EpiSCs	0.5h	0.0488625
Fumarate	M4	Fumarate-M4	U-13C-Glucose	EpiSCs	8h	0.0484594
Fumarate	M4	Fumarate-M4	U-13C-Glucose	EpiSCs	8h	0.0461423
Fumarate	M4	Fumarate-M4	U-13C-Glucose	EpiSCs	8h	0.0456742
Fumarate	M4	Fumarate-M4	U-13C-Glucose	EpiSCs	2h	0.0430201
Fumarate	M4	Fumarate-M4	U-13C-Glucose	EpiSCs	2h	0.0420494
Fumarate	M4	Fumarate-M4	U-13C-Glucose	EpiSCs	5h	0.0408188
Fumarate	M2	Fumarate-M2	U-13C-U-13C-Glucoselutamine	EpiSCs	0.5h	0.040737
Fumarate	M2	Fumarate-M2	U-13C-Glucose	EpiSCs	0.5h	0.039985
Fumarate	M2	Fumarate-M2	U-13C-Glucose	EpiSCs	0.5h	0.0372953
Fumarate	M4	Fumarate-M4	U-13C-Glucose	EpiSCs	0.5h	0.0280404
Fumarate	M4	Fumarate-M4	U-13C-Glucose	EpiSCs	0.5h	0.0280193
Fumarate	M4	Fumarate-M4	U-13C-Glucose	EpiSCs	0.5h	0.0257431
Fumarate	M2	Fumarate-M2	unlabeled	EpiSCs	0h	0.0173632
Fumarate	M2	Fumarate-M2	unlabeled	EpiSCs	0h	0.0159851
Fumarate	M2	Fumarate-M2	unlabeled	EpiSCs	0h	0.0156233
Fumarate	M3	Fumarate-M3	unlabeled	EpiSCs	0h	0.00235073
Fumarate	M3	Fumarate-M3	unlabeled	EpiSCs	0h	0.00141387
Fumarate	M3	Fumarate-M3	unlabeled	EpiSCs	0h	0.00130936
Fumarate	M4	Fumarate-M4	unlabeled	EpiSCs	0h	3.92229e-05
Fumarate	M4	Fumarate-M4	unlabeled	EpiSCs	0h	0
Fumarate	M4	Fumarate-M4	unlabeled	EpiSCs	0h	0
Glutamate	M0	Glutamate-M0	unlabeled	EpiSCs	0h	1
Glutamate	M0	Glutamate-M0	unlabeled	EpiSCs	0h	1
Glutamate	M0	Glutamate-M0	unlabeled	EpiSCs	0h	1
Glutamate	M0	Glutamate-M0	U-13C-Glucose	EpiSCs	0.5h	1
Glutamate	M0	Glutamate-M0	U-13C-Glucose	EpiSCs	0.5h	1
Glutamate	M0	Glutamate-M0	U-13C-Glucose	EpiSCs	0.5h	1
Glutamate	M0	Glutamate-M0	U-13C-Glucose	EpiSCs	2h	1
Glutamate	M0	Glutamate-M0	U-13C-Glucose	EpiSCs	2h	1
Glutamate	M0	Glutamate-M0	U-13C-Glucose	EpiSCs	5h	1
Glutamate	M0	Glutamate-M0	U-13C-Glucose	EpiSCs	8h	1
Glutamate	M0	Glutamate-M0	U-13C-Glucose	EpiSCs	5h	0.933219
Glutamate	M0	Glutamate-M0	U-13C-Glucose	EpiSCs	5h	0.928618
Glutamate	M5	Glutamate-M5	U-13C-U-13C-Glucoselutamine	EpiSCs	5h	0.913317
Glutamate	M5	Glutamate-M5	U-13C-U-13C-Glucoselutamine	EpiSCs	5h	0.908933
Glutamate	M5	Glutamate-M5	U-13C-U-13C-Glucoselutamine	EpiSCs	5h	0.908203
Glutamate	M5	Glutamate-M5	U-13C-U-13C-Glucoselutamine	EpiSCs	2h	0.888104
Glutamate	M0	Glutamate-M0	U-13C-Glucose	EpiSCs	2h	0.87904
Glutamate	M5	Glutamate-M5	U-13C-U-13C-Glucoselutamine	EpiSCs	2h	0.875836
Glutamate	M5	Glutamate-M5	U-13C-U-13C-Glucoselutamine	EpiSCs	2h	0.849348
Glutamate	M0	Glutamate-M0	U-13C-Glucose	EpiSCs	8h	0.836878
Glutamate	M0	Glutamate-M0	U-13C-Glucose	EpiSCs	8h	0.830731
Glutamate	M5	Glutamate-M5	U-13C-U-13C-Glucoselutamine	EpiSCs	0.5h	0.808066
Glutamate	M5	Glutamate-M5	U-13C-U-13C-Glucoselutamine	EpiSCs	0.5h	0.802139
Glutamate	M5	Glutamate-M5	U-13C-U-13C-Glucoselutamine	EpiSCs	8h	0.767349
Glutamate	M5	Glutamate-M5	U-13C-U-13C-Glucoselutamine	EpiSCs	0.5h	0.735431
Glutamate	M5	Glutamate-M5	U-13C-U-13C-Glucoselutamine	EpiSCs	8h	0.68378
Glutamate	M5	Glutamate-M5	U-13C-U-13C-Glucoselutamine	EpiSCs	8h	0.670154
Glutamate	M0	Glutamate-M0	U-13C-U-13C-Glucoselutamine	EpiSCs	0.5h	0.264569
Glutamate	M0	Glutamate-M0	U-13C-U-13C-Glucoselutamine	EpiSCs	0.5h	0.197861
Glutamate	M0	Glutamate-M0	U-13C-U-13C-Glucoselutamine	EpiSCs	8h	0.196953
Glutamate	M0	Glutamate-M0	U-13C-U-13C-Glucoselutamine	EpiSCs	0.5h	0.191934
Glutamate	M0	Glutamate-M0	U-13C-U-13C-Glucoselutamine	EpiSCs	8h	0.189783
Glutamate	M0	Glutamate-M0	U-13C-U-13C-Glucoselutamine	EpiSCs	8h	0.181634
Glutamate	M2	Glutamate-M2	U-13C-Glucose	EpiSCs	8h	0.169269
Glutamate	M2	Glutamate-M2	U-13C-Glucose	EpiSCs	8h	0.163122
Glutamate	M0	Glutamate-M0	U-13C-U-13C-Glucoselutamine	EpiSCs	2h	0.150652
Glutamate	M2	Glutamate-M2	U-13C-Glucose	EpiSCs	2h	0.12096
Glutamate	M3	Glutamate-M3	U-13C-U-13C-Glucoselutamine	EpiSCs	8h	0.119267
Glutamate	M0	Glutamate-M0	U-13C-U-13C-Glucoselutamine	EpiSCs	2h	0.111896
Glutamate	M0	Glutamate-M0	U-13C-U-13C-Glucoselutamine	EpiSCs	2h	0.104063
Glutamate	M3	Glutamate-M3	U-13C-U-13C-Glucoselutamine	EpiSCs	8h	0.10383
Glutamate	M0	Glutamate-M0	U-13C-U-13C-Glucoselutamine	EpiSCs	5h	0.0917974
Glutamate	M0	Glutamate-M0	U-13C-U-13C-Glucoselutamine	EpiSCs	5h	0.0910668
Glutamate	M0	Glutamate-M0	U-13C-U-13C-Glucoselutamine	EpiSCs	5h	0.0734836
Glutamate	M2	Glutamate-M2	U-13C-Glucose	EpiSCs	5h	0.0713817
Glutamate	M2	Glutamate-M2	U-13C-Glucose	EpiSCs	5h	0.0667809
Glutamate	M3	Glutamate-M3	U-13C-U-13C-Glucoselutamine	EpiSCs	8h	0.0510163
Glutamate	M2	Glutamate-M2	U-13C-U-13C-Glucoselutamine	EpiSCs	8h	0.0362329
Glutamate	M2	Glutamate-M2	U-13C-U-13C-Glucoselutamine	EpiSCs	2h	0.0201009
Glutamate	M3	Glutamate-M3	U-13C-U-13C-Glucoselutamine	EpiSCs	5h	0.0131998
Glutamate	M1	Glutamate-M1	unlabeled	EpiSCs	0h	0
Glutamate	M1	Glutamate-M1	unlabeled	EpiSCs	0h	0
Glutamate	M1	Glutamate-M1	unlabeled	EpiSCs	0h	0
Glutamate	M1	Glutamate-M1	U-13C-Glucose	EpiSCs	0.5h	0
Glutamate	M1	Glutamate-M1	U-13C-Glucose	EpiSCs	0.5h	0
Glutamate	M1	Glutamate-M1	U-13C-Glucose	EpiSCs	0.5h	0
Glutamate	M1	Glutamate-M1	U-13C-Glucose	EpiSCs	2h	0
Glutamate	M1	Glutamate-M1	U-13C-Glucose	EpiSCs	2h	0
Glutamate	M1	Glutamate-M1	U-13C-Glucose	EpiSCs	2h	0
Glutamate	M1	Glutamate-M1	U-13C-Glucose	EpiSCs	5h	0
Glutamate	M1	Glutamate-M1	U-13C-Glucose	EpiSCs	5h	0
Glutamate	M1	Glutamate-M1	U-13C-Glucose	EpiSCs	5h	0
Glutamate	M1	Glutamate-M1	U-13C-Glucose	EpiSCs	8h	0
Glutamate	M1	Glutamate-M1	U-13C-Glucose	EpiSCs	8h	0
Glutamate	M1	Glutamate-M1	U-13C-Glucose	EpiSCs	8h	0
Glutamate	M1	Glutamate-M1	U-13C-U-13C-Glucoselutamine	EpiSCs	0.5h	0
Glutamate	M1	Glutamate-M1	U-13C-U-13C-Glucoselutamine	EpiSCs	0.5h	0
Glutamate	M1	Glutamate-M1	U-13C-U-13C-Glucoselutamine	EpiSCs	0.5h	0
Glutamate	M1	Glutamate-M1	U-13C-U-13C-Glucoselutamine	EpiSCs	2h	0
Glutamate	M1	Glutamate-M1	U-13C-U-13C-Glucoselutamine	EpiSCs	2h	0
Glutamate	M1	Glutamate-M1	U-13C-U-13C-Glucoselutamine	EpiSCs	2h	0
Glutamate	M1	Glutamate-M1	U-13C-U-13C-Glucoselutamine	EpiSCs	5h	0
Glutamate	M1	Glutamate-M1	U-13C-U-13C-Glucoselutamine	EpiSCs	5h	0
Glutamate	M1	Glutamate-M1	U-13C-U-13C-Glucoselutamine	EpiSCs	5h	0
Glutamate	M1	Glutamate-M1	U-13C-U-13C-Glucoselutamine	EpiSCs	8h	0
Glutamate	M1	Glutamate-M1	U-13C-U-13C-Glucoselutamine	EpiSCs	8h	0
Glutamate	M1	Glutamate-M1	U-13C-U-13C-Glucoselutamine	EpiSCs	8h	0
Glutamate	M2	Glutamate-M2	unlabeled	EpiSCs	0h	0
Glutamate	M2	Glutamate-M2	unlabeled	EpiSCs	0h	0
Glutamate	M2	Glutamate-M2	unlabeled	EpiSCs	0h	0
Glutamate	M2	Glutamate-M2	U-13C-Glucose	EpiSCs	0.5h	0
Glutamate	M2	Glutamate-M2	U-13C-Glucose	EpiSCs	0.5h	0
Glutamate	M2	Glutamate-M2	U-13C-Glucose	EpiSCs	0.5h	0
Glutamate	M2	Glutamate-M2	U-13C-Glucose	EpiSCs	2h	0
Glutamate	M2	Glutamate-M2	U-13C-Glucose	EpiSCs	2h	0
Glutamate	M2	Glutamate-M2	U-13C-Glucose	EpiSCs	5h	0
Glutamate	M2	Glutamate-M2	U-13C-Glucose	EpiSCs	8h	0
Glutamate	M2	Glutamate-M2	U-13C-U-13C-Glucoselutamine	EpiSCs	0.5h	0
Glutamate	M2	Glutamate-M2	U-13C-U-13C-Glucoselutamine	EpiSCs	0.5h	0
Glutamate	M2	Glutamate-M2	U-13C-U-13C-Glucoselutamine	EpiSCs	0.5h	0
Glutamate	M2	Glutamate-M2	U-13C-U-13C-Glucoselutamine	EpiSCs	2h	0
Glutamate	M2	Glutamate-M2	U-13C-U-13C-Glucoselutamine	EpiSCs	2h	0
Glutamate	M2	Glutamate-M2	U-13C-U-13C-Glucoselutamine	EpiSCs	5h	0
Glutamate	M2	Glutamate-M2	U-13C-U-13C-Glucoselutamine	EpiSCs	5h	0
Glutamate	M2	Glutamate-M2	U-13C-U-13C-Glucoselutamine	EpiSCs	5h	0
Glutamate	M2	Glutamate-M2	U-13C-U-13C-Glucoselutamine	EpiSCs	8h	0
Glutamate	M2	Glutamate-M2	U-13C-U-13C-Glucoselutamine	EpiSCs	8h	0
Glutamate	M3	Glutamate-M3	unlabeled	EpiSCs	0h	0
Glutamate	M3	Glutamate-M3	unlabeled	EpiSCs	0h	0
Glutamate	M3	Glutamate-M3	unlabeled	EpiSCs	0h	0
Glutamate	M3	Glutamate-M3	U-13C-Glucose	EpiSCs	0.5h	0
Glutamate	M3	Glutamate-M3	U-13C-Glucose	EpiSCs	0.5h	0
Glutamate	M3	Glutamate-M3	U-13C-Glucose	EpiSCs	0.5h	0
Glutamate	M3	Glutamate-M3	U-13C-Glucose	EpiSCs	2h	0
Glutamate	M3	Glutamate-M3	U-13C-Glucose	EpiSCs	2h	0
Glutamate	M3	Glutamate-M3	U-13C-Glucose	EpiSCs	2h	0
Glutamate	M3	Glutamate-M3	U-13C-Glucose	EpiSCs	5h	0
Glutamate	M3	Glutamate-M3	U-13C-Glucose	EpiSCs	5h	0
Glutamate	M3	Glutamate-M3	U-13C-Glucose	EpiSCs	5h	0
Glutamate	M3	Glutamate-M3	U-13C-Glucose	EpiSCs	8h	0
Glutamate	M3	Glutamate-M3	U-13C-Glucose	EpiSCs	8h	0
Glutamate	M3	Glutamate-M3	U-13C-Glucose	EpiSCs	8h	0
Glutamate	M3	Glutamate-M3	U-13C-U-13C-Glucoselutamine	EpiSCs	0.5h	0
Glutamate	M3	Glutamate-M3	U-13C-U-13C-Glucoselutamine	EpiSCs	0.5h	0
Glutamate	M3	Glutamate-M3	U-13C-U-13C-Glucoselutamine	EpiSCs	0.5h	0
Glutamate	M3	Glutamate-M3	U-13C-U-13C-Glucoselutamine	EpiSCs	2h	0
Glutamate	M3	Glutamate-M3	U-13C-U-13C-Glucoselutamine	EpiSCs	2h	0
Glutamate	M3	Glutamate-M3	U-13C-U-13C-Glucoselutamine	EpiSCs	2h	0
Glutamate	M3	Glutamate-M3	U-13C-U-13C-Glucoselutamine	EpiSCs	5h	0
Glutamate	M3	Glutamate-M3	U-13C-U-13C-Glucoselutamine	EpiSCs	5h	0
Glutamate	M4	Glutamate-M4	unlabeled	EpiSCs	0h	0
Glutamate	M4	Glutamate-M4	unlabeled	EpiSCs	0h	0
Glutamate	M4	Glutamate-M4	unlabeled	EpiSCs	0h	0
Glutamate	M4	Glutamate-M4	U-13C-Glucose	EpiSCs	0.5h	0
Glutamate	M4	Glutamate-M4	U-13C-Glucose	EpiSCs	0.5h	0
Glutamate	M4	Glutamate-M4	U-13C-Glucose	EpiSCs	0.5h	0
Glutamate	M4	Glutamate-M4	U-13C-Glucose	EpiSCs	2h	0
Glutamate	M4	Glutamate-M4	U-13C-Glucose	EpiSCs	2h	0
Glutamate	M4	Glutamate-M4	U-13C-Glucose	EpiSCs	2h	0
Glutamate	M4	Glutamate-M4	U-13C-Glucose	EpiSCs	5h	0
Glutamate	M4	Glutamate-M4	U-13C-Glucose	EpiSCs	5h	0
Glutamate	M4	Glutamate-M4	U-13C-Glucose	EpiSCs	5h	0
Glutamate	M4	Glutamate-M4	U-13C-Glucose	EpiSCs	8h	0
Glutamate	M4	Glutamate-M4	U-13C-Glucose	EpiSCs	8h	0
Glutamate	M4	Glutamate-M4	U-13C-Glucose	EpiSCs	8h	0
Glutamate	M4	Glutamate-M4	U-13C-U-13C-Glucoselutamine	EpiSCs	0.5h	0
Glutamate	M4	Glutamate-M4	U-13C-U-13C-Glucoselutamine	EpiSCs	0.5h	0
Glutamate	M4	Glutamate-M4	U-13C-U-13C-Glucoselutamine	EpiSCs	0.5h	0
Glutamate	M4	Glutamate-M4	U-13C-U-13C-Glucoselutamine	EpiSCs	2h	0
Glutamate	M4	Glutamate-M4	U-13C-U-13C-Glucoselutamine	EpiSCs	2h	0
Glutamate	M4	Glutamate-M4	U-13C-U-13C-Glucoselutamine	EpiSCs	2h	0
Glutamate	M4	Glutamate-M4	U-13C-U-13C-Glucoselutamine	EpiSCs	5h	0
Glutamate	M4	Glutamate-M4	U-13C-U-13C-Glucoselutamine	EpiSCs	5h	0
Glutamate	M4	Glutamate-M4	U-13C-U-13C-Glucoselutamine	EpiSCs	5h	0
Glutamate	M4	Glutamate-M4	U-13C-U-13C-Glucoselutamine	EpiSCs	8h	0
Glutamate	M4	Glutamate-M4	U-13C-U-13C-Glucoselutamine	EpiSCs	8h	0
Glutamate	M4	Glutamate-M4	U-13C-U-13C-Glucoselutamine	EpiSCs	8h	0
Glutamate	M5	Glutamate-M5	unlabeled	EpiSCs	0h	0
Glutamate	M5	Glutamate-M5	unlabeled	EpiSCs	0h	0
Glutamate	M5	Glutamate-M5	unlabeled	EpiSCs	0h	0
Glutamate	M5	Glutamate-M5	U-13C-Glucose	EpiSCs	0.5h	0
Glutamate	M5	Glutamate-M5	U-13C-Glucose	EpiSCs	0.5h	0
Glutamate	M5	Glutamate-M5	U-13C-Glucose	EpiSCs	0.5h	0
Glutamate	M5	Glutamate-M5	U-13C-Glucose	EpiSCs	2h	0
Glutamate	M5	Glutamate-M5	U-13C-Glucose	EpiSCs	2h	0
Glutamate	M5	Glutamate-M5	U-13C-Glucose	EpiSCs	2h	0
Glutamate	M5	Glutamate-M5	U-13C-Glucose	EpiSCs	5h	0
Glutamate	M5	Glutamate-M5	U-13C-Glucose	EpiSCs	5h	0
Glutamate	M5	Glutamate-M5	U-13C-Glucose	EpiSCs	5h	0
Glutamate	M5	Glutamate-M5	U-13C-Glucose	EpiSCs	8h	0
Glutamate	M5	Glutamate-M5	U-13C-Glucose	EpiSCs	8h	0
Glutamate	M5	Glutamate-M5	U-13C-Glucose	EpiSCs	8h	0
Glutamine	M0	Glutamine-M0	unlabeled	EpiSCs	0h	1
Glutamine	M0	Glutamine-M0	unlabeled	EpiSCs	0h	1
Glutamine	M0	Glutamine-M0	U-13C-Glucose	EpiSCs	0.5h	1
Glutamine	M0	Glutamine-M0	U-13C-Glucose	EpiSCs	0.5h	1
Glutamine	M0	Glutamine-M0	U-13C-Glucose	EpiSCs	0.5h	1
Glutamine	M0	Glutamine-M0	U-13C-Glucose	EpiSCs	2h	1
Glutamine	M0	Glutamine-M0	U-13C-Glucose	EpiSCs	8h	1
Glutamine	M0	Glutamine-M0	U-13C-Glucose	EpiSCs	8h	1
Glutamine	M0	Glutamine-M0	unlabeled	EpiSCs	0h	0.986084
Glutamine	M5	Glutamine-M5	U-13C-U-13C-Glucoselutamine	EpiSCs	2h	0.979147
Glutamine	M5	Glutamine-M5	U-13C-U-13C-Glucoselutamine	EpiSCs	2h	0.977571
Glutamine	M5	Glutamine-M5	U-13C-U-13C-Glucoselutamine	EpiSCs	5h	0.975032
Glutamine	M5	Glutamine-M5	U-13C-U-13C-Glucoselutamine	EpiSCs	2h	0.974477
Glutamine	M5	Glutamine-M5	U-13C-U-13C-Glucoselutamine	EpiSCs	0.5h	0.97177
Glutamine	M5	Glutamine-M5	U-13C-U-13C-Glucoselutamine	EpiSCs	5h	0.971695
Glutamine	M5	Glutamine-M5	U-13C-U-13C-Glucoselutamine	EpiSCs	5h	0.969731
Glutamine	M5	Glutamine-M5	U-13C-U-13C-Glucoselutamine	EpiSCs	0.5h	0.96468
Glutamine	M5	Glutamine-M5	U-13C-U-13C-Glucoselutamine	EpiSCs	0.5h	0.958492
Glutamine	M5	Glutamine-M5	U-13C-U-13C-Glucoselutamine	EpiSCs	8h	0.95535
Glutamine	M5	Glutamine-M5	U-13C-U-13C-Glucoselutamine	EpiSCs	8h	0.940217
Glutamine	M5	Glutamine-M5	U-13C-U-13C-Glucoselutamine	EpiSCs	8h	0.931922
Glutamine	M0	Glutamine-M0	U-13C-Glucose	EpiSCs	5h	0.916068
Glutamine	M0	Glutamine-M0	U-13C-Glucose	EpiSCs	2h	0.903708
Glutamine	M0	Glutamine-M0	U-13C-Glucose	EpiSCs	5h	0.901454
Glutamine	M0	Glutamine-M0	U-13C-Glucose	EpiSCs	2h	0.860877
Glutamine	M0	Glutamine-M0	U-13C-Glucose	EpiSCs	8h	0.856156
Glutamine	M0	Glutamine-M0	U-13C-Glucose	EpiSCs	5h	0.790608
Glutamine	M2	Glutamine-M2	U-13C-Glucose	EpiSCs	5h	0.158674
Glutamine	M2	Glutamine-M2	U-13C-Glucose	EpiSCs	8h	0.143844
Glutamine	M2	Glutamine-M2	U-13C-Glucose	EpiSCs	5h	0.0985461
Glutamine	M2	Glutamine-M2	U-13C-Glucose	EpiSCs	2h	0.0927086
Glutamine	M2	Glutamine-M2	U-13C-Glucose	EpiSCs	5h	0.0839315
Glutamine	M2	Glutamine-M2	U-13C-Glucose	EpiSCs	2h	0.0815767
Glutamine	M1	Glutamine-M1	U-13C-Glucose	EpiSCs	2h	0.046414
Glutamine	M0	Glutamine-M0	U-13C-U-13C-Glucoselutamine	EpiSCs	0.5h	0.0387548
Glutamine	M0	Glutamine-M0	U-13C-U-13C-Glucoselutamine	EpiSCs	8h	0.0349063
Glutamine	M0	Glutamine-M0	U-13C-U-13C-Glucoselutamine	EpiSCs	0.5h	0.0317785
Glutamine	M0	Glutamine-M0	U-13C-U-13C-Glucoselutamine	EpiSCs	8h	0.0289733
Glutamine	M4	Glutamine-M4	U-13C-Glucose	EpiSCs	5h	0.0286086
Glutamine	M0	Glutamine-M0	U-13C-U-13C-Glucoselutamine	EpiSCs	0.5h	0.0268502
Glutamine	M0	Glutamine-M0	U-13C-U-13C-Glucoselutamine	EpiSCs	8h	0.02462
Glutamine	M1	Glutamine-M1	U-13C-Glucose	EpiSCs	5h	0.0221096
Glutamine	M0	Glutamine-M0	U-13C-U-13C-Glucoselutamine	EpiSCs	2h	0.0211212
Glutamine	M0	Glutamine-M0	U-13C-U-13C-Glucoselutamine	EpiSCs	5h	0.0191207
Glutamine	M0	Glutamine-M0	U-13C-U-13C-Glucoselutamine	EpiSCs	5h	0.0177983
Glutamine	M0	Glutamine-M0	U-13C-U-13C-Glucoselutamine	EpiSCs	2h	0.0161916
Glutamine	M3	Glutamine-M3	U-13C-U-13C-Glucoselutamine	EpiSCs	8h	0.01601
Glutamine	M0	Glutamine-M0	U-13C-U-13C-Glucoselutamine	EpiSCs	2h	0.0159621
Glutamine	M0	Glutamine-M0	U-13C-U-13C-Glucoselutamine	EpiSCs	5h	0.0159185
Glutamine	M3	Glutamine-M3	U-13C-U-13C-Glucoselutamine	EpiSCs	8h	0.0154911
Glutamine	M4	Glutamine-M4	U-13C-Glucose	EpiSCs	2h	0.0147152
Glutamine	M1	Glutamine-M1	unlabeled	EpiSCs	0h	0.0139164
Glutamine	M3	Glutamine-M3	U-13C-U-13C-Glucoselutamine	EpiSCs	8h	0.0116288
Glutamine	M2	Glutamine-M2	U-13C-U-13C-Glucoselutamine	EpiSCs	8h	0.00902193
Glutamine	M2	Glutamine-M2	U-13C-U-13C-Glucoselutamine	EpiSCs	8h	0.0087208
Glutamine	M3	Glutamine-M3	U-13C-U-13C-Glucoselutamine	EpiSCs	5h	0.00542411
Glutamine	M3	Glutamine-M3	U-13C-U-13C-Glucoselutamine	EpiSCs	5h	0.00542312
Glutamine	M2	Glutamine-M2	U-13C-U-13C-Glucoselutamine	EpiSCs	8h	0.00523835
Glutamine	M3	Glutamine-M3	U-13C-U-13C-Glucoselutamine	EpiSCs	5h	0.0050989
Glutamine	M4	Glutamine-M4	U-13C-U-13C-Glucoselutamine	EpiSCs	8h	0.00507579
Glutamine	M1	Glutamine-M1	U-13C-U-13C-Glucoselutamine	EpiSCs	8h	0.00425405
Glutamine	M4	Glutamine-M4	U-13C-U-13C-Glucoselutamine	EpiSCs	8h	0.00388615
Glutamine	M2	Glutamine-M2	U-13C-U-13C-Glucoselutamine	EpiSCs	5h	0.00386407
Glutamine	M2	Glutamine-M2	U-13C-U-13C-Glucoselutamine	EpiSCs	5h	0.00291406
Glutamine	M4	Glutamine-M4	U-13C-U-13C-Glucoselutamine	EpiSCs	2h	0.00280404
Glutamine	M2	Glutamine-M2	U-13C-U-13C-Glucoselutamine	EpiSCs	5h	0.00244404
Glutamine	M3	Glutamine-M3	U-13C-U-13C-Glucoselutamine	EpiSCs	2h	0.00238749
Glutamine	M4	Glutamine-M4	U-13C-U-13C-Glucoselutamine	EpiSCs	8h	0.00221513
Glutamine	M3	Glutamine-M3	U-13C-U-13C-Glucoselutamine	EpiSCs	2h	0.00220837
Glutamine	M4	Glutamine-M4	U-13C-U-13C-Glucoselutamine	EpiSCs	0.5h	0.00218958
Glutamine	M4	Glutamine-M4	U-13C-U-13C-Glucoselutamine	EpiSCs	2h	0.00200165
Glutamine	M4	Glutamine-M4	U-13C-U-13C-Glucoselutamine	EpiSCs	0.5h	0.00196887
Glutamine	M1	Glutamine-M1	U-13C-U-13C-Glucoselutamine	EpiSCs	5h	0.00167515
Glutamine	M3	Glutamine-M3	U-13C-U-13C-Glucoselutamine	EpiSCs	2h	0.001613
Glutamine	M1	Glutamine-M1	U-13C-U-13C-Glucoselutamine	EpiSCs	0.5h	0.00157276
Glutamine	M1	Glutamine-M1	U-13C-U-13C-Glucoselutamine	EpiSCs	8h	0.00152242
Glutamine	M4	Glutamine-M4	U-13C-U-13C-Glucoselutamine	EpiSCs	5h	0.00146047
Glutamine	M1	Glutamine-M1	U-13C-U-13C-Glucoselutamine	EpiSCs	0.5h	0.00137966
Glutamine	M4	Glutamine-M4	U-13C-U-13C-Glucoselutamine	EpiSCs	5h	0.00118173
Glutamine	M2	Glutamine-M2	U-13C-U-13C-Glucoselutamine	EpiSCs	2h	0.00114318
Glutamine	M1	Glutamine-M1	U-13C-U-13C-Glucoselutamine	EpiSCs	2h	0.0011414
Glutamine	M4	Glutamine-M4	U-13C-U-13C-Glucoselutamine	EpiSCs	2h	0.00105012
Glutamine	M1	Glutamine-M1	U-13C-U-13C-Glucoselutamine	EpiSCs	8h	0.00094752
Glutamine	M2	Glutamine-M2	U-13C-U-13C-Glucoselutamine	EpiSCs	2h	0.000908892
Glutamine	M1	Glutamine-M1	U-13C-U-13C-Glucoselutamine	EpiSCs	5h	0.000831099
Glutamine	M3	Glutamine-M3	U-13C-U-13C-Glucoselutamine	EpiSCs	0.5h	0.000563814
Glutamine	M4	Glutamine-M4	U-13C-U-13C-Glucoselutamine	EpiSCs	5h	0.000388066
Glutamine	M1	Glutamine-M1	U-13C-U-13C-Glucoselutamine	EpiSCs	2h	0.000271837
Glutamine	M1	Glutamine-M1	unlabeled	EpiSCs	0h	0
Glutamine	M1	Glutamine-M1	unlabeled	EpiSCs	0h	0
Glutamine	M1	Glutamine-M1	U-13C-Glucose	EpiSCs	0.5h	0
Glutamine	M1	Glutamine-M1	U-13C-Glucose	EpiSCs	0.5h	0
Glutamine	M1	Glutamine-M1	U-13C-Glucose	EpiSCs	0.5h	0
Glutamine	M1	Glutamine-M1	U-13C-Glucose	EpiSCs	2h	0
Glutamine	M1	Glutamine-M1	U-13C-Glucose	EpiSCs	2h	0
Glutamine	M1	Glutamine-M1	U-13C-Glucose	EpiSCs	5h	0
Glutamine	M1	Glutamine-M1	U-13C-Glucose	EpiSCs	5h	0
Glutamine	M1	Glutamine-M1	U-13C-Glucose	EpiSCs	8h	0
Glutamine	M1	Glutamine-M1	U-13C-Glucose	EpiSCs	8h	0
Glutamine	M1	Glutamine-M1	U-13C-Glucose	EpiSCs	8h	0
Glutamine	M1	Glutamine-M1	U-13C-U-13C-Glucoselutamine	EpiSCs	0.5h	0
Glutamine	M1	Glutamine-M1	U-13C-U-13C-Glucoselutamine	EpiSCs	2h	0
Glutamine	M1	Glutamine-M1	U-13C-U-13C-Glucoselutamine	EpiSCs	5h	0
Glutamine	M2	Glutamine-M2	unlabeled	EpiSCs	0h	0
Glutamine	M2	Glutamine-M2	unlabeled	EpiSCs	0h	0
Glutamine	M2	Glutamine-M2	unlabeled	EpiSCs	0h	0
Glutamine	M2	Glutamine-M2	U-13C-Glucose	EpiSCs	0.5h	0
Glutamine	M2	Glutamine-M2	U-13C-Glucose	EpiSCs	0.5h	0
Glutamine	M2	Glutamine-M2	U-13C-Glucose	EpiSCs	0.5h	0
Glutamine	M2	Glutamine-M2	U-13C-Glucose	EpiSCs	2h	0
Glutamine	M2	Glutamine-M2	U-13C-Glucose	EpiSCs	8h	0
Glutamine	M2	Glutamine-M2	U-13C-Glucose	EpiSCs	8h	0
Glutamine	M2	Glutamine-M2	U-13C-U-13C-Glucoselutamine	EpiSCs	0.5h	0
Glutamine	M2	Glutamine-M2	U-13C-U-13C-Glucoselutamine	EpiSCs	0.5h	0
Glutamine	M2	Glutamine-M2	U-13C-U-13C-Glucoselutamine	EpiSCs	0.5h	0
Glutamine	M2	Glutamine-M2	U-13C-U-13C-Glucoselutamine	EpiSCs	2h	0
Glutamine	M3	Glutamine-M3	unlabeled	EpiSCs	0h	0
Glutamine	M3	Glutamine-M3	unlabeled	EpiSCs	0h	0
Glutamine	M3	Glutamine-M3	unlabeled	EpiSCs	0h	0
Glutamine	M3	Glutamine-M3	U-13C-Glucose	EpiSCs	0.5h	0
Glutamine	M3	Glutamine-M3	U-13C-Glucose	EpiSCs	0.5h	0
Glutamine	M3	Glutamine-M3	U-13C-Glucose	EpiSCs	0.5h	0
Glutamine	M3	Glutamine-M3	U-13C-Glucose	EpiSCs	2h	0
Glutamine	M3	Glutamine-M3	U-13C-Glucose	EpiSCs	2h	0
Glutamine	M3	Glutamine-M3	U-13C-Glucose	EpiSCs	2h	0
Glutamine	M3	Glutamine-M3	U-13C-Glucose	EpiSCs	5h	0
Glutamine	M3	Glutamine-M3	U-13C-Glucose	EpiSCs	5h	0
Glutamine	M3	Glutamine-M3	U-13C-Glucose	EpiSCs	5h	0
Glutamine	M3	Glutamine-M3	U-13C-Glucose	EpiSCs	8h	0
Glutamine	M3	Glutamine-M3	U-13C-Glucose	EpiSCs	8h	0
Glutamine	M3	Glutamine-M3	U-13C-Glucose	EpiSCs	8h	0
Glutamine	M3	Glutamine-M3	U-13C-U-13C-Glucoselutamine	EpiSCs	0.5h	0
Glutamine	M3	Glutamine-M3	U-13C-U-13C-Glucoselutamine	EpiSCs	0.5h	0
Glutamine	M4	Glutamine-M4	unlabeled	EpiSCs	0h	0
Glutamine	M4	Glutamine-M4	unlabeled	EpiSCs	0h	0
Glutamine	M4	Glutamine-M4	unlabeled	EpiSCs	0h	0
Glutamine	M4	Glutamine-M4	U-13C-Glucose	EpiSCs	0.5h	0
Glutamine	M4	Glutamine-M4	U-13C-Glucose	EpiSCs	0.5h	0
Glutamine	M4	Glutamine-M4	U-13C-Glucose	EpiSCs	0.5h	0
Glutamine	M4	Glutamine-M4	U-13C-Glucose	EpiSCs	2h	0
Glutamine	M4	Glutamine-M4	U-13C-Glucose	EpiSCs	2h	0
Glutamine	M4	Glutamine-M4	U-13C-Glucose	EpiSCs	5h	0
Glutamine	M4	Glutamine-M4	U-13C-Glucose	EpiSCs	5h	0
Glutamine	M4	Glutamine-M4	U-13C-Glucose	EpiSCs	8h	0
Glutamine	M4	Glutamine-M4	U-13C-Glucose	EpiSCs	8h	0
Glutamine	M4	Glutamine-M4	U-13C-Glucose	EpiSCs	8h	0
Glutamine	M4	Glutamine-M4	U-13C-U-13C-Glucoselutamine	EpiSCs	0.5h	0
Glutamine	M5	Glutamine-M5	unlabeled	EpiSCs	0h	0
Glutamine	M5	Glutamine-M5	unlabeled	EpiSCs	0h	0
Glutamine	M5	Glutamine-M5	unlabeled	EpiSCs	0h	0
Glutamine	M5	Glutamine-M5	U-13C-Glucose	EpiSCs	0.5h	0
Glutamine	M5	Glutamine-M5	U-13C-Glucose	EpiSCs	0.5h	0
Glutamine	M5	Glutamine-M5	U-13C-Glucose	EpiSCs	0.5h	0
Glutamine	M5	Glutamine-M5	U-13C-Glucose	EpiSCs	2h	0
Glutamine	M5	Glutamine-M5	U-13C-Glucose	EpiSCs	2h	0
Glutamine	M5	Glutamine-M5	U-13C-Glucose	EpiSCs	2h	0
Glutamine	M5	Glutamine-M5	U-13C-Glucose	EpiSCs	5h	0
Glutamine	M5	Glutamine-M5	U-13C-Glucose	EpiSCs	5h	0
Glutamine	M5	Glutamine-M5	U-13C-Glucose	EpiSCs	5h	0
Glutamine	M5	Glutamine-M5	U-13C-Glucose	EpiSCs	8h	0
Glutamine	M5	Glutamine-M5	U-13C-Glucose	EpiSCs	8h	0
Glutamine	M5	Glutamine-M5	U-13C-Glucose	EpiSCs	8h	0
Isocitrate	M0	Isocitrate-M0	U-13C-Glucose	EpiSCs	0.5h	1
Isocitrate	M0	Isocitrate-M0	U-13C-Glucose	EpiSCs	0.5h	0.96995
Isocitrate	M0	Isocitrate-M0	U-13C-Glucose	EpiSCs	2h	0.927853
Isocitrate	M0	Isocitrate-M0	U-13C-U-13C-Glucoselutamine	EpiSCs	0.5h	0.899478
Isocitrate	M0	Isocitrate-M0	U-13C-U-13C-Glucoselutamine	EpiSCs	0.5h	0.895546
Isocitrate	M0	Isocitrate-M0	unlabeled	EpiSCs	0h	0.895321
Isocitrate	M0	Isocitrate-M0	U-13C-Glucose	EpiSCs	0.5h	0.890556
Isocitrate	M0	Isocitrate-M0	unlabeled	EpiSCs	0h	0.877869
Isocitrate	M0	Isocitrate-M0	unlabeled	EpiSCs	0h	0.869635
Isocitrate	M0	Isocitrate-M0	U-13C-Glucose	EpiSCs	8h	0.549804
Isocitrate	M0	Isocitrate-M0	U-13C-U-13C-Glucoselutamine	EpiSCs	0.5h	0.543298
Isocitrate	M0	Isocitrate-M0	U-13C-Glucose	EpiSCs	2h	0.453103
Isocitrate	M0	Isocitrate-M0	U-13C-Glucose	EpiSCs	8h	0.452046
Isocitrate	M0	Isocitrate-M0	U-13C-Glucose	EpiSCs	5h	0.440173
Isocitrate	M0	Isocitrate-M0	U-13C-Glucose	EpiSCs	8h	0.428677
Isocitrate	M0	Isocitrate-M0	U-13C-Glucose	EpiSCs	2h	0.425636
Isocitrate	M0	Isocitrate-M0	U-13C-Glucose	EpiSCs	5h	0.420564
Isocitrate	M0	Isocitrate-M0	U-13C-Glucose	EpiSCs	5h	0.407884
Isocitrate	M5	Isocitrate-M5	U-13C-U-13C-Glucoselutamine	EpiSCs	2h	0.345578
Isocitrate	M5	Isocitrate-M5	U-13C-U-13C-Glucoselutamine	EpiSCs	5h	0.330135
Isocitrate	M5	Isocitrate-M5	U-13C-U-13C-Glucoselutamine	EpiSCs	2h	0.326902
Isocitrate	M5	Isocitrate-M5	U-13C-U-13C-Glucoselutamine	EpiSCs	2h	0.303188
Isocitrate	M4	Isocitrate-M4	U-13C-U-13C-Glucoselutamine	EpiSCs	8h	0.296304
Isocitrate	M5	Isocitrate-M5	U-13C-U-13C-Glucoselutamine	EpiSCs	5h	0.293361
Isocitrate	M0	Isocitrate-M0	U-13C-U-13C-Glucoselutamine	EpiSCs	2h	0.280658
Isocitrate	M5	Isocitrate-M5	U-13C-U-13C-Glucoselutamine	EpiSCs	8h	0.259299
Isocitrate	M0	Isocitrate-M0	U-13C-U-13C-Glucoselutamine	EpiSCs	2h	0.254571
Isocitrate	M4	Isocitrate-M4	U-13C-U-13C-Glucoselutamine	EpiSCs	5h	0.240177
Isocitrate	M0	Isocitrate-M0	U-13C-U-13C-Glucoselutamine	EpiSCs	2h	0.2368
Isocitrate	M5	Isocitrate-M5	U-13C-U-13C-Glucoselutamine	EpiSCs	5h	0.23636
Isocitrate	M2	Isocitrate-M2	U-13C-Glucose	EpiSCs	8h	0.234462
Isocitrate	M2	Isocitrate-M2	U-13C-Glucose	EpiSCs	5h	0.234231
Isocitrate	M2	Isocitrate-M2	U-13C-Glucose	EpiSCs	8h	0.231627
Isocitrate	M3	Isocitrate-M3	U-13C-U-13C-Glucoselutamine	EpiSCs	8h	0.229284
Isocitrate	M2	Isocitrate-M2	U-13C-Glucose	EpiSCs	2h	0.228043
Isocitrate	M5	Isocitrate-M5	U-13C-U-13C-Glucoselutamine	EpiSCs	8h	0.222132
Isocitrate	M2	Isocitrate-M2	U-13C-Glucose	EpiSCs	2h	0.222118
Isocitrate	M2	Isocitrate-M2	U-13C-Glucose	EpiSCs	5h	0.219737
Isocitrate	M3	Isocitrate-M3	U-13C-U-13C-Glucoselutamine	EpiSCs	5h	0.217762
Isocitrate	M3	Isocitrate-M3	U-13C-U-13C-Glucoselutamine	EpiSCs	8h	0.216923
Isocitrate	M0	Isocitrate-M0	U-13C-U-13C-Glucoselutamine	EpiSCs	5h	0.209003
Isocitrate	M3	Isocitrate-M3	U-13C-U-13C-Glucoselutamine	EpiSCs	8h	0.205758
Isocitrate	M3	Isocitrate-M3	U-13C-U-13C-Glucoselutamine	EpiSCs	5h	0.203483
Isocitrate	M3	Isocitrate-M3	U-13C-U-13C-Glucoselutamine	EpiSCs	5h	0.201385
Isocitrate	M0	Isocitrate-M0	U-13C-U-13C-Glucoselutamine	EpiSCs	8h	0.195401
Isocitrate	M0	Isocitrate-M0	U-13C-U-13C-Glucoselutamine	EpiSCs	8h	0.19436
Isocitrate	M4	Isocitrate-M4	U-13C-U-13C-Glucoselutamine	EpiSCs	5h	0.193697
Isocitrate	M3	Isocitrate-M3	U-13C-U-13C-Glucoselutamine	EpiSCs	2h	0.192318
Isocitrate	M0	Isocitrate-M0	U-13C-U-13C-Glucoselutamine	EpiSCs	5h	0.186944
Isocitrate	M4	Isocitrate-M4	U-13C-U-13C-Glucoselutamine	EpiSCs	8h	0.185894
Isocitrate	M3	Isocitrate-M3	U-13C-U-13C-Glucoselutamine	EpiSCs	2h	0.185128
Isocitrate	M2	Isocitrate-M2	U-13C-Glucose	EpiSCs	5h	0.184466
Isocitrate	M0	Isocitrate-M0	U-13C-U-13C-Glucoselutamine	EpiSCs	5h	0.183725
Isocitrate	M3	Isocitrate-M3	U-13C-U-13C-Glucoselutamine	EpiSCs	2h	0.182358
Isocitrate	M5	Isocitrate-M5	U-13C-U-13C-Glucoselutamine	EpiSCs	0.5h	0.181572
Isocitrate	M5	Isocitrate-M5	U-13C-U-13C-Glucoselutamine	EpiSCs	8h	0.17459
Isocitrate	M2	Isocitrate-M2	U-13C-Glucose	EpiSCs	8h	0.173243
Isocitrate	M4	Isocitrate-M4	U-13C-U-13C-Glucoselutamine	EpiSCs	5h	0.173152
Isocitrate	M4	Isocitrate-M4	U-13C-U-13C-Glucoselutamine	EpiSCs	2h	0.172121
Isocitrate	M4	Isocitrate-M4	U-13C-U-13C-Glucoselutamine	EpiSCs	8h	0.159732
Isocitrate	M5	Isocitrate-M5	U-13C-Glucose	EpiSCs	5h	0.155184
Isocitrate	M4	Isocitrate-M4	U-13C-U-13C-Glucoselutamine	EpiSCs	2h	0.154154
Isocitrate	M3	Isocitrate-M3	U-13C-Glucose	EpiSCs	5h	0.141008
Isocitrate	M4	Isocitrate-M4	U-13C-U-13C-Glucoselutamine	EpiSCs	2h	0.140769
Isocitrate	M3	Isocitrate-M3	U-13C-Glucose	EpiSCs	8h	0.135685
Isocitrate	M2	Isocitrate-M2	U-13C-U-13C-Glucoselutamine	EpiSCs	8h	0.132056
Isocitrate	M1	Isocitrate-M1	unlabeled	EpiSCs	0h	0.130365
Isocitrate	M3	Isocitrate-M3	U-13C-Glucose	EpiSCs	2h	0.128986
Isocitrate	M3	Isocitrate-M3	U-13C-Glucose	EpiSCs	2h	0.128754
Isocitrate	M5	Isocitrate-M5	U-13C-Glucose	EpiSCs	5h	0.125819
Isocitrate	M1	Isocitrate-M1	unlabeled	EpiSCs	0h	0.122131
Isocitrate	M3	Isocitrate-M3	U-13C-U-13C-Glucoselutamine	EpiSCs	0.5h	0.120167
Isocitrate	M3	Isocitrate-M3	U-13C-Glucose	EpiSCs	5h	0.117902
Isocitrate	M3	Isocitrate-M3	U-13C-Glucose	EpiSCs	8h	0.114252
Isocitrate	M3	Isocitrate-M3	U-13C-Glucose	EpiSCs	5h	0.112972
Isocitrate	M3	Isocitrate-M3	U-13C-Glucose	EpiSCs	8h	0.112394
Isocitrate	M5	Isocitrate-M5	U-13C-Glucose	EpiSCs	2h	0.111296
Isocitrate	M0	Isocitrate-M0	U-13C-U-13C-Glucoselutamine	EpiSCs	8h	0.10974
Isocitrate	M1	Isocitrate-M1	U-13C-Glucose	EpiSCs	0.5h	0.109444
Isocitrate	M1	Isocitrate-M1	unlabeled	EpiSCs	0h	0.104679
Isocitrate	M5	Isocitrate-M5	U-13C-Glucose	EpiSCs	8h	0.104524
Isocitrate	M1	Isocitrate-M1	U-13C-U-13C-Glucoselutamine	EpiSCs	0.5h	0.104454
Isocitrate	M1	Isocitrate-M1	U-13C-U-13C-Glucoselutamine	EpiSCs	0.5h	0.100522
Isocitrate	M5	Isocitrate-M5	U-13C-Glucose	EpiSCs	2h	0.0982113
Isocitrate	M2	Isocitrate-M2	U-13C-U-13C-Glucoselutamine	EpiSCs	8h	0.0960888
Isocitrate	M2	Isocitrate-M2	U-13C-U-13C-Glucoselutamine	EpiSCs	8h	0.0936283
Isocitrate	M5	Isocitrate-M5	U-13C-Glucose	EpiSCs	8h	0.0922883
Isocitrate	M4	Isocitrate-M4	U-13C-U-13C-Glucoselutamine	EpiSCs	0.5h	0.0845833
Isocitrate	M5	Isocitrate-M5	U-13C-Glucose	EpiSCs	5h	0.0791948
Isocitrate	M1	Isocitrate-M1	U-13C-Glucose	EpiSCs	2h	0.072147
Isocitrate	M1	Isocitrate-M1	U-13C-U-13C-Glucoselutamine	EpiSCs	0.5h	0.0703805
Isocitrate	M1	Isocitrate-M1	U-13C-Glucose	EpiSCs	5h	0.0695291
Isocitrate	M4	Isocitrate-M4	U-13C-Glucose	EpiSCs	8h	0.0693842
Isocitrate	M1	Isocitrate-M1	U-13C-Glucose	EpiSCs	8h	0.0688869
Isocitrate	M2	Isocitrate-M2	U-13C-U-13C-Glucoselutamine	EpiSCs	5h	0.0643847
Isocitrate	M4	Isocitrate-M4	U-13C-Glucose	EpiSCs	5h	0.0638995
Isocitrate	M2	Isocitrate-M2	U-13C-U-13C-Glucoselutamine	EpiSCs	5h	0.0638607
Isocitrate	M4	Isocitrate-M4	U-13C-Glucose	EpiSCs	5h	0.0633172
Isocitrate	M1	Isocitrate-M1	U-13C-Glucose	EpiSCs	2h	0.0590736
Isocitrate	M4	Isocitrate-M4	U-13C-Glucose	EpiSCs	5h	0.0581101
Isocitrate	M1	Isocitrate-M1	U-13C-Glucose	EpiSCs	8h	0.0551665
Isocitrate	M4	Isocitrate-M4	U-13C-Glucose	EpiSCs	2h	0.0528891
Isocitrate	M1	Isocitrate-M1	U-13C-Glucose	EpiSCs	2h	0.052291
Isocitrate	M1	Isocitrate-M1	U-13C-Glucose	EpiSCs	8h	0.0511585
Isocitrate	M1	Isocitrate-M1	U-13C-Glucose	EpiSCs	5h	0.0507523
Isocitrate	M2	Isocitrate-M2	U-13C-U-13C-Glucoselutamine	EpiSCs	2h	0.0504268
Isocitrate	M1	Isocitrate-M1	U-13C-U-13C-Glucoselutamine	EpiSCs	8h	0.0489731
Isocitrate	M4	Isocitrate-M4	U-13C-Glucose	EpiSCs	8h	0.0482503
Isocitrate	M1	Isocitrate-M1	U-13C-U-13C-Glucoselutamine	EpiSCs	8h	0.0422438
Isocitrate	M5	Isocitrate-M5	U-13C-Glucose	EpiSCs	8h	0.0421573
Isocitrate	M2	Isocitrate-M2	U-13C-U-13C-Glucoselutamine	EpiSCs	5h	0.0406967
Isocitrate	M1	Isocitrate-M1	U-13C-U-13C-Glucoselutamine	EpiSCs	8h	0.0398676
Isocitrate	M4	Isocitrate-M4	U-13C-Glucose	EpiSCs	2h	0.0395977
Isocitrate	M6	Isocitrate-M6	U-13C-U-13C-Glucoselutamine	EpiSCs	5h	0.0383118
Isocitrate	M1	Isocitrate-M1	U-13C-U-13C-Glucoselutamine	EpiSCs	2h	0.0379608
Isocitrate	M6	Isocitrate-M6	U-13C-U-13C-Glucoselutamine	EpiSCs	2h	0.0369016
Isocitrate	M1	Isocitrate-M1	U-13C-Glucose	EpiSCs	5h	0.0354609
Isocitrate	M6	Isocitrate-M6	U-13C-U-13C-Glucoselutamine	EpiSCs	8h	0.0351487
Isocitrate	M1	Isocitrate-M1	U-13C-U-13C-Glucoselutamine	EpiSCs	5h	0.0331589
Isocitrate	M6	Isocitrate-M6	U-13C-U-13C-Glucoselutamine	EpiSCs	8h	0.0325783
Isocitrate	M4	Isocitrate-M4	U-13C-Glucose	EpiSCs	8h	0.0302237
Isocitrate	M1	Isocitrate-M1	U-13C-U-13C-Glucoselutamine	EpiSCs	2h	0.0301796
Isocitrate	M1	Isocitrate-M1	U-13C-Glucose	EpiSCs	0.5h	0.0300505
Isocitrate	M6	Isocitrate-M6	U-13C-U-13C-Glucoselutamine	EpiSCs	8h	0.0299982
Isocitrate	M6	Isocitrate-M6	U-13C-U-13C-Glucoselutamine	EpiSCs	5h	0.0284685
Isocitrate	M1	Isocitrate-M1	U-13C-U-13C-Glucoselutamine	EpiSCs	2h	0.0272301
Isocitrate	M6	Isocitrate-M6	U-13C-U-13C-Glucoselutamine	EpiSCs	2h	0.0253029
Isocitrate	M6	Isocitrate-M6	U-13C-U-13C-Glucoselutamine	EpiSCs	5h	0.0228431
Isocitrate	M1	Isocitrate-M1	U-13C-U-13C-Glucoselutamine	EpiSCs	5h	0.0198195
Isocitrate	M6	Isocitrate-M6	U-13C-Glucose	EpiSCs	5h	0.0197947
Isocitrate	M1	Isocitrate-M1	U-13C-U-13C-Glucoselutamine	EpiSCs	5h	0.0192739
Isocitrate	M2	Isocitrate-M2	U-13C-U-13C-Glucoselutamine	EpiSCs	2h	0.0174534
Isocitrate	M6	Isocitrate-M6	U-13C-Glucose	EpiSCs	8h	0.00576986
Isocitrate	M1	Isocitrate-M1	U-13C-Glucose	EpiSCs	0.5h	0
Isocitrate	M2	Isocitrate-M2	unlabeled	EpiSCs	0h	0
Isocitrate	M2	Isocitrate-M2	unlabeled	EpiSCs	0h	0
Isocitrate	M2	Isocitrate-M2	unlabeled	EpiSCs	0h	0
Isocitrate	M2	Isocitrate-M2	U-13C-Glucose	EpiSCs	0.5h	0
Isocitrate	M2	Isocitrate-M2	U-13C-Glucose	EpiSCs	0.5h	0
Isocitrate	M2	Isocitrate-M2	U-13C-Glucose	EpiSCs	0.5h	0
Isocitrate	M2	Isocitrate-M2	U-13C-Glucose	EpiSCs	2h	0
Isocitrate	M2	Isocitrate-M2	U-13C-U-13C-Glucoselutamine	EpiSCs	0.5h	0
Isocitrate	M2	Isocitrate-M2	U-13C-U-13C-Glucoselutamine	EpiSCs	0.5h	0
Isocitrate	M2	Isocitrate-M2	U-13C-U-13C-Glucoselutamine	EpiSCs	0.5h	0
Isocitrate	M2	Isocitrate-M2	U-13C-U-13C-Glucoselutamine	EpiSCs	2h	0
Isocitrate	M3	Isocitrate-M3	unlabeled	EpiSCs	0h	0
Isocitrate	M3	Isocitrate-M3	unlabeled	EpiSCs	0h	0
Isocitrate	M3	Isocitrate-M3	unlabeled	EpiSCs	0h	0
Isocitrate	M3	Isocitrate-M3	U-13C-Glucose	EpiSCs	0.5h	0
Isocitrate	M3	Isocitrate-M3	U-13C-Glucose	EpiSCs	0.5h	0
Isocitrate	M3	Isocitrate-M3	U-13C-Glucose	EpiSCs	0.5h	0
Isocitrate	M3	Isocitrate-M3	U-13C-Glucose	EpiSCs	2h	0
Isocitrate	M3	Isocitrate-M3	U-13C-U-13C-Glucoselutamine	EpiSCs	0.5h	0
Isocitrate	M3	Isocitrate-M3	U-13C-U-13C-Glucoselutamine	EpiSCs	0.5h	0
Isocitrate	M4	Isocitrate-M4	unlabeled	EpiSCs	0h	0
Isocitrate	M4	Isocitrate-M4	unlabeled	EpiSCs	0h	0
Isocitrate	M4	Isocitrate-M4	unlabeled	EpiSCs	0h	0
Isocitrate	M4	Isocitrate-M4	U-13C-Glucose	EpiSCs	0.5h	0
Isocitrate	M4	Isocitrate-M4	U-13C-Glucose	EpiSCs	0.5h	0
Isocitrate	M4	Isocitrate-M4	U-13C-Glucose	EpiSCs	0.5h	0
Isocitrate	M4	Isocitrate-M4	U-13C-Glucose	EpiSCs	2h	0
Isocitrate	M4	Isocitrate-M4	U-13C-U-13C-Glucoselutamine	EpiSCs	0.5h	0
Isocitrate	M4	Isocitrate-M4	U-13C-U-13C-Glucoselutamine	EpiSCs	0.5h	0
Isocitrate	M5	Isocitrate-M5	unlabeled	EpiSCs	0h	0
Isocitrate	M5	Isocitrate-M5	unlabeled	EpiSCs	0h	0
Isocitrate	M5	Isocitrate-M5	unlabeled	EpiSCs	0h	0
Isocitrate	M5	Isocitrate-M5	U-13C-Glucose	EpiSCs	0.5h	0
Isocitrate	M5	Isocitrate-M5	U-13C-Glucose	EpiSCs	0.5h	0
Isocitrate	M5	Isocitrate-M5	U-13C-Glucose	EpiSCs	0.5h	0
Isocitrate	M5	Isocitrate-M5	U-13C-Glucose	EpiSCs	2h	0
Isocitrate	M5	Isocitrate-M5	U-13C-U-13C-Glucoselutamine	EpiSCs	0.5h	0
Isocitrate	M5	Isocitrate-M5	U-13C-U-13C-Glucoselutamine	EpiSCs	0.5h	0
Isocitrate	M6	Isocitrate-M6	unlabeled	EpiSCs	0h	0
Isocitrate	M6	Isocitrate-M6	unlabeled	EpiSCs	0h	0
Isocitrate	M6	Isocitrate-M6	unlabeled	EpiSCs	0h	0
Isocitrate	M6	Isocitrate-M6	U-13C-Glucose	EpiSCs	0.5h	0
Isocitrate	M6	Isocitrate-M6	U-13C-Glucose	EpiSCs	0.5h	0
Isocitrate	M6	Isocitrate-M6	U-13C-Glucose	EpiSCs	0.5h	0
Isocitrate	M6	Isocitrate-M6	U-13C-Glucose	EpiSCs	2h	0
Isocitrate	M6	Isocitrate-M6	U-13C-Glucose	EpiSCs	2h	0
Isocitrate	M6	Isocitrate-M6	U-13C-Glucose	EpiSCs	2h	0
Isocitrate	M6	Isocitrate-M6	U-13C-Glucose	EpiSCs	5h	0
Isocitrate	M6	Isocitrate-M6	U-13C-Glucose	EpiSCs	5h	0
Isocitrate	M6	Isocitrate-M6	U-13C-Glucose	EpiSCs	8h	0
Isocitrate	M6	Isocitrate-M6	U-13C-Glucose	EpiSCs	8h	0
Isocitrate	M6	Isocitrate-M6	U-13C-U-13C-Glucoselutamine	EpiSCs	0.5h	0
Isocitrate	M6	Isocitrate-M6	U-13C-U-13C-Glucoselutamine	EpiSCs	0.5h	0
Isocitrate	M6	Isocitrate-M6	U-13C-U-13C-Glucoselutamine	EpiSCs	0.5h	0
Isocitrate	M6	Isocitrate-M6	U-13C-U-13C-Glucoselutamine	EpiSCs	2h	0
Lactate	M0	Lactate-M0	unlabeled	EpiSCs	0h	0.927937
Lactate	M0	Lactate-M0	unlabeled	EpiSCs	0h	0.925939
Lactate	M0	Lactate-M0	unlabeled	EpiSCs	0h	0.925083
Lactate	M0	Lactate-M0	U-13C-U-13C-Glucoselutamine	EpiSCs	2h	0.924457
Lactate	M0	Lactate-M0	U-13C-U-13C-Glucoselutamine	EpiSCs	2h	0.921891
Lactate	M0	Lactate-M0	U-13C-U-13C-Glucoselutamine	EpiSCs	5h	0.920585
Lactate	M0	Lactate-M0	U-13C-U-13C-Glucoselutamine	EpiSCs	5h	0.92057
Lactate	M0	Lactate-M0	U-13C-U-13C-Glucoselutamine	EpiSCs	5h	0.919002
Lactate	M0	Lactate-M0	U-13C-U-13C-Glucoselutamine	EpiSCs	0.5h	0.917604
Lactate	M0	Lactate-M0	U-13C-U-13C-Glucoselutamine	EpiSCs	2h	0.916624
Lactate	M0	Lactate-M0	U-13C-U-13C-Glucoselutamine	EpiSCs	0.5h	0.915813
Lactate	M0	Lactate-M0	U-13C-U-13C-Glucoselutamine	EpiSCs	0.5h	0.914272
Lactate	M0	Lactate-M0	U-13C-U-13C-Glucoselutamine	EpiSCs	8h	0.912644
Lactate	M0	Lactate-M0	U-13C-U-13C-Glucoselutamine	EpiSCs	8h	0.902596
Lactate	M0	Lactate-M0	U-13C-U-13C-Glucoselutamine	EpiSCs	8h	0.902531
Lactate	M3	Lactate-M3	U-13C-Glucose	EpiSCs	8h	0.868031
Lactate	M3	Lactate-M3	U-13C-Glucose	EpiSCs	5h	0.859673
Lactate	M3	Lactate-M3	U-13C-Glucose	EpiSCs	8h	0.858696
Lactate	M3	Lactate-M3	U-13C-Glucose	EpiSCs	5h	0.843282
Lactate	M3	Lactate-M3	U-13C-Glucose	EpiSCs	2h	0.833754
Lactate	M3	Lactate-M3	U-13C-Glucose	EpiSCs	5h	0.790486
Lactate	M3	Lactate-M3	U-13C-Glucose	EpiSCs	2h	0.787927
Lactate	M3	Lactate-M3	U-13C-Glucose	EpiSCs	2h	0.758785
Lactate	M3	Lactate-M3	U-13C-Glucose	EpiSCs	0.5h	0.689558
Lactate	M3	Lactate-M3	U-13C-Glucose	EpiSCs	0.5h	0.666819
Lactate	M3	Lactate-M3	U-13C-Glucose	EpiSCs	8h	0.665331
Lactate	M3	Lactate-M3	U-13C-Glucose	EpiSCs	0.5h	0.661071
Lactate	M0	Lactate-M0	U-13C-Glucose	EpiSCs	0.5h	0.298036
Lactate	M0	Lactate-M0	U-13C-Glucose	EpiSCs	8h	0.293396
Lactate	M0	Lactate-M0	U-13C-Glucose	EpiSCs	0.5h	0.291336
Lactate	M0	Lactate-M0	U-13C-Glucose	EpiSCs	0.5h	0.271396
Lactate	M0	Lactate-M0	U-13C-Glucose	EpiSCs	2h	0.20468
Lactate	M0	Lactate-M0	U-13C-Glucose	EpiSCs	2h	0.179206
Lactate	M0	Lactate-M0	U-13C-Glucose	EpiSCs	5h	0.176766
Lactate	M0	Lactate-M0	U-13C-Glucose	EpiSCs	2h	0.136685
Lactate	M0	Lactate-M0	U-13C-Glucose	EpiSCs	5h	0.129137
Lactate	M0	Lactate-M0	U-13C-Glucose	EpiSCs	8h	0.115646
Lactate	M0	Lactate-M0	U-13C-Glucose	EpiSCs	5h	0.114155
Lactate	M0	Lactate-M0	U-13C-Glucose	EpiSCs	8h	0.107215
Lactate	M1	Lactate-M1	U-13C-U-13C-Glucoselutamine	EpiSCs	8h	0.0799186
Lactate	M1	Lactate-M1	U-13C-U-13C-Glucoselutamine	EpiSCs	8h	0.0784088
Lactate	M1	Lactate-M1	U-13C-U-13C-Glucoselutamine	EpiSCs	0.5h	0.0769948
Lactate	M1	Lactate-M1	U-13C-U-13C-Glucoselutamine	EpiSCs	0.5h	0.0756412
Lactate	M1	Lactate-M1	U-13C-U-13C-Glucoselutamine	EpiSCs	0.5h	0.0746079
Lactate	M1	Lactate-M1	U-13C-U-13C-Glucoselutamine	EpiSCs	2h	0.0715987
Lactate	M1	Lactate-M1	U-13C-U-13C-Glucoselutamine	EpiSCs	8h	0.071255
Lactate	M1	Lactate-M1	U-13C-U-13C-Glucoselutamine	EpiSCs	5h	0.069492
Lactate	M1	Lactate-M1	unlabeled	EpiSCs	0h	0.0693391
Lactate	M1	Lactate-M1	unlabeled	EpiSCs	0h	0.0687371
Lactate	M1	Lactate-M1	U-13C-U-13C-Glucoselutamine	EpiSCs	2h	0.0673615
Lactate	M1	Lactate-M1	U-13C-U-13C-Glucoselutamine	EpiSCs	5h	0.0673101
Lactate	M1	Lactate-M1	unlabeled	EpiSCs	0h	0.0672346
Lactate	M1	Lactate-M1	U-13C-U-13C-Glucoselutamine	EpiSCs	5h	0.066938
Lactate	M1	Lactate-M1	U-13C-U-13C-Glucoselutamine	EpiSCs	2h	0.0657208
Lactate	M1	Lactate-M1	U-13C-Glucose	EpiSCs	8h	0.0280734
Lactate	M1	Lactate-M1	U-13C-Glucose	EpiSCs	0.5h	0.0277757
Lactate	M1	Lactate-M1	U-13C-Glucose	EpiSCs	0.5h	0.0273718
Lactate	M1	Lactate-M1	U-13C-Glucose	EpiSCs	0.5h	0.0249085
Lactate	M1	Lactate-M1	U-13C-Glucose	EpiSCs	2h	0.020331
Lactate	M1	Lactate-M1	U-13C-Glucose	EpiSCs	5h	0.0181278
Lactate	M1	Lactate-M1	U-13C-Glucose	EpiSCs	2h	0.0180453
Lactate	M2	Lactate-M2	U-13C-Glucose	EpiSCs	2h	0.0162044
Lactate	M2	Lactate-M2	U-13C-Glucose	EpiSCs	2h	0.015203
Lactate	M2	Lactate-M2	U-13C-Glucose	EpiSCs	2h	0.0148223
Lactate	M2	Lactate-M2	U-13C-Glucose	EpiSCs	5h	0.0146204
Lactate	M1	Lactate-M1	U-13C-Glucose	EpiSCs	2h	0.0143577
Lactate	M2	Lactate-M2	U-13C-Glucose	EpiSCs	0.5h	0.0141366
Lactate	M2	Lactate-M2	U-13C-Glucose	EpiSCs	0.5h	0.0140693
Lactate	M2	Lactate-M2	U-13C-Glucose	EpiSCs	5h	0.0139597
Lactate	M2	Lactate-M2	U-13C-Glucose	EpiSCs	5h	0.0137008
Lactate	M2	Lactate-M2	U-13C-Glucose	EpiSCs	8h	0.0136221
Lactate	M1	Lactate-M1	U-13C-Glucose	EpiSCs	5h	0.0136204
Lactate	M2	Lactate-M2	U-13C-Glucose	EpiSCs	0.5h	0.0135209
Lactate	M2	Lactate-M2	U-13C-Glucose	EpiSCs	8h	0.0132997
Lactate	M2	Lactate-M2	U-13C-Glucose	EpiSCs	8h	0.0131997
Lactate	M1	Lactate-M1	U-13C-Glucose	EpiSCs	5h	0.0124715
Lactate	M1	Lactate-M1	U-13C-Glucose	EpiSCs	8h	0.0120363
Lactate	M1	Lactate-M1	U-13C-Glucose	EpiSCs	8h	0.011455
Lactate	M2	Lactate-M2	U-13C-U-13C-Glucoselutamine	EpiSCs	8h	0.0105063
Lactate	M2	Lactate-M2	U-13C-U-13C-Glucoselutamine	EpiSCs	8h	0.00910996
Lactate	M2	Lactate-M2	U-13C-U-13C-Glucoselutamine	EpiSCs	8h	0.00885594
Lactate	M3	Lactate-M3	U-13C-U-13C-Glucoselutamine	EpiSCs	8h	0.00848935
Lactate	M3	Lactate-M3	U-13C-U-13C-Glucoselutamine	EpiSCs	8h	0.00844082
Lactate	M3	Lactate-M3	U-13C-U-13C-Glucoselutamine	EpiSCs	8h	0.00724511
Lactate	M2	Lactate-M2	U-13C-U-13C-Glucoselutamine	EpiSCs	5h	0.00696113
Lactate	M2	Lactate-M2	U-13C-U-13C-Glucoselutamine	EpiSCs	2h	0.00682566
Lactate	M2	Lactate-M2	U-13C-U-13C-Glucoselutamine	EpiSCs	5h	0.00673358
Lactate	M2	Lactate-M2	U-13C-U-13C-Glucoselutamine	EpiSCs	2h	0.00652771
Lactate	M2	Lactate-M2	U-13C-U-13C-Glucoselutamine	EpiSCs	5h	0.0064844
Lactate	M2	Lactate-M2	U-13C-U-13C-Glucoselutamine	EpiSCs	2h	0.00596154
Lactate	M2	Lactate-M2	U-13C-U-13C-Glucoselutamine	EpiSCs	0.5h	0.00591613
Lactate	M2	Lactate-M2	U-13C-U-13C-Glucoselutamine	EpiSCs	0.5h	0.0056422
Lactate	M3	Lactate-M3	U-13C-U-13C-Glucoselutamine	EpiSCs	5h	0.00553076
Lactate	M2	Lactate-M2	U-13C-U-13C-Glucoselutamine	EpiSCs	0.5h	0.00548556
Lactate	M3	Lactate-M3	U-13C-U-13C-Glucoselutamine	EpiSCs	5h	0.00537178
Lactate	M2	Lactate-M2	unlabeled	EpiSCs	0h	0.00514041
Lactate	M3	Lactate-M3	U-13C-U-13C-Glucoselutamine	EpiSCs	5h	0.00502144
Lactate	M3	Lactate-M3	U-13C-U-13C-Glucoselutamine	EpiSCs	2h	0.00495153
Lactate	M2	Lactate-M2	unlabeled	EpiSCs	0h	0.00489358
Lactate	M2	Lactate-M2	unlabeled	EpiSCs	0h	0.00453135
Lactate	M3	Lactate-M3	U-13C-U-13C-Glucoselutamine	EpiSCs	2h	0.00421951
Lactate	M3	Lactate-M3	U-13C-U-13C-Glucoselutamine	EpiSCs	2h	0.00386097
Lactate	M3	Lactate-M3	U-13C-U-13C-Glucoselutamine	EpiSCs	0.5h	0.00306031
Lactate	M3	Lactate-M3	U-13C-U-13C-Glucoselutamine	EpiSCs	0.5h	0.00281698
Lactate	M3	Lactate-M3	U-13C-U-13C-Glucoselutamine	EpiSCs	0.5h	0.00214564
Lactate	M3	Lactate-M3	unlabeled	EpiSCs	0h	0.000437868
Lactate	M3	Lactate-M3	unlabeled	EpiSCs	0h	0.000430693
Lactate	M3	Lactate-M3	unlabeled	EpiSCs	0h	0.000296781
Malate	M0	Malate-M0	unlabeled	EpiSCs	0h	0.860743
Malate	M0	Malate-M0	unlabeled	EpiSCs	0h	0.859967
Malate	M0	Malate-M0	unlabeled	EpiSCs	0h	0.858838
Malate	M0	Malate-M0	U-13C-Glucose	EpiSCs	0.5h	0.647687
Malate	M0	Malate-M0	U-13C-Glucose	EpiSCs	0.5h	0.63689
Malate	M0	Malate-M0	U-13C-Glucose	EpiSCs	0.5h	0.59758
Malate	M0	Malate-M0	U-13C-Glucose	EpiSCs	5h	0.538432
Malate	M0	Malate-M0	U-13C-Glucose	EpiSCs	8h	0.528211
Malate	M0	Malate-M0	U-13C-Glucose	EpiSCs	2h	0.514698
Malate	M0	Malate-M0	U-13C-Glucose	EpiSCs	8h	0.504238
Malate	M0	Malate-M0	U-13C-Glucose	EpiSCs	8h	0.501639
Malate	M0	Malate-M0	U-13C-Glucose	EpiSCs	2h	0.49047
Malate	M0	Malate-M0	U-13C-Glucose	EpiSCs	5h	0.473968
Malate	M0	Malate-M0	U-13C-U-13C-Glucoselutamine	EpiSCs	0.5h	0.471378
Malate	M0	Malate-M0	U-13C-U-13C-Glucoselutamine	EpiSCs	0.5h	0.470502
Malate	M0	Malate-M0	U-13C-U-13C-Glucoselutamine	EpiSCs	0.5h	0.456101
Malate	M0	Malate-M0	U-13C-Glucose	EpiSCs	5h	0.451703
Malate	M0	Malate-M0	U-13C-Glucose	EpiSCs	2h	0.435206
Malate	M4	Malate-M4	U-13C-U-13C-Glucoselutamine	EpiSCs	8h	0.380515
Malate	M4	Malate-M4	U-13C-U-13C-Glucoselutamine	EpiSCs	5h	0.366496
Malate	M3	Malate-M3	U-13C-U-13C-Glucoselutamine	EpiSCs	2h	0.364241
Malate	M3	Malate-M3	U-13C-U-13C-Glucoselutamine	EpiSCs	2h	0.358895
Malate	M3	Malate-M3	U-13C-U-13C-Glucoselutamine	EpiSCs	2h	0.353221
Malate	M3	Malate-M3	U-13C-Glucose	EpiSCs	5h	0.342953
Malate	M4	Malate-M4	U-13C-U-13C-Glucoselutamine	EpiSCs	5h	0.342768
Malate	M3	Malate-M3	U-13C-Glucose	EpiSCs	2h	0.340662
Malate	M3	Malate-M3	U-13C-U-13C-Glucoselutamine	EpiSCs	5h	0.3364
Malate	M3	Malate-M3	U-13C-U-13C-Glucoselutamine	EpiSCs	5h	0.333438
Malate	M4	Malate-M4	U-13C-U-13C-Glucoselutamine	EpiSCs	5h	0.331889
Malate	M3	Malate-M3	U-13C-U-13C-Glucoselutamine	EpiSCs	8h	0.327896
Malate	M3	Malate-M3	U-13C-U-13C-Glucoselutamine	EpiSCs	5h	0.327348
Malate	M3	Malate-M3	U-13C-Glucose	EpiSCs	5h	0.309856
Malate	M3	Malate-M3	U-13C-U-13C-Glucoselutamine	EpiSCs	8h	0.309442
Malate	M3	Malate-M3	U-13C-U-13C-Glucoselutamine	EpiSCs	8h	0.308885
Malate	M4	Malate-M4	U-13C-U-13C-Glucoselutamine	EpiSCs	2h	0.305933
Malate	M4	Malate-M4	U-13C-U-13C-Glucoselutamine	EpiSCs	2h	0.302715
Malate	M4	Malate-M4	U-13C-U-13C-Glucoselutamine	EpiSCs	2h	0.302016
Malate	M3	Malate-M3	U-13C-Glucose	EpiSCs	2h	0.299821
Malate	M4	Malate-M4	U-13C-U-13C-Glucoselutamine	EpiSCs	8h	0.287843
Malate	M3	Malate-M3	U-13C-Glucose	EpiSCs	2h	0.284813
Malate	M4	Malate-M4	U-13C-U-13C-Glucoselutamine	EpiSCs	8h	0.273491
Malate	M3	Malate-M3	U-13C-Glucose	EpiSCs	8h	0.263081
Malate	M3	Malate-M3	U-13C-Glucose	EpiSCs	8h	0.261502
Malate	M4	Malate-M4	U-13C-U-13C-Glucoselutamine	EpiSCs	0.5h	0.259916
Malate	M0	Malate-M0	U-13C-U-13C-Glucoselutamine	EpiSCs	8h	0.250506
Malate	M0	Malate-M0	U-13C-U-13C-Glucoselutamine	EpiSCs	2h	0.242522
Malate	M0	Malate-M0	U-13C-U-13C-Glucoselutamine	EpiSCs	2h	0.240173
Malate	M0	Malate-M0	U-13C-U-13C-Glucoselutamine	EpiSCs	8h	0.239862
Malate	M3	Malate-M3	U-13C-Glucose	EpiSCs	8h	0.239327
Malate	M0	Malate-M0	U-13C-U-13C-Glucoselutamine	EpiSCs	2h	0.235026
Malate	M3	Malate-M3	U-13C-Glucose	EpiSCs	5h	0.23238
Malate	M3	Malate-M3	U-13C-U-13C-Glucoselutamine	EpiSCs	0.5h	0.230367
Malate	M3	Malate-M3	U-13C-Glucose	EpiSCs	0.5h	0.222948
Malate	M4	Malate-M4	U-13C-U-13C-Glucoselutamine	EpiSCs	0.5h	0.222569
Malate	M0	Malate-M0	U-13C-U-13C-Glucoselutamine	EpiSCs	5h	0.218743
Malate	M0	Malate-M0	U-13C-U-13C-Glucoselutamine	EpiSCs	5h	0.211427
Malate	M3	Malate-M3	U-13C-U-13C-Glucoselutamine	EpiSCs	0.5h	0.206006
Malate	M0	Malate-M0	U-13C-U-13C-Glucoselutamine	EpiSCs	5h	0.196357
Malate	M3	Malate-M3	U-13C-Glucose	EpiSCs	0.5h	0.195736
Malate	M4	Malate-M4	U-13C-U-13C-Glucoselutamine	EpiSCs	0.5h	0.193847
Malate	M3	Malate-M3	U-13C-U-13C-Glucoselutamine	EpiSCs	0.5h	0.186047
Malate	M3	Malate-M3	U-13C-Glucose	EpiSCs	0.5h	0.183504
Malate	M0	Malate-M0	U-13C-U-13C-Glucoselutamine	EpiSCs	8h	0.144928
Malate	M1	Malate-M1	unlabeled	EpiSCs	0h	0.125356
Malate	M1	Malate-M1	unlabeled	EpiSCs	0h	0.124797
Malate	M1	Malate-M1	unlabeled	EpiSCs	0h	0.124379
Malate	M2	Malate-M2	U-13C-U-13C-Glucoselutamine	EpiSCs	8h	0.120273
Malate	M2	Malate-M2	U-13C-U-13C-Glucoselutamine	EpiSCs	8h	0.106138
Malate	M1	Malate-M1	U-13C-Glucose	EpiSCs	0.5h	0.103034
Malate	M2	Malate-M2	U-13C-U-13C-Glucoselutamine	EpiSCs	8h	0.100592
Malate	M1	Malate-M1	U-13C-Glucose	EpiSCs	0.5h	0.100225
Malate	M2	Malate-M2	U-13C-Glucose	EpiSCs	2h	0.0979045
Malate	M1	Malate-M1	U-13C-Glucose	EpiSCs	5h	0.0964744
Malate	M2	Malate-M2	U-13C-Glucose	EpiSCs	8h	0.0951
Malate	M1	Malate-M1	U-13C-Glucose	EpiSCs	8h	0.0943361
Malate	M1	Malate-M1	U-13C-Glucose	EpiSCs	0.5h	0.0941219
Malate	M2	Malate-M2	U-13C-Glucose	EpiSCs	8h	0.0931227
Malate	M2	Malate-M2	U-13C-Glucose	EpiSCs	8h	0.0915395
Malate	M1	Malate-M1	U-13C-Glucose	EpiSCs	8h	0.0900077
Malate	M1	Malate-M1	U-13C-Glucose	EpiSCs	8h	0.0878587
Malate	M2	Malate-M2	U-13C-Glucose	EpiSCs	5h	0.0871902
Malate	M2	Malate-M2	U-13C-Glucose	EpiSCs	5h	0.083715
Malate	M2	Malate-M2	U-13C-Glucose	EpiSCs	2h	0.0816492
Malate	M1	Malate-M1	U-13C-Glucose	EpiSCs	2h	0.0805188
Malate	M1	Malate-M1	U-13C-Glucose	EpiSCs	2h	0.0785611
Malate	M1	Malate-M1	U-13C-Glucose	EpiSCs	5h	0.0781186
Malate	M2	Malate-M2	U-13C-Glucose	EpiSCs	5h	0.0766295
Malate	M2	Malate-M2	U-13C-U-13C-Glucoselutamine	EpiSCs	5h	0.0737221
Malate	M2	Malate-M2	U-13C-U-13C-Glucoselutamine	EpiSCs	5h	0.0731071
Malate	M2	Malate-M2	U-13C-Glucose	EpiSCs	2h	0.0730134
Malate	M1	Malate-M1	U-13C-U-13C-Glucoselutamine	EpiSCs	0.5h	0.0728019
Malate	M1	Malate-M1	U-13C-Glucose	EpiSCs	5h	0.0726056
Malate	M1	Malate-M1	U-13C-U-13C-Glucoselutamine	EpiSCs	0.5h	0.0724075
Malate	M2	Malate-M2	U-13C-U-13C-Glucoselutamine	EpiSCs	5h	0.0723036
Malate	M1	Malate-M1	U-13C-U-13C-Glucoselutamine	EpiSCs	0.5h	0.0720943
Malate	M1	Malate-M1	U-13C-Glucose	EpiSCs	2h	0.0709753
Malate	M2	Malate-M2	U-13C-U-13C-Glucoselutamine	EpiSCs	2h	0.0588685
Malate	M2	Malate-M2	U-13C-U-13C-Glucoselutamine	EpiSCs	2h	0.0576488
Malate	M2	Malate-M2	U-13C-U-13C-Glucoselutamine	EpiSCs	2h	0.0569141
Malate	M4	Malate-M4	U-13C-Glucose	EpiSCs	5h	0.056108
Malate	M4	Malate-M4	U-13C-Glucose	EpiSCs	2h	0.0552523
Malate	M4	Malate-M4	U-13C-Glucose	EpiSCs	5h	0.0543431
Malate	M1	Malate-M1	U-13C-U-13C-Glucoselutamine	EpiSCs	8h	0.0526133
Malate	M4	Malate-M4	U-13C-Glucose	EpiSCs	8h	0.0517516
Malate	M4	Malate-M4	U-13C-Glucose	EpiSCs	8h	0.0517004
Malate	M1	Malate-M1	U-13C-U-13C-Glucoselutamine	EpiSCs	8h	0.0516165
Malate	M4	Malate-M4	U-13C-Glucose	EpiSCs	2h	0.0494981
Malate	M2	Malate-M2	U-13C-Glucose	EpiSCs	0.5h	0.0494948
Malate	M4	Malate-M4	U-13C-Glucose	EpiSCs	2h	0.0469569
Malate	M4	Malate-M4	U-13C-Glucose	EpiSCs	8h	0.0465859
Malate	M4	Malate-M4	U-13C-Glucose	EpiSCs	5h	0.0455235
Malate	M1	Malate-M1	U-13C-U-13C-Glucoselutamine	EpiSCs	8h	0.0453984
Malate	M1	Malate-M1	U-13C-U-13C-Glucoselutamine	EpiSCs	2h	0.0414102
Malate	M1	Malate-M1	U-13C-U-13C-Glucoselutamine	EpiSCs	5h	0.0406656
Malate	M1	Malate-M1	U-13C-U-13C-Glucoselutamine	EpiSCs	2h	0.0405685
Malate	M1	Malate-M1	U-13C-U-13C-Glucoselutamine	EpiSCs	2h	0.0398484
Malate	M1	Malate-M1	U-13C-U-13C-Glucoselutamine	EpiSCs	5h	0.0386446
Malate	M2	Malate-M2	U-13C-Glucose	EpiSCs	0.5h	0.0375411
Malate	M2	Malate-M2	U-13C-Glucose	EpiSCs	0.5h	0.037295
Malate	M1	Malate-M1	U-13C-U-13C-Glucoselutamine	EpiSCs	5h	0.0366916
Malate	M4	Malate-M4	U-13C-Glucose	EpiSCs	0.5h	0.0358554
Malate	M2	Malate-M2	U-13C-U-13C-Glucoselutamine	EpiSCs	0.5h	0.0316056
Malate	M4	Malate-M4	U-13C-Glucose	EpiSCs	0.5h	0.0298539
Malate	M2	Malate-M2	U-13C-U-13C-Glucoselutamine	EpiSCs	0.5h	0.0285156
Malate	M4	Malate-M4	U-13C-Glucose	EpiSCs	0.5h	0.0282348
Malate	M2	Malate-M2	U-13C-U-13C-Glucoselutamine	EpiSCs	0.5h	0.0258415
Malate	M2	Malate-M2	unlabeled	EpiSCs	0h	0.0139315
Malate	M2	Malate-M2	unlabeled	EpiSCs	0h	0.0134288
Malate	M2	Malate-M2	unlabeled	EpiSCs	0h	0.0134227
Malate	M3	Malate-M3	unlabeled	EpiSCs	0h	0.0011541
Malate	M3	Malate-M3	unlabeled	EpiSCs	0h	0.00111571
Malate	M3	Malate-M3	unlabeled	EpiSCs	0h	0.000953357
Malate	M4	Malate-M4	unlabeled	EpiSCs	0h	0.000759005
Malate	M4	Malate-M4	unlabeled	EpiSCs	0h	0.000659756
Malate	M4	Malate-M4	unlabeled	EpiSCs	0h	0.000496061
Proline	M0	Proline-M0	unlabeled	EpiSCs	0h	0.943177
Proline	M0	Proline-M0	U-13C-Glucose	EpiSCs	0.5h	0.937126
Proline	M0	Proline-M0	unlabeled	EpiSCs	0h	0.935153
Proline	M0	Proline-M0	unlabeled	EpiSCs	0h	0.929168
Proline	M0	Proline-M0	U-13C-Glucose	EpiSCs	0.5h	0.928364
Proline	M0	Proline-M0	U-13C-Glucose	EpiSCs	0.5h	0.922038
Proline	M0	Proline-M0	U-13C-Glucose	EpiSCs	2h	0.90995
Proline	M0	Proline-M0	U-13C-Glucose	EpiSCs	5h	0.886156
Proline	M0	Proline-M0	U-13C-Glucose	EpiSCs	2h	0.88097
Proline	M0	Proline-M0	U-13C-Glucose	EpiSCs	2h	0.87554
Proline	M0	Proline-M0	U-13C-Glucose	EpiSCs	5h	0.870668
Proline	M0	Proline-M0	U-13C-Glucose	EpiSCs	5h	0.86123
Proline	M0	Proline-M0	U-13C-Glucose	EpiSCs	8h	0.830406
Proline	M0	Proline-M0	U-13C-Glucose	EpiSCs	8h	0.826406
Proline	M0	Proline-M0	U-13C-Glucose	EpiSCs	8h	0.824023
Proline	M0	Proline-M0	U-13C-U-13C-Glucoselutamine	EpiSCs	0.5h	0.717134
Proline	M0	Proline-M0	U-13C-U-13C-Glucoselutamine	EpiSCs	0.5h	0.656339
Proline	M0	Proline-M0	U-13C-U-13C-Glucoselutamine	EpiSCs	0.5h	0.654715
Proline	M0	Proline-M0	U-13C-U-13C-Glucoselutamine	EpiSCs	2h	0.535898
Proline	M0	Proline-M0	U-13C-U-13C-Glucoselutamine	EpiSCs	2h	0.51889
Proline	M0	Proline-M0	U-13C-U-13C-Glucoselutamine	EpiSCs	2h	0.509601
Proline	M5	Proline-M5	U-13C-U-13C-Glucoselutamine	EpiSCs	5h	0.503362
Proline	M5	Proline-M5	U-13C-U-13C-Glucoselutamine	EpiSCs	5h	0.501331
Proline	M5	Proline-M5	U-13C-U-13C-Glucoselutamine	EpiSCs	5h	0.499833
Proline	M5	Proline-M5	U-13C-U-13C-Glucoselutamine	EpiSCs	8h	0.489996
Proline	M5	Proline-M5	U-13C-U-13C-Glucoselutamine	EpiSCs	8h	0.464742
Proline	M5	Proline-M5	U-13C-U-13C-Glucoselutamine	EpiSCs	8h	0.456212
Proline	M5	Proline-M5	U-13C-U-13C-Glucoselutamine	EpiSCs	2h	0.423577
Proline	M5	Proline-M5	U-13C-U-13C-Glucoselutamine	EpiSCs	2h	0.422993
Proline	M0	Proline-M0	U-13C-U-13C-Glucoselutamine	EpiSCs	5h	0.408267
Proline	M0	Proline-M0	U-13C-U-13C-Glucoselutamine	EpiSCs	5h	0.407235
Proline	M5	Proline-M5	U-13C-U-13C-Glucoselutamine	EpiSCs	2h	0.407197
Proline	M0	Proline-M0	U-13C-U-13C-Glucoselutamine	EpiSCs	5h	0.39669
Proline	M0	Proline-M0	U-13C-U-13C-Glucoselutamine	EpiSCs	8h	0.396517
Proline	M0	Proline-M0	U-13C-U-13C-Glucoselutamine	EpiSCs	8h	0.37063
Proline	M0	Proline-M0	U-13C-U-13C-Glucoselutamine	EpiSCs	8h	0.360835
Proline	M5	Proline-M5	U-13C-U-13C-Glucoselutamine	EpiSCs	0.5h	0.311054
Proline	M5	Proline-M5	U-13C-U-13C-Glucoselutamine	EpiSCs	0.5h	0.306706
Proline	M5	Proline-M5	U-13C-U-13C-Glucoselutamine	EpiSCs	0.5h	0.227539
Proline	M3	Proline-M3	U-13C-U-13C-Glucoselutamine	EpiSCs	8h	0.0853856
Proline	M1	Proline-M1	U-13C-Glucose	EpiSCs	2h	0.0778555
Proline	M1	Proline-M1	U-13C-Glucose	EpiSCs	5h	0.0763629
Proline	M1	Proline-M1	U-13C-Glucose	EpiSCs	5h	0.0728804
Proline	M1	Proline-M1	U-13C-Glucose	EpiSCs	0.5h	0.0719297
Proline	M1	Proline-M1	U-13C-Glucose	EpiSCs	2h	0.0716542
Proline	M1	Proline-M1	U-13C-Glucose	EpiSCs	8h	0.0709829
Proline	M1	Proline-M1	unlabeled	EpiSCs	0h	0.0708317
Proline	M1	Proline-M1	U-13C-Glucose	EpiSCs	2h	0.0701267
Proline	M1	Proline-M1	U-13C-Glucose	EpiSCs	8h	0.0682172
Proline	M1	Proline-M1	U-13C-Glucose	EpiSCs	0.5h	0.0681493
Proline	M3	Proline-M3	U-13C-U-13C-Glucoselutamine	EpiSCs	8h	0.0680323
Proline	M1	Proline-M1	U-13C-Glucose	EpiSCs	5h	0.066884
Proline	M1	Proline-M1	U-13C-Glucose	EpiSCs	8h	0.0667402
Proline	M2	Proline-M2	U-13C-Glucose	EpiSCs	8h	0.0661864
Proline	M1	Proline-M1	unlabeled	EpiSCs	0h	0.0648465
Proline	M2	Proline-M2	U-13C-Glucose	EpiSCs	8h	0.0631763
Proline	M1	Proline-M1	U-13C-Glucose	EpiSCs	0.5h	0.0628739
Proline	M2	Proline-M2	U-13C-Glucose	EpiSCs	8h	0.0625053
Proline	M3	Proline-M3	U-13C-U-13C-Glucoselutamine	EpiSCs	8h	0.0592395
Proline	M1	Proline-M1	unlabeled	EpiSCs	0h	0.0568229
Proline	M1	Proline-M1	U-13C-U-13C-Glucoselutamine	EpiSCs	0.5h	0.0543038
Proline	M2	Proline-M2	U-13C-U-13C-Glucoselutamine	EpiSCs	8h	0.0463635
Proline	M2	Proline-M2	U-13C-U-13C-Glucoselutamine	EpiSCs	8h	0.045939
Proline	M1	Proline-M1	U-13C-U-13C-Glucoselutamine	EpiSCs	2h	0.0391908
Proline	M1	Proline-M1	U-13C-U-13C-Glucoselutamine	EpiSCs	0.5h	0.036955
Proline	M2	Proline-M2	U-13C-U-13C-Glucoselutamine	EpiSCs	8h	0.0366915
Proline	M2	Proline-M2	U-13C-Glucose	EpiSCs	5h	0.0362292
Proline	M3	Proline-M3	U-13C-U-13C-Glucoselutamine	EpiSCs	5h	0.0362081
Proline	M3	Proline-M3	U-13C-U-13C-Glucoselutamine	EpiSCs	5h	0.0361105
Proline	M2	Proline-M2	U-13C-Glucose	EpiSCs	2h	0.0354472
Proline	M1	Proline-M1	U-13C-U-13C-Glucoselutamine	EpiSCs	2h	0.0346747
Proline	M3	Proline-M3	U-13C-U-13C-Glucoselutamine	EpiSCs	5h	0.0346729
Proline	M1	Proline-M1	U-13C-U-13C-Glucoselutamine	EpiSCs	2h	0.0343528
Proline	M1	Proline-M1	U-13C-U-13C-Glucoselutamine	EpiSCs	0.5h	0.0342306
Proline	M1	Proline-M1	U-13C-U-13C-Glucoselutamine	EpiSCs	8h	0.0336863
Proline	M1	Proline-M1	U-13C-U-13C-Glucoselutamine	EpiSCs	5h	0.0334196
Proline	M2	Proline-M2	U-13C-Glucose	EpiSCs	5h	0.0334153
Proline	M2	Proline-M2	U-13C-Glucose	EpiSCs	5h	0.0331868
Proline	M2	Proline-M2	U-13C-Glucose	EpiSCs	2h	0.0330187
Proline	M1	Proline-M1	U-13C-U-13C-Glucoselutamine	EpiSCs	5h	0.0314942
Proline	M1	Proline-M1	U-13C-U-13C-Glucoselutamine	EpiSCs	8h	0.0304039
Proline	M1	Proline-M1	U-13C-U-13C-Glucoselutamine	EpiSCs	8h	0.030216
Proline	M1	Proline-M1	U-13C-U-13C-Glucoselutamine	EpiSCs	5h	0.0271893
Proline	M2	Proline-M2	U-13C-U-13C-Glucoselutamine	EpiSCs	5h	0.0261346
Proline	M2	Proline-M2	U-13C-U-13C-Glucoselutamine	EpiSCs	5h	0.0210331
Proline	M2	Proline-M2	U-13C-U-13C-Glucoselutamine	EpiSCs	5h	0.0197753
Proline	M3	Proline-M3	U-13C-U-13C-Glucoselutamine	EpiSCs	2h	0.0189538
Proline	M4	Proline-M4	U-13C-Glucose	EpiSCs	8h	0.0176117
Proline	M4	Proline-M4	U-13C-Glucose	EpiSCs	8h	0.0174901
Proline	M3	Proline-M3	U-13C-Glucose	EpiSCs	8h	0.0165751
Proline	M4	Proline-M4	U-13C-Glucose	EpiSCs	8h	0.015975
Proline	M3	Proline-M3	U-13C-U-13C-Glucoselutamine	EpiSCs	2h	0.0155621
Proline	M3	Proline-M3	U-13C-Glucose	EpiSCs	8h	0.0149368
Proline	M3	Proline-M3	U-13C-Glucose	EpiSCs	8h	0.0146292
Proline	M4	Proline-M4	U-13C-Glucose	EpiSCs	5h	0.0123383
Proline	M3	Proline-M3	U-13C-U-13C-Glucoselutamine	EpiSCs	2h	0.0118523
Proline	M4	Proline-M4	U-13C-U-13C-Glucoselutamine	EpiSCs	8h	0.011193
Proline	M2	Proline-M2	U-13C-U-13C-Glucoselutamine	EpiSCs	2h	0.00971647
Proline	M4	Proline-M4	U-13C-U-13C-Glucoselutamine	EpiSCs	5h	0.00967793
Proline	M5	Proline-M5	U-13C-Glucose	EpiSCs	8h	0.00949112
Proline	M4	Proline-M4	U-13C-U-13C-Glucoselutamine	EpiSCs	8h	0.00912373
Proline	M4	Proline-M4	U-13C-Glucose	EpiSCs	2h	0.00889306
Proline	M4	Proline-M4	U-13C-Glucose	EpiSCs	5h	0.00868113
Proline	M4	Proline-M4	U-13C-Glucose	EpiSCs	2h	0.00816857
Proline	M2	Proline-M2	U-13C-Glucose	EpiSCs	2h	0.00816401
Proline	M3	Proline-M3	U-13C-Glucose	EpiSCs	5h	0.00812905
Proline	M4	Proline-M4	U-13C-Glucose	EpiSCs	5h	0.00806925
Proline	M5	Proline-M5	U-13C-Glucose	EpiSCs	8h	0.00795925
Proline	M2	Proline-M2	U-13C-U-13C-Glucoselutamine	EpiSCs	2h	0.00788025
Proline	M3	Proline-M3	U-13C-Glucose	EpiSCs	5h	0.0078711
Proline	M4	Proline-M4	U-13C-U-13C-Glucoselutamine	EpiSCs	5h	0.00756718
Proline	M5	Proline-M5	U-13C-Glucose	EpiSCs	8h	0.0066885
Proline	M3	Proline-M3	U-13C-Glucose	EpiSCs	2h	0.0065765
Proline	M5	Proline-M5	U-13C-Glucose	EpiSCs	5h	0.00622664
Proline	M2	Proline-M2	U-13C-Glucose	EpiSCs	0.5h	0.00603244
Proline	M5	Proline-M5	U-13C-Glucose	EpiSCs	5h	0.00596842
Proline	M3	Proline-M3	U-13C-Glucose	EpiSCs	5h	0.005704
Proline	M3	Proline-M3	U-13C-Glucose	EpiSCs	2h	0.00546425
Proline	M2	Proline-M2	U-13C-U-13C-Glucoselutamine	EpiSCs	2h	0.00530001
Proline	M4	Proline-M4	U-13C-U-13C-Glucoselutamine	EpiSCs	8h	0.00479365
Proline	M5	Proline-M5	U-13C-Glucose	EpiSCs	2h	0.00414128
Proline	M3	Proline-M3	U-13C-Glucose	EpiSCs	2h	0.00403086
Proline	M2	Proline-M2	U-13C-Glucose	EpiSCs	0.5h	0.00348631
Proline	M4	Proline-M4	U-13C-U-13C-Glucoselutamine	EpiSCs	2h	0.00337724
Proline	M2	Proline-M2	U-13C-U-13C-Glucoselutamine	EpiSCs	0.5h	0.00102382
Proline	M4	Proline-M4	U-13C-U-13C-Glucoselutamine	EpiSCs	2h	0.000982643
Proline	M2	Proline-M2	unlabeled	EpiSCs	0h	0
Proline	M2	Proline-M2	unlabeled	EpiSCs	0h	0
Proline	M2	Proline-M2	unlabeled	EpiSCs	0h	0
Proline	M2	Proline-M2	U-13C-Glucose	EpiSCs	0.5h	0
Proline	M2	Proline-M2	U-13C-U-13C-Glucoselutamine	EpiSCs	0.5h	0
Proline	M2	Proline-M2	U-13C-U-13C-Glucoselutamine	EpiSCs	0.5h	0
Proline	M3	Proline-M3	unlabeled	EpiSCs	0h	0
Proline	M3	Proline-M3	unlabeled	EpiSCs	0h	0
Proline	M3	Proline-M3	unlabeled	EpiSCs	0h	0
Proline	M3	Proline-M3	U-13C-Glucose	EpiSCs	0.5h	0
Proline	M3	Proline-M3	U-13C-Glucose	EpiSCs	0.5h	0
Proline	M3	Proline-M3	U-13C-Glucose	EpiSCs	0.5h	0
Proline	M3	Proline-M3	U-13C-U-13C-Glucoselutamine	EpiSCs	0.5h	0
Proline	M3	Proline-M3	U-13C-U-13C-Glucoselutamine	EpiSCs	0.5h	0
Proline	M3	Proline-M3	U-13C-U-13C-Glucoselutamine	EpiSCs	0.5h	0
Proline	M4	Proline-M4	unlabeled	EpiSCs	0h	0
Proline	M4	Proline-M4	unlabeled	EpiSCs	0h	0
Proline	M4	Proline-M4	unlabeled	EpiSCs	0h	0
Proline	M4	Proline-M4	U-13C-Glucose	EpiSCs	0.5h	0
Proline	M4	Proline-M4	U-13C-Glucose	EpiSCs	0.5h	0
Proline	M4	Proline-M4	U-13C-Glucose	EpiSCs	0.5h	0
Proline	M4	Proline-M4	U-13C-Glucose	EpiSCs	2h	0
Proline	M4	Proline-M4	U-13C-U-13C-Glucoselutamine	EpiSCs	0.5h	0
Proline	M4	Proline-M4	U-13C-U-13C-Glucoselutamine	EpiSCs	0.5h	0
Proline	M4	Proline-M4	U-13C-U-13C-Glucoselutamine	EpiSCs	0.5h	0
Proline	M4	Proline-M4	U-13C-U-13C-Glucoselutamine	EpiSCs	2h	0
Proline	M4	Proline-M4	U-13C-U-13C-Glucoselutamine	EpiSCs	5h	0
Proline	M5	Proline-M5	unlabeled	EpiSCs	0h	0
Proline	M5	Proline-M5	unlabeled	EpiSCs	0h	0
Proline	M5	Proline-M5	unlabeled	EpiSCs	0h	0
Proline	M5	Proline-M5	U-13C-Glucose	EpiSCs	0.5h	0
Proline	M5	Proline-M5	U-13C-Glucose	EpiSCs	0.5h	0
Proline	M5	Proline-M5	U-13C-Glucose	EpiSCs	0.5h	0
Proline	M5	Proline-M5	U-13C-Glucose	EpiSCs	2h	0
Proline	M5	Proline-M5	U-13C-Glucose	EpiSCs	2h	0
Proline	M5	Proline-M5	U-13C-Glucose	EpiSCs	5h	0
Pyruvate_1	M0	Pyruvate_1-M0	U-13C-U-13C-Glucoselutamine	EpiSCs	0.5h	0.859059
[truncated: 350 more rows]

## Sheet: abundance-stem-cells
metabolite	stem-cells	compartment	values
glucose	EpiLCs.Day3	intracellular	1.34085e+07
glucose-6P	EpiLCs.Day3	intracellular	1.01005e+06
lactate	EpiLCs.Day3	intracellular	5.04929e+09
pyruvate	EpiLCs.Day3	intracellular	2.73491e+08
citrate	EpiLCs.Day3	intracellular	1.40123e+08
alanine	EpiLCs.Day3	intracellular	2.45988e+10
alpha-ketoglutarate	EpiLCs.Day3	intracellular	3.27509e+07
glutamate	EpiLCs.Day3	intracellular	2.44603e+08
succinate	EpiLCs.Day3	intracellular	8.90342e+07
malate	EpiLCs.Day3	intracellular	3.77303e+08
fumarate	EpiLCs.Day3	intracellular	2.09811e+08
proline	EpiLCs.Day3	intracellular	7.6574e+07
glycine	EpiLCs.Day3	intracellular	2.4683e+09
isoleucine	EpiLCs.Day3	intracellular	1.65829e+09
leucine	EpiLCs.Day3	intracellular	8.13102e+08
lysine	EpiLCs.Day3	intracellular	764570
phenylalanine	EpiLCs.Day3	intracellular	1.33542e+08
threonine	EpiLCs.Day3	intracellular	1.46965e+09
valine	EpiLCs.Day3	intracellular	1.55313e+09
hydroxyproline	EpiLCs.Day3	intracellular	3.45448e+07
putrescine	EpiLCs.Day3	intracellular	1.16333e+08
glucose	EpiLCs.Day3	intracellular	1.4935e+07
glucose-6P	EpiLCs.Day3	intracellular	901215
lactate	EpiLCs.Day3	intracellular	5.20654e+09
pyruvate	EpiLCs.Day3	intracellular	2.78797e+08
citrate	EpiLCs.Day3	intracellular	1.48857e+08
alanine	EpiLCs.Day3	intracellular	2.49678e+10
alpha-ketoglutarate	EpiLCs.Day3	intracellular	3.8882e+07
glutamate	EpiLCs.Day3	intracellular	2.67163e+08
succinate	EpiLCs.Day3	intracellular	9.04165e+07
malate	EpiLCs.Day3	intracellular	3.67657e+08
fumarate	EpiLCs.Day3	intracellular	1.81036e+08
proline	EpiLCs.Day3	intracellular	8.01074e+07
glycine	EpiLCs.Day3	intracellular	2.70125e+09
isoleucine	EpiLCs.Day3	intracellular	2.00389e+09
leucine	EpiLCs.Day3	intracellular	9.60128e+08
lysine	EpiLCs.Day3	intracellular	674626
phenylalanine	EpiLCs.Day3	intracellular	1.3739e+08
threonine	EpiLCs.Day3	intracellular	1.65546e+09
valine	EpiLCs.Day3	intracellular	1.66508e+09
hydroxyproline	EpiLCs.Day3	intracellular	3.57244e+07
putrescine	EpiLCs.Day3	intracellular	1.12317e+08
glucose	EpiLCs.Day3	intracellular	1.52813e+07
glucose-6P	EpiLCs.Day3	intracellular	829215
lactate	EpiLCs.Day3	intracellular	4.98392e+09
pyruvate	EpiLCs.Day3	intracellular	2.7153e+08
citrate	EpiLCs.Day3	intracellular	1.30611e+08
alanine	EpiLCs.Day3	intracellular	2.39696e+10
alpha-ketoglutarate	EpiLCs.Day3	intracellular	3.40054e+07
glutamate	EpiLCs.Day3	intracellular	2.41928e+08
succinate	EpiLCs.Day3	intracellular	9.63819e+07
malate	EpiLCs.Day3	intracellular	3.89638e+08
fumarate	EpiLCs.Day3	intracellular	2.1303e+08
proline	EpiLCs.Day3	intracellular	7.0386e+07
glycine	EpiLCs.Day3	intracellular	2.54342e+09
isoleucine	EpiLCs.Day3	intracellular	1.5207e+09
leucine	EpiLCs.Day3	intracellular	8.00354e+08
lysine	EpiLCs.Day3	intracellular	686740
phenylalanine	EpiLCs.Day3	intracellular	1.19939e+08
threonine	EpiLCs.Day3	intracellular	1.38011e+09
valine	EpiLCs.Day3	intracellular	1.50882e+09
hydroxyproline	EpiLCs.Day3	intracellular	3.73182e+07
putrescine	EpiLCs.Day3	intracellular	1.49815e+08
glucose	EpiLCs.Day2	intracellular	1.88136e+07
glucose-6P	EpiLCs.Day2	intracellular	759561
lactate	EpiLCs.Day2	intracellular	5.3935e+09
pyruvate	EpiLCs.Day2	intracellular	6.11278e+08
citrate	EpiLCs.Day2	intracellular	3.22253e+07
alanine	EpiLCs.Day2	intracellular	2.57063e+10
alpha-ketoglutarate	EpiLCs.Day2	intracellular	1.98558e+07
glutamate	EpiLCs.Day2	intracellular	9.59613e+07
succinate	EpiLCs.Day2	intracellular	1.37017e+08
malate	EpiLCs.Day2	intracellular	7.36495e+08
fumarate	EpiLCs.Day2	intracellular	1.21745e+09
proline	EpiLCs.Day2	intracellular	1.50911e+08
glycine	EpiLCs.Day2	intracellular	6.75304e+09
isoleucine	EpiLCs.Day2	intracellular	2.56086e+09
leucine	EpiLCs.Day2	intracellular	1.17749e+09
lysine	EpiLCs.Day2	intracellular	304819
phenylalanine	EpiLCs.Day2	intracellular	1.57771e+08
threonine	EpiLCs.Day2	intracellular	3.19785e+09
valine	EpiLCs.Day2	intracellular	1.78532e+09
hydroxyproline	EpiLCs.Day2	intracellular	2.7462e+07
putrescine	EpiLCs.Day2	intracellular	2.41695e+08
glucose	EpiLCs.Day2	intracellular	1.50683e+07
glucose-6P	EpiLCs.Day2	intracellular	816294
lactate	EpiLCs.Day2	intracellular	4.79302e+09
pyruvate	EpiLCs.Day2	intracellular	5.62348e+08
citrate	EpiLCs.Day2	intracellular	2.87498e+07
alanine	EpiLCs.Day2	intracellular	2.51315e+10
alpha-ketoglutarate	EpiLCs.Day2	intracellular	1.90121e+07
glutamate	EpiLCs.Day2	intracellular	1.06981e+08
succinate	EpiLCs.Day2	intracellular	1.02488e+08
malate	EpiLCs.Day2	intracellular	4.69191e+08
fumarate	EpiLCs.Day2	intracellular	1.39521e+09
proline	EpiLCs.Day2	intracellular	2.0501e+08
glycine	EpiLCs.Day2	intracellular	6.04011e+09
isoleucine	EpiLCs.Day2	intracellular	1.84277e+09
leucine	EpiLCs.Day2	intracellular	1.11591e+09
lysine	EpiLCs.Day2	intracellular	658921
phenylalanine	EpiLCs.Day2	intracellular	1.48138e+08
threonine	EpiLCs.Day2	intracellular	2.114e+09
valine	EpiLCs.Day2	intracellular	1.81515e+09
hydroxyproline	EpiLCs.Day2	intracellular	3.42279e+07
putrescine	EpiLCs.Day2	intracellular	2.38201e+08
glucose	EpiLCs.Day2	intracellular	2.21764e+07
glucose-6P	EpiLCs.Day2	intracellular	903143
lactate	EpiLCs.Day2	intracellular	5.28595e+09
pyruvate	EpiLCs.Day2	intracellular	6.71709e+08
citrate	EpiLCs.Day2	intracellular	4.0425e+07
alanine	EpiLCs.Day2	intracellular	2.79276e+10
alpha-ketoglutarate	EpiLCs.Day2	intracellular	2.04387e+07
glutamate	EpiLCs.Day2	intracellular	1.04056e+08
succinate	EpiLCs.Day2	intracellular	1.1852e+08
malate	EpiLCs.Day2	intracellular	7.4875e+08
fumarate	EpiLCs.Day2	intracellular	1.18115e+09
proline	EpiLCs.Day2	intracellular	1.96832e+08
glycine	EpiLCs.Day2	intracellular	6.68971e+09
isoleucine	EpiLCs.Day2	intracellular	2.47055e+09
leucine	EpiLCs.Day2	intracellular	1.18145e+09
lysine	EpiLCs.Day2	intracellular	662426
phenylalanine	EpiLCs.Day2	intracellular	1.58414e+08
threonine	EpiLCs.Day2	intracellular	3.17268e+09
valine	EpiLCs.Day2	intracellular	1.88312e+09
hydroxyproline	EpiLCs.Day2	intracellular	3.31351e+07
putrescine	EpiLCs.Day2	intracellular	3.49578e+08
glucose	EpiLCs.Day1	intracellular	1.70478e+07
glucose-6P	EpiLCs.Day1	intracellular	850104
lactate	EpiLCs.Day1	intracellular	5.79336e+09
pyruvate	EpiLCs.Day1	intracellular	3.71551e+08
citrate	EpiLCs.Day1	intracellular	9.20844e+07
alanine	EpiLCs.Day1	intracellular	3.22685e+10
alpha-ketoglutarate	EpiLCs.Day1	intracellular	4.38254e+07
glutamate	EpiLCs.Day1	intracellular	3.97585e+08
succinate	EpiLCs.Day1	intracellular	1.64789e+08
malate	EpiLCs.Day1	intracellular	5.34863e+08
fumarate	EpiLCs.Day1	intracellular	4.96061e+08
proline	EpiLCs.Day1	intracellular	2.46129e+08
glycine	EpiLCs.Day1	intracellular	6.35306e+09
isoleucine	EpiLCs.Day1	intracellular	2.29671e+09
leucine	EpiLCs.Day1	intracellular	1.95214e+09
lysine	EpiLCs.Day1	intracellular	1.26509e+06
phenylalanine	EpiLCs.Day1	intracellular	1.84599e+08
threonine	EpiLCs.Day1	intracellular	2.39965e+09
valine	EpiLCs.Day1	intracellular	1.8782e+09
hydroxyproline	EpiLCs.Day1	intracellular	6.23256e+07
putrescine	EpiLCs.Day1	intracellular	4.09605e+08
glucose	EpiLCs.Day1	intracellular	1.61844e+07
glucose-6P	EpiLCs.Day1	intracellular	668229
lactate	EpiLCs.Day1	intracellular	5.29025e+09
pyruvate	EpiLCs.Day1	intracellular	3.77226e+08
citrate	EpiLCs.Day1	intracellular	9.37489e+07
alanine	EpiLCs.Day1	intracellular	3.63045e+10
alpha-ketoglutarate	EpiLCs.Day1	intracellular	3.99524e+07
glutamate	EpiLCs.Day1	intracellular	4.09289e+08
succinate	EpiLCs.Day1	intracellular	1.54967e+08
malate	EpiLCs.Day1	intracellular	6.86847e+08
fumarate	EpiLCs.Day1	intracellular	5.24826e+08
proline	EpiLCs.Day1	intracellular	2.20252e+08
glycine	EpiLCs.Day1	intracellular	7.59337e+09
isoleucine	EpiLCs.Day1	intracellular	2.9779e+09
leucine	EpiLCs.Day1	intracellular	1.73924e+09
lysine	EpiLCs.Day1	intracellular	878436
phenylalanine	EpiLCs.Day1	intracellular	2.06068e+08
threonine	EpiLCs.Day1	intracellular	3.05334e+09
valine	EpiLCs.Day1	intracellular	1.98573e+09
hydroxyproline	EpiLCs.Day1	intracellular	4.06121e+07
putrescine	EpiLCs.Day1	intracellular	3.30859e+08
glucose	EpiLCs.Day1	intracellular	2.82101e+07
glucose-6P	EpiLCs.Day1	intracellular	701122
lactate	EpiLCs.Day1	intracellular	5.02957e+09
pyruvate	EpiLCs.Day1	intracellular	3.4398e+08
citrate	EpiLCs.Day1	intracellular	9.48667e+07
alanine	EpiLCs.Day1	intracellular	3.89197e+10
alpha-ketoglutarate	EpiLCs.Day1	intracellular	3.95268e+07
glutamate	EpiLCs.Day1	intracellular	4.02189e+08
succinate	EpiLCs.Day1	intracellular	1.46592e+08
malate	EpiLCs.Day1	intracellular	8.77657e+08
fumarate	EpiLCs.Day1	intracellular	4.85209e+08
proline	EpiLCs.Day1	intracellular	3.50148e+08
glycine	EpiLCs.Day1	intracellular	6.26488e+09
isoleucine	EpiLCs.Day1	intracellular	3.20726e+09
leucine	EpiLCs.Day1	intracellular	1.489e+09
lysine	EpiLCs.Day1	intracellular	888847
phenylalanine	EpiLCs.Day1	intracellular	2.20007e+08
threonine	EpiLCs.Day1	intracellular	3.19762e+09
valine	EpiLCs.Day1	intracellular	1.95772e+09
hydroxyproline	EpiLCs.Day1	intracellular	3.5982e+07
putrescine	EpiLCs.Day1	intracellular	3.51058e+08
glucose	ESCs	intracellular	6.16607e+07
glucose-6P	ESCs	intracellular	2.76409e+06
lactate	ESCs	intracellular	6.91817e+09
pyruvate	ESCs	intracellular	4.51758e+08
citrate	ESCs	intracellular	2.21238e+08
alanine	ESCs	intracellular	1.65487e+10
alpha-ketoglutarate	ESCs	intracellular	8.50259e+07
glutamate	ESCs	intracellular	4.52922e+08
succinate	ESCs	intracellular	1.74987e+08
malate	ESCs	intracellular	6.08299e+08
fumarate	ESCs	intracellular	2.91913e+08
proline	ESCs	intracellular	6.094e+07
glycine	ESCs	intracellular	6.00416e+09
isoleucine	ESCs	intracellular	1.77059e+09
leucine	ESCs	intracellular	1.14263e+09
lysine	ESCs	intracellular	1.64673e+06
phenylalanine	ESCs	intracellular	1.49395e+08
threonine	ESCs	intracellular	1.55695e+09
valine	ESCs	intracellular	1.6525e+09
hydroxyproline	ESCs	intracellular	4.90572e+07
putrescine	ESCs	intracellular	2.93606e+08
glucose	ESCs	intracellular	4.22394e+07
glucose-6P	ESCs	intracellular	2.33893e+06
lactate	ESCs	intracellular	6.87726e+09
pyruvate	ESCs	intracellular	4.63628e+08
citrate	ESCs	intracellular	2.31667e+08
alanine	ESCs	intracellular	1.69066e+10
alpha-ketoglutarate	ESCs	intracellular	9.47772e+07
glutamate	ESCs	intracellular	4.98792e+08
succinate	ESCs	intracellular	1.53454e+08
malate	ESCs	intracellular	7.60259e+08
fumarate	ESCs	intracellular	2.86889e+08
proline	ESCs	intracellular	7.24333e+07
glycine	ESCs	intracellular	5.29568e+09
isoleucine	ESCs	intracellular	2.16e+09
leucine	ESCs	intracellular	1.40127e+09
lysine	ESCs	intracellular	2.27269e+06
phenylalanine	ESCs	intracellular	1.86025e+08
threonine	ESCs	intracellular	1.99575e+09
valine	ESCs	intracellular	1.77025e+09
hydroxyproline	ESCs	intracellular	4.30013e+07
putrescine	ESCs	intracellular	2.03178e+08
glucose	ESCs	intracellular	4.91895e+07
glucose-6P	ESCs	intracellular	2.06377e+06
lactate	ESCs	intracellular	6.05951e+09
pyruvate	ESCs	intracellular	4.14319e+08
citrate	ESCs	intracellular	2.14054e+08
alanine	ESCs	intracellular	1.59847e+10
alpha-ketoglutarate	ESCs	intracellular	9.3811e+07
glutamate	ESCs	intracellular	4.74767e+08
succinate	ESCs	intracellular	1.51188e+08
malate	ESCs	intracellular	5.52403e+08
fumarate	ESCs	intracellular	2.81363e+08
proline	ESCs	intracellular	6.91327e+07
glycine	ESCs	intracellular	6.20482e+09
isoleucine	ESCs	intracellular	1.82503e+09
leucine	ESCs	intracellular	1.15922e+09
lysine	ESCs	intracellular	2.40175e+06
phenylalanine	ESCs	intracellular	1.57164e+08
threonine	ESCs	intracellular	1.67438e+09
valine	ESCs	intracellular	1.64148e+09
hydroxyproline	ESCs	intracellular	5.40722e+07
putrescine	ESCs	intracellular	2.32348e+08
glucose	EpiSCs	intracellular	1.21242e+07
glucose-6P	EpiSCs	intracellular	712020
lactate	EpiSCs	intracellular	4.76489e+09
pyruvate	EpiSCs	intracellular	2.85168e+08
citrate	EpiSCs	intracellular	4.59489e+07
alanine	EpiSCs	intracellular	9.55861e+09
alpha-ketoglutarate	EpiSCs	intracellular	4.11482e+07
glutamate	EpiSCs	intracellular	2.30993e+08
succinate	EpiSCs	intracellular	1.06116e+08
malate	EpiSCs	intracellular	5.25533e+08
fumarate	EpiSCs	intracellular	3.2301e+08
proline	EpiSCs	intracellular	1.31236e+09
glycine	EpiSCs	intracellular	4.94805e+09
isoleucine	EpiSCs	intracellular	1.90111e+09
leucine	EpiSCs	intracellular	1.35645e+09
lysine	EpiSCs	intracellular	753241
phenylalanine	EpiSCs	intracellular	1.83754e+08
threonine	EpiSCs	intracellular	3.19823e+09
valine	EpiSCs	intracellular	1.71713e+09
hydroxyproline	EpiSCs	intracellular	4.09393e+07
putrescine	EpiSCs	intracellular	4.23453e+08
glucose	EpiSCs	intracellular	9.12064e+06
glucose-6P	EpiSCs	intracellular	723555
lactate	EpiSCs	intracellular	5.11114e+09
pyruvate	EpiSCs	intracellular	3.29154e+08
citrate	EpiSCs	intracellular	6.59013e+07
alanine	EpiSCs	intracellular	1.10136e+10
alpha-ketoglutarate	EpiSCs	intracellular	5.61129e+07
glutamate	EpiSCs	intracellular	2.44998e+08
succinate	EpiSCs	intracellular	1.0278e+08
malate	EpiSCs	intracellular	6.39598e+08
fumarate	EpiSCs	intracellular	3.80887e+08
proline	EpiSCs	intracellular	1.66285e+09
glycine	EpiSCs	intracellular	5.4005e+09
isoleucine	EpiSCs	intracellular	2.04431e+09
leucine	EpiSCs	intracellular	1.21799e+09
lysine	EpiSCs	intracellular	913927
phenylalanine	EpiSCs	intracellular	2.08472e+08
threonine	EpiSCs	intracellular	3.15651e+09
valine	EpiSCs	intracellular	1.88824e+09
hydroxyproline	EpiSCs	intracellular	3.65384e+07
putrescine	EpiSCs	intracellular	4.52349e+08
2-hydroxyglutarate	EpiLCs.Day3	extracellular	599060
alanine	EpiLCs.Day3	extracellular	3.68233e+09
aspartate	EpiLCs.Day3	extracellular	6.39221e+06
citrate	EpiLCs.Day3	extracellular	179605
fructose-6P	EpiLCs.Day3	extracellular	694647
fumarate	EpiLCs.Day3	extracellular	4.14844e+06
glucose-6P	EpiLCs.Day3	extracellular	96423.4
glucose	EpiLCs.Day3	extracellular	1.55131e+09
glutamate	EpiLCs.Day3	extracellular	1.08326e+07
glutamine	EpiLCs.Day3	extracellular	422034
glycine	EpiLCs.Day3	extracellular	7.98955e+08
hydroxyproline	EpiLCs.Day3	extracellular	1.80298e+06
isoleucine	EpiLCs.Day3	extracellular	5.95885e+08
lactate	EpiLCs.Day3	extracellular	1.4084e+09
leucine	EpiLCs.Day3	extracellular	7.16447e+08
lysine	EpiLCs.Day3	extracellular	5.56604e+07
malate	EpiLCs.Day3	extracellular	4.03384e+06
methionine	EpiLCs.Day3	extracellular	1.16654e+08
ornithine	EpiLCs.Day3	extracellular	8.06294e+06
phenylalanine	EpiLCs.Day3	extracellular	4.41168e+08
proline	EpiLCs.Day3	extracellular	1.34425e+08
putrescine	EpiLCs.Day3	extracellular	5.05057e+08
pyruvate	EpiLCs.Day3	extracellular	9.82842e+08
serine	EpiLCs.Day3	extracellular	1.24564e+08
succinate	EpiLCs.Day3	extracellular	1.27437e+07
threonine	EpiLCs.Day3	extracellular	2.43101e+08
tryptophan	EpiLCs.Day3	extracellular	2.26773e+06
tyrosine	EpiLCs.Day3	extracellular	2.95542e+07
urea	EpiLCs.Day3	extracellular	4.6391e+07
valine	EpiLCs.Day3	extracellular	6.28698e+08
alpha-ketoglutarate	EpiLCs.Day3	extracellular	1.25188e+06
2-hydroxyglutarate	EpiLCs.Day3	extracellular	589146
alanine	EpiLCs.Day3	extracellular	3.81459e+09
aspartate	EpiLCs.Day3	extracellular	5.13722e+06
citrate	EpiLCs.Day3	extracellular	152433
fructose-6P	EpiLCs.Day3	extracellular	528718
fumarate	EpiLCs.Day3	extracellular	3.5016e+06
glucose-6P	EpiLCs.Day3	extracellular	83248
glucose	EpiLCs.Day3	extracellular	1.71027e+09
glutamate	EpiLCs.Day3	extracellular	1.27698e+07
glutamine	EpiLCs.Day3	extracellular	406282
glycine	EpiLCs.Day3	extracellular	7.78225e+08
hydroxyproline	EpiLCs.Day3	extracellular	1.76961e+06
isoleucine	EpiLCs.Day3	extracellular	9.27443e+08
lactate	EpiLCs.Day3	extracellular	1.44499e+09
leucine	EpiLCs.Day3	extracellular	1.03515e+09
lysine	EpiLCs.Day3	extracellular	1.03953e+08
malate	EpiLCs.Day3	extracellular	3.63289e+06
methionine	EpiLCs.Day3	extracellular	1.88594e+08
ornithine	EpiLCs.Day3	extracellular	1.25444e+07
phenylalanine	EpiLCs.Day3	extracellular	5.38993e+08
proline	EpiLCs.Day3	extracellular	1.84859e+08
putrescine	EpiLCs.Day3	extracellular	5.09271e+08
pyruvate	EpiLCs.Day3	extracellular	1.02451e+09
serine	EpiLCs.Day3	extracellular	2.11444e+08
succinate	EpiLCs.Day3	extracellular	1.22396e+07
threonine	EpiLCs.Day3	extracellular	3.89575e+08
tryptophan	EpiLCs.Day3	extracellular	7.62437e+06
tyrosine	EpiLCs.Day3	extracellular	5.53105e+07
urea	EpiLCs.Day3	extracellular	4.89785e+07
valine	EpiLCs.Day3	extracellular	8.83069e+08
alpha-ketoglutarate	EpiLCs.Day3	extracellular	1.08844e+06
2-hydroxyglutarate	EpiLCs.Day2	extracellular	583106
alanine	EpiLCs.Day2	extracellular	2.55762e+09
aspartate	EpiLCs.Day2	extracellular	1.30877e+07
citrate	EpiLCs.Day2	extracellular	91817.5
fructose-6P	EpiLCs.Day2	extracellular	1.91846e+06
fumarate	EpiLCs.Day2	extracellular	4.02544e+06
glucose-6P	EpiLCs.Day2	extracellular	178908
glucose	EpiLCs.Day2	extracellular	2.05578e+09
glutamate	EpiLCs.Day2	extracellular	1.86635e+06
glutamine	EpiLCs.Day2	extracellular	474054
glycine	EpiLCs.Day2	extracellular	9.74525e+08
hydroxyproline	EpiLCs.Day2	extracellular	2.02507e+06
isoleucine	EpiLCs.Day2	extracellular	7.00633e+08
lactate	EpiLCs.Day2	extracellular	1.42695e+09
leucine	EpiLCs.Day2	extracellular	9.32539e+08
lysine	EpiLCs.Day2	extracellular	2.00393e+07
malate	EpiLCs.Day2	extracellular	2.8284e+06
methionine	EpiLCs.Day2	extracellular	4.39612e+07
ornithine	EpiLCs.Day2	extracellular	1.7274e+06
phenylalanine	EpiLCs.Day2	extracellular	8.94617e+07
proline	EpiLCs.Day2	extracellular	1.65073e+08
putrescine	EpiLCs.Day2	extracellular	2.97754e+08
pyruvate	EpiLCs.Day2	extracellular	1.52458e+09
serine	EpiLCs.Day2	extracellular	1.34373e+08
succinate	EpiLCs.Day2	extracellular	8.96854e+06
threonine	EpiLCs.Day2	extracellular	2.33234e+08
tryptophan	EpiLCs.Day2	extracellular	1.65406e+06
tyrosine	EpiLCs.Day2	extracellular	1.55475e+07
urea	EpiLCs.Day2	extracellular	3.03573e+07
valine	EpiLCs.Day2	extracellular	8.50446e+08
alpha-ketoglutarate	EpiLCs.Day2	extracellular	1.07552e+06
2-hydroxyglutarate	EpiLCs.Day2	extracellular	605810
alanine	EpiLCs.Day2	extracellular	2.41845e+09
aspartate	EpiLCs.Day2	extracellular	1.22594e+07
citrate	EpiLCs.Day2	extracellular	113607
fructose-6P	EpiLCs.Day2	extracellular	1.44588e+06
fumarate	EpiLCs.Day2	extracellular	3.0926e+06
glucose-6P	EpiLCs.Day2	extracellular	138370
glucose	EpiLCs.Day2	extracellular	1.9608e+09
glutamate	EpiLCs.Day2	extracellular	2.16055e+06
glutamine	EpiLCs.Day2	extracellular	378356
glycine	EpiLCs.Day2	extracellular	9.35851e+08
hydroxyproline	EpiLCs.Day2	extracellular	2.13538e+06
isoleucine	EpiLCs.Day2	extracellular	6.48894e+08
lactate	EpiLCs.Day2	extracellular	1.42188e+09
leucine	EpiLCs.Day2	extracellular	8.95891e+08
lysine	EpiLCs.Day2	extracellular	2.07482e+07
malate	EpiLCs.Day2	extracellular	2.49597e+06
methionine	EpiLCs.Day2	extracellular	5.8201e+07
ornithine	EpiLCs.Day2	extracellular	2.07774e+06
phenylalanine	EpiLCs.Day2	extracellular	1.3465e+08
proline	EpiLCs.Day2	extracellular	1.81265e+08
putrescine	EpiLCs.Day2	extracellular	2.53692e+08
pyruvate	EpiLCs.Day2	extracellular	1.56903e+09
serine	EpiLCs.Day2	extracellular	1.49259e+08
succinate	EpiLCs.Day2	extracellular	8.20558e+06
threonine	EpiLCs.Day2	extracellular	2.46327e+08
tryptophan	EpiLCs.Day2	extracellular	1.71417e+06
tyrosine	EpiLCs.Day2	extracellular	1.756e+07
urea	EpiLCs.Day2	extracellular	3.38288e+07
valine	EpiLCs.Day2	extracellular	8.06944e+08
alpha-ketoglutarate	EpiLCs.Day2	extracellular	1.1102e+06
2-hydroxyglutarate	EpiLCs.Day2	extracellular	582455
alanine	EpiLCs.Day2	extracellular	2.64473e+09
aspartate	EpiLCs.Day2	extracellular	1.0805e+07
citrate	EpiLCs.Day2	extracellular	87301.8
fructose-6P	EpiLCs.Day2	extracellular	1.79599e+06
fumarate	EpiLCs.Day2	extracellular	3.78711e+06
glucose-6P	EpiLCs.Day2	extracellular	174711
glucose	EpiLCs.Day2	extracellular	2.29829e+09
glutamate	EpiLCs.Day2	extracellular	1.74793e+06
glutamine	EpiLCs.Day2	extracellular	416385
glycine	EpiLCs.Day2	extracellular	1.15592e+09
hydroxyproline	EpiLCs.Day2	extracellular	2.00793e+06
isoleucine	EpiLCs.Day2	extracellular	8.64717e+08
lactate	EpiLCs.Day2	extracellular	1.5194e+09
leucine	EpiLCs.Day2	extracellular	1.10894e+09
lysine	EpiLCs.Day2	extracellular	2.06387e+07
malate	EpiLCs.Day2	extracellular	2.51291e+06
methionine	EpiLCs.Day2	extracellular	4.47264e+07
ornithine	EpiLCs.Day2	extracellular	1.09323e+06
phenylalanine	EpiLCs.Day2	extracellular	8.18251e+07
proline	EpiLCs.Day2	extracellular	1.82445e+08
putrescine	EpiLCs.Day2	extracellular	3.30125e+08
pyruvate	EpiLCs.Day2	extracellular	1.8042e+09
serine	EpiLCs.Day2	extracellular	1.47226e+08
succinate	EpiLCs.Day2	extracellular	9.74904e+06
threonine	EpiLCs.Day2	extracellular	2.73872e+08
tryptophan	EpiLCs.Day2	extracellular	1.29702e+06
tyrosine	EpiLCs.Day2	extracellular	1.54035e+07
urea	EpiLCs.Day2	extracellular	3.28613e+07
valine	EpiLCs.Day2	extracellular	1.03659e+09
alpha-ketoglutarate	EpiLCs.Day2	extracellular	961752
2-hydroxyglutarate	EpiLCs.Day1	extracellular	731152
alanine	EpiLCs.Day1	extracellular	2.79795e+09
aspartate	EpiLCs.Day1	extracellular	2.04776e+07
citrate	EpiLCs.Day1	extracellular	184844
fructose-6P	EpiLCs.Day1	extracellular	1.72577e+06
fumarate	EpiLCs.Day1	extracellular	4.20101e+06
glucose-6P	EpiLCs.Day1	extracellular	196832
glucose	EpiLCs.Day1	extracellular	2.13129e+09
glutamate	EpiLCs.Day1	extracellular	6.88024e+06
glutamine	EpiLCs.Day1	extracellular	510660
glycine	EpiLCs.Day1	extracellular	1.49174e+09
hydroxyproline	EpiLCs.Day1	extracellular	2.48844e+06
isoleucine	EpiLCs.Day1	extracellular	1.62983e+09
lactate	EpiLCs.Day1	extracellular	1.45094e+09
leucine	EpiLCs.Day1	extracellular	1.91213e+09
lysine	EpiLCs.Day1	extracellular	5.76325e+07
malate	EpiLCs.Day1	extracellular	1.79805e+06
methionine	EpiLCs.Day1	extracellular	9.70578e+07
ornithine	EpiLCs.Day1	extracellular	9.03793e+06
phenylalanine	EpiLCs.Day1	extracellular	4.09769e+08
proline	EpiLCs.Day1	extracellular	3.52546e+08
putrescine	EpiLCs.Day1	extracellular	9.32489e+08
pyruvate	EpiLCs.Day1	extracellular	1.40067e+09
serine	EpiLCs.Day1	extracellular	3.9684e+08
succinate	EpiLCs.Day1	extracellular	8.57569e+06
threonine	EpiLCs.Day1	extracellular	5.485e+08
tryptophan	EpiLCs.Day1	extracellular	1.1108e+07
tyrosine	EpiLCs.Day1	extracellular	3.83359e+07
urea	EpiLCs.Day1	extracellular	4.09848e+07
valine	EpiLCs.Day1	extracellular	1.82686e+09
alpha-ketoglutarate	EpiLCs.Day1	extracellular	1.04754e+06
2-hydroxyglutarate	EpiLCs.Day1	extracellular	779317
alanine	EpiLCs.Day1	extracellular	3.03129e+09
aspartate	EpiLCs.Day1	extracellular	1.22211e+07
citrate	EpiLCs.Day1	extracellular	282860
fructose-6P	EpiLCs.Day1	extracellular	713194
fumarate	EpiLCs.Day1	extracellular	1.97865e+06
glucose-6P	EpiLCs.Day1	extracellular	92166.1
glucose	EpiLCs.Day1	extracellular	2.03934e+09
glutamate	EpiLCs.Day1	extracellular	1.26654e+07
glutamine	EpiLCs.Day1	extracellular	457876
glycine	EpiLCs.Day1	extracellular	1.16641e+09
hydroxyproline	EpiLCs.Day1	extracellular	2.61637e+06
isoleucine	EpiLCs.Day1	extracellular	1.70924e+09
lactate	EpiLCs.Day1	extracellular	1.48679e+09
leucine	EpiLCs.Day1	extracellular	1.94062e+09
lysine	EpiLCs.Day1	extracellular	1.15428e+08
malate	EpiLCs.Day1	extracellular	1.61914e+06
methionine	EpiLCs.Day1	extracellular	3.83514e+08
ornithine	EpiLCs.Day1	extracellular	1.35168e+07
phenylalanine	EpiLCs.Day1	extracellular	8.41567e+08
proline	EpiLCs.Day1	extracellular	4.66504e+08
putrescine	EpiLCs.Day1	extracellular	7.75757e+08
pyruvate	EpiLCs.Day1	extracellular	1.18057e+09
serine	EpiLCs.Day1	extracellular	6.28722e+08
succinate	EpiLCs.Day1	extracellular	7.72263e+06
threonine	EpiLCs.Day1	extracellular	6.48226e+08
tryptophan	EpiLCs.Day1	extracellular	1.96322e+07
tyrosine	EpiLCs.Day1	extracellular	6.42012e+07
urea	EpiLCs.Day1	extracellular	5.74313e+07
valine	EpiLCs.Day1	extracellular	1.76894e+09
alpha-ketoglutarate	EpiLCs.Day1	extracellular	1.31705e+06
2-hydroxyglutarate	EpiLCs.Day1	extracellular	745290
alanine	EpiLCs.Day1	extracellular	3.05498e+09
aspartate	EpiLCs.Day1	extracellular	1.9172e+07
citrate	EpiLCs.Day1	extracellular	216348
fructose-6P	EpiLCs.Day1	extracellular	1.68853e+06
fumarate	EpiLCs.Day1	extracellular	3.17465e+06
glucose-6P	EpiLCs.Day1	extracellular	169946
glucose	EpiLCs.Day1	extracellular	2.57977e+09
glutamate	EpiLCs.Day1	extracellular	7.80798e+06
glutamine	EpiLCs.Day1	extracellular	564550
glycine	EpiLCs.Day1	extracellular	1.37448e+09
hydroxyproline	EpiLCs.Day1	extracellular	2.39399e+06
isoleucine	EpiLCs.Day1	extracellular	2.06926e+09
lactate	EpiLCs.Day1	extracellular	1.63041e+09
leucine	EpiLCs.Day1	extracellular	2.36269e+09
lysine	EpiLCs.Day1	extracellular	6.35368e+07
malate	EpiLCs.Day1	extracellular	1.77794e+06
methionine	EpiLCs.Day1	extracellular	1.40636e+08
ornithine	EpiLCs.Day1	extracellular	8.87783e+06
phenylalanine	EpiLCs.Day1	extracellular	5.08101e+08
proline	EpiLCs.Day1	extracellular	4.37475e+08
putrescine	EpiLCs.Day1	extracellular	7.73878e+08
pyruvate	EpiLCs.Day1	extracellular	1.33667e+09
serine	EpiLCs.Day1	extracellular	5.35482e+08
succinate	EpiLCs.Day1	extracellular	8.90359e+06
threonine	EpiLCs.Day1	extracellular	7.29262e+08
tryptophan	EpiLCs.Day1	extracellular	1.14347e+07
tyrosine	EpiLCs.Day1	extracellular	3.97163e+07
urea	EpiLCs.Day1	extracellular	5.09398e+07
valine	EpiLCs.Day1	extracellular	2.28622e+09
alpha-ketoglutarate	EpiLCs.Day1	extracellular	989110
2-hydroxyglutarate	ESCs	extracellular	1.07382e+06
alanine	ESCs	extracellular	2.90664e+09
aspartate	ESCs	extracellular	1.9052e+07
citrate	ESCs	extracellular	285373
fructose-6P	ESCs	extracellular	887175
fumarate	ESCs	extracellular	3.17281e+06
glucose-6P	ESCs	extracellular	99177.4
glucose	ESCs	extracellular	2.48348e+09
glutamate	ESCs	extracellular	1.09576e+07
glutamine	ESCs	extracellular	441023
glycine	ESCs	extracellular	1.50015e+09
hydroxyproline	ESCs	extracellular	2.8628e+06
isoleucine	ESCs	extracellular	1.75272e+09
lactate	ESCs	extracellular	1.77788e+09
leucine	ESCs	extracellular	1.96916e+09
lysine	ESCs	extracellular	1.14516e+08
malate	ESCs	extracellular	2.20537e+06
methionine	ESCs	extracellular	2.2079e+08
ornithine	ESCs	extracellular	1.18154e+07
phenylalanine	ESCs	extracellular	6.92651e+08
proline	ESCs	extracellular	3.76847e+08
putrescine	ESCs	extracellular	9.03284e+08
pyruvate	ESCs	extracellular	1.1023e+09
serine	ESCs	extracellular	5.17449e+08
succinate	ESCs	extracellular	1.03084e+07
threonine	ESCs	extracellular	6.21666e+08
tryptophan	ESCs	extracellular	1.8256e+07
tyrosine	ESCs	extracellular	6.40732e+07
urea	ESCs	extracellular	4.07491e+07
valine	ESCs	extracellular	1.58924e+09
alpha-ketoglutarate	ESCs	extracellular	2.97293e+06
2-hydroxyglutarate	ESCs	extracellular	1.07181e+06
alanine	ESCs	extracellular	2.85908e+09
aspartate	ESCs	extracellular	2.29455e+07
citrate	ESCs	extracellular	233028
fructose-6P	ESCs	extracellular	1.27059e+06
fumarate	ESCs	extracellular	4.08449e+06
glucose-6P	ESCs	extracellular	126480
glucose	ESCs	extracellular	2.57496e+09
glutamate	ESCs	extracellular	9.49884e+06
glutamine	ESCs	extracellular	510606
glycine	ESCs	extracellular	1.61703e+09
hydroxyproline	ESCs	extracellular	2.74471e+06
isoleucine	ESCs	extracellular	1.53078e+09
lactate	ESCs	extracellular	1.87941e+09
leucine	ESCs	extracellular	1.75066e+09
lysine	ESCs	extracellular	1.23608e+08
malate	ESCs	extracellular	2.44304e+06
methionine	ESCs	extracellular	1.20267e+08
ornithine	ESCs	extracellular	1.34132e+07
phenylalanine	ESCs	extracellular	4.91302e+08
proline	ESCs	extracellular	3.06832e+08
putrescine	ESCs	extracellular	9.98818e+08
pyruvate	ESCs	extracellular	1.13508e+09
serine	ESCs	extracellular	3.58378e+08
succinate	ESCs	extracellular	1.10142e+07
threonine	ESCs	extracellular	4.89203e+08
tryptophan	ESCs	extracellular	3.06697e+07
tyrosine	ESCs	extracellular	7.03674e+07
urea	ESCs	extracellular	3.52019e+07
valine	ESCs	extracellular	1.55144e+09
alpha-ketoglutarate	ESCs	extracellular	2.79394e+06
2-hydroxyglutarate	ESCs	extracellular	1.03845e+06
alanine	ESCs	extracellular	2.68757e+09
aspartate	ESCs	extracellular	1.39777e+07
citrate	ESCs	extracellular	237603
fructose-6P	ESCs	extracellular	601762
fumarate	ESCs	extracellular	3.82509e+06
glucose-6P	ESCs	extracellular	80269.2
glucose	ESCs	extracellular	2.42084e+09
glutamate	ESCs	extracellular	1.3757e+07
glutamine	ESCs	extracellular	467427
glycine	ESCs	extracellular	1.53326e+09
hydroxyproline	ESCs	extracellular	2.85691e+06
isoleucine	ESCs	extracellular	2.15967e+09
lactate	ESCs	extracellular	1.72612e+09
leucine	ESCs	extracellular	2.3404e+09
lysine	ESCs	extracellular	2.40787e+08
malate	ESCs	extracellular	2.4869e+06
methionine	ESCs	extracellular	3.79263e+08
ornithine	ESCs	extracellular	2.30666e+07
phenylalanine	ESCs	extracellular	9.63274e+08
proline	ESCs	extracellular	4.48258e+08
putrescine	ESCs	extracellular	1.1639e+09
pyruvate	ESCs	extracellular	1.14205e+09
serine	ESCs	extracellular	7.17153e+08
succinate	ESCs	extracellular	9.57544e+06
threonine	ESCs	extracellular	7.91498e+08
tryptophan	ESCs	extracellular	5.28276e+07
tyrosine	ESCs	extracellular	1.24663e+08
urea	ESCs	extracellular	4.71567e+07
valine	ESCs	extracellular	1.83732e+09
alpha-ketoglutarate	ESCs	extracellular	2.67076e+06
2-hydroxyglutarate	EpiSCs	extracellular	488521
alanine	EpiSCs	extracellular	1.08513e+09
aspartate	EpiSCs	extracellular	2.65616e+06
citrate	EpiSCs	extracellular	155734
fructose-6P	EpiSCs	extracellular	787229
fumarate	EpiSCs	extracellular	1.73171e+06
glucose-6P	EpiSCs	extracellular	64382.8
glucose	EpiSCs	extracellular	1.97776e+09
glutamate	EpiSCs	extracellular	2.58124e+06
glutamine	EpiSCs	extracellular	296438
glycine	EpiSCs	extracellular	9.93054e+08
hydroxyproline	EpiSCs	extracellular	1.94497e+06
isoleucine	EpiSCs	extracellular	1.52423e+09
lactate	EpiSCs	extracellular	1.21798e+09
leucine	EpiSCs	extracellular	1.84738e+09
lysine	EpiSCs	extracellular	5.08857e+07
malate	EpiSCs	extracellular	1.30715e+06
methionine	EpiSCs	extracellular	8.60195e+07
ornithine	EpiSCs	extracellular	5.83872e+06
phenylalanine	EpiSCs	extracellular	3.33791e+08
proline	EpiSCs	extracellular	3.36377e+08
putrescine	EpiSCs	extracellular	6.82022e+08
pyruvate	EpiSCs	extracellular	9.66982e+08
serine	EpiSCs	extracellular	3.62105e+08
succinate	EpiSCs	extracellular	6.20404e+06
threonine	EpiSCs	extracellular	6.50829e+08
tryptophan	EpiSCs	extracellular	7.63611e+06
tyrosine	EpiSCs	extracellular	3.13699e+07
urea	EpiSCs	extracellular	2.5286e+07
valine	EpiSCs	extracellular	1.83297e+09
alpha-ketoglutarate	EpiSCs	extracellular	537573
2-hydroxyglutarate	EpiSCs	extracellular	573342
alanine	EpiSCs	extracellular	1.48547e+09
aspartate	EpiSCs	extracellular	1.7565e+06
citrate	EpiSCs	extracellular	183912
fructose-6P	EpiSCs	extracellular	1.04368e+06
fumarate	EpiSCs	extracellular	1.73143e+06
glucose-6P	EpiSCs	extracellular	98994.9
glucose	EpiSCs	extracellular	1.87572e+09
glutamate	EpiSCs	extracellular	2.3048e+06
glutamine	EpiSCs	extracellular	313953
glycine	EpiSCs	extracellular	1.00496e+09
hydroxyproline	EpiSCs	extracellular	2.13413e+06
isoleucine	EpiSCs	extracellular	1.17654e+09
lactate	EpiSCs	extracellular	1.30831e+09
leucine	EpiSCs	extracellular	1.46735e+09
lysine	EpiSCs	extracellular	5.5405e+07
malate	EpiSCs	extracellular	1.93806e+06
methionine	EpiSCs	extracellular	9.90038e+07
ornithine	EpiSCs	extracellular	7.48659e+06
phenylalanine	EpiSCs	extracellular	3.86449e+08
proline	EpiSCs	extracellular	3.18311e+08
putrescine	EpiSCs	extracellular	6.09143e+08
pyruvate	EpiSCs	extracellular	9.64555e+08
serine	EpiSCs	extracellular	3.30646e+08
succinate	EpiSCs	extracellular	6.88261e+06
threonine	EpiSCs	extracellular	5.65946e+08
tryptophan	EpiSCs	extracellular	1.36212e+07
tyrosine	EpiSCs	extracellular	3.59684e+07
urea	EpiSCs	extracellular	2.54947e+07
valine	EpiSCs	extracellular	1.42975e+09
alpha-ketoglutarate	EpiSCs	extracellular	750238
2-hydroxyglutarate	EpiSCs	extracellular	616410
alanine	EpiSCs	extracellular	1.84308e+09
aspartate	EpiSCs	extracellular	698145
citrate	EpiSCs	extracellular	186328
fructose-6P	EpiSCs	extracellular	830171
fumarate	EpiSCs	extracellular	1.91861e+06
glucose-6P	EpiSCs	extracellular	86286.2
glucose	EpiSCs	extracellular	1.92887e+09
glutamate	EpiSCs	extracellular	1.21189e+06
glutamine	EpiSCs	extracellular	274096
glycine	EpiSCs	extracellular	9.02145e+08
hydroxyproline	EpiSCs	extracellular	2.35134e+06
isoleucine	EpiSCs	extracellular	8.03708e+08
lactate	EpiSCs	extracellular	1.44317e+09
leucine	EpiSCs	extracellular	1.00068e+09
lysine	EpiSCs	extracellular	5.77276e+07
malate	EpiSCs	extracellular	2.37805e+06
methionine	EpiSCs	extracellular	7.5041e+07
ornithine	EpiSCs	extracellular	6.23884e+06
phenylalanine	EpiSCs	extracellular	2.87088e+08
proline	EpiSCs	extracellular	2.39294e+08
putrescine	EpiSCs	extracellular	4.72655e+08
pyruvate	EpiSCs	extracellular	9.26165e+08
serine	EpiSCs	extracellular	2.07354e+08
succinate	EpiSCs	extracellular	7.59283e+06
threonine	EpiSCs	extracellular	4.20903e+08
tryptophan	EpiSCs	extracellular	7.7019e+06
tyrosine	EpiSCs	extracellular	3.4792e+07
urea	EpiSCs	extracellular	2.45967e+07
valine	EpiSCs	extracellular	9.22966e+08
alpha-ketoglutarate	EpiSCs	extracellular	935154
acetyl-CoA	ESCs	intracellular	1.21297
acetyl-CoA	ESCs	intracellular	1.68762
acetyl-CoA	ESCs	intracellular	1.74035
acetyl-CoA	EpiLCs.Day2	intracellular	1.40318
acetyl-CoA	EpiLCs.Day2	intracellular	1.47334
acetyl-CoA	EpiLCs.Day2	intracellular	1.5435
acetyl-CoA	EpiSCs	intracellular	0.602456
acetyl-CoA	EpiSCs	intracellular	1.52931
acetyl-CoA	EpiSCs	intracellular	1.52931
acetyl-CoA	ESCs-mQ	intracellular	1.48053
acetyl-CoA	ESCs-mQ	intracellular	1.69987
acetyl-CoA	ESCs-mQ	intracellular	1.53537
acetyl-CoA	EpiLCs.Day2-mQ	intracellular	1.30124
acetyl-CoA	EpiLCs.Day2-mQ	intracellular	1.30124
acetyl-CoA	EpiLCs.Day2-mQ	intracellular	1.30124
acetyl-CoA	EpiSCs-mQ	intracellular	0.666806
acetyl-CoA	EpiSCs-mQ	intracellular	0.583455
acetyl-CoA	EpiSCs-mQ	intracellular	0.708481

## Sheet: 13C-stem-cells-KDs
metabolite	isotopologue	metabolite-isotopologue	13C-nutrient	stem-cells	values
2-Hydroxyglutarate	M0	2-Hydroxyglutarate-M0	1-13C-Pyruvate	P.EpiLCs.day1-Neg	0.812982
2-Oxoglutarate	M0	2-Oxoglutarate-M0	1-13C-Pyruvate	P.EpiLCs.day1-Neg	0.806296
Alanine	M0	Alanine-M0	1-13C-Pyruvate	P.EpiLCs.day1-Neg	0.517469
Citrate	M0	Citrate-M0	1-13C-Pyruvate	P.EpiLCs.day1-Neg	0.718578
Fumarate	M0	Fumarate-M0	1-13C-Pyruvate	P.EpiLCs.day1-Neg	0.691732
Glutamate	M0	Glutamate-M0	1-13C-Pyruvate	P.EpiLCs.day1-Neg	0.836156
Glutamine	M0	Glutamine-M0	1-13C-Pyruvate	P.EpiLCs.day1-Neg	0.843673
Lactate	M0	Lactate-M0	1-13C-Pyruvate	P.EpiLCs.day1-Neg	0.416999
L-Aspartate	M0	L-Aspartate-M0	1-13C-Pyruvate	P.EpiLCs.day1-Neg	0.899773
Malate	M0	Malate-M0	1-13C-Pyruvate	P.EpiLCs.day1-Neg	0.721093
Pyruvate	M0	Pyruvate-M0	1-13C-Pyruvate	P.EpiLCs.day1-Neg	0.506522
Succinate	M0	Succinate-M0	1-13C-Pyruvate	P.EpiLCs.day1-Neg	0.856213
2-Hydroxyglutarate	M0	2-Hydroxyglutarate-M0	1-13C-Pyruvate	P.EpiLCs.day1-Neg	0.807979
2-Oxoglutarate	M0	2-Oxoglutarate-M0	1-13C-Pyruvate	P.EpiLCs.day1-Neg	0.79968
Alanine	M0	Alanine-M0	1-13C-Pyruvate	P.EpiLCs.day1-Neg	0.505703
Citrate	M0	Citrate-M0	1-13C-Pyruvate	P.EpiLCs.day1-Neg	0.711904
Fumarate	M0	Fumarate-M0	1-13C-Pyruvate	P.EpiLCs.day1-Neg	0.68858
Glutamate	M0	Glutamate-M0	1-13C-Pyruvate	P.EpiLCs.day1-Neg	0.830295
Glutamine	M0	Glutamine-M0	1-13C-Pyruvate	P.EpiLCs.day1-Neg	0.828918
Lactate	M0	Lactate-M0	1-13C-Pyruvate	P.EpiLCs.day1-Neg	0.417227
L-Aspartate	M0	L-Aspartate-M0	1-13C-Pyruvate	P.EpiLCs.day1-Neg	0.899661
Malate	M0	Malate-M0	1-13C-Pyruvate	P.EpiLCs.day1-Neg	0.707
Pyruvate	M0	Pyruvate-M0	1-13C-Pyruvate	P.EpiLCs.day1-Neg	0.508518
Succinate	M0	Succinate-M0	1-13C-Pyruvate	P.EpiLCs.day1-Neg	0.852792
2-Hydroxyglutarate	M0	2-Hydroxyglutarate-M0	1-13C-Pyruvate	P.EpiLCs.day1-Neg	0.805907
2-Oxoglutarate	M0	2-Oxoglutarate-M0	1-13C-Pyruvate	P.EpiLCs.day1-Neg	0.794288
Alanine	M0	Alanine-M0	1-13C-Pyruvate	P.EpiLCs.day1-Neg	0.508729
Citrate	M0	Citrate-M0	1-13C-Pyruvate	P.EpiLCs.day1-Neg	0.703814
Fumarate	M0	Fumarate-M0	1-13C-Pyruvate	P.EpiLCs.day1-Neg	0.682802
Glutamate	M0	Glutamate-M0	1-13C-Pyruvate	P.EpiLCs.day1-Neg	0.83336
Glutamine	M0	Glutamine-M0	1-13C-Pyruvate	P.EpiLCs.day1-Neg	0.864636
Lactate	M0	Lactate-M0	1-13C-Pyruvate	P.EpiLCs.day1-Neg	0.422011
L-Aspartate	M0	L-Aspartate-M0	1-13C-Pyruvate	P.EpiLCs.day1-Neg	0.904076
Malate	M0	Malate-M0	1-13C-Pyruvate	P.EpiLCs.day1-Neg	0.70316
Pyruvate	M0	Pyruvate-M0	1-13C-Pyruvate	P.EpiLCs.day1-Neg	0.506351
Succinate	M0	Succinate-M0	1-13C-Pyruvate	P.EpiLCs.day1-Neg	0.854707
2-Hydroxyglutarate	M0	2-Hydroxyglutarate-M0	1-13C-Pyruvate	P.EpiLCs.day1-Pc	0.806097
2-Oxoglutarate	M0	2-Oxoglutarate-M0	1-13C-Pyruvate	P.EpiLCs.day1-Pc	0.801695
Alanine	M0	Alanine-M0	1-13C-Pyruvate	P.EpiLCs.day1-Pc	0.536185
Citrate	M0	Citrate-M0	1-13C-Pyruvate	P.EpiLCs.day1-Pc	0.720153
Fumarate	M0	Fumarate-M0	1-13C-Pyruvate	P.EpiLCs.day1-Pc	0.71222
Glutamate	M0	Glutamate-M0	1-13C-Pyruvate	P.EpiLCs.day1-Pc	0.818971
Glutamine	M0	Glutamine-M0	1-13C-Pyruvate	P.EpiLCs.day1-Pc	0.864528
Lactate	M0	Lactate-M0	1-13C-Pyruvate	P.EpiLCs.day1-Pc	0.449835
L-Aspartate	M0	L-Aspartate-M0	1-13C-Pyruvate	P.EpiLCs.day1-Pc	0.870869
Malate	M0	Malate-M0	1-13C-Pyruvate	P.EpiLCs.day1-Pc	0.726272
Pyruvate	M0	Pyruvate-M0	1-13C-Pyruvate	P.EpiLCs.day1-Pc	0.516028
Succinate	M0	Succinate-M0	1-13C-Pyruvate	P.EpiLCs.day1-Pc	0.859197
2-Hydroxyglutarate	M0	2-Hydroxyglutarate-M0	1-13C-Pyruvate	P.EpiLCs.day1-Pc	0.809521
2-Oxoglutarate	M0	2-Oxoglutarate-M0	1-13C-Pyruvate	P.EpiLCs.day1-Pc	0.761292
Alanine	M0	Alanine-M0	1-13C-Pyruvate	P.EpiLCs.day1-Pc	0.525062
Citrate	M0	Citrate-M0	1-13C-Pyruvate	P.EpiLCs.day1-Pc	0.714408
Fumarate	M0	Fumarate-M0	1-13C-Pyruvate	P.EpiLCs.day1-Pc	0.709093
Glutamate	M0	Glutamate-M0	1-13C-Pyruvate	P.EpiLCs.day1-Pc	0.823607
Glutamine	M0	Glutamine-M0	1-13C-Pyruvate	P.EpiLCs.day1-Pc	0.881642
Lactate	M0	Lactate-M0	1-13C-Pyruvate	P.EpiLCs.day1-Pc	0.445079
L-Aspartate	M0	L-Aspartate-M0	1-13C-Pyruvate	P.EpiLCs.day1-Pc	0.8767
Malate	M0	Malate-M0	1-13C-Pyruvate	P.EpiLCs.day1-Pc	0.724222
Pyruvate	M0	Pyruvate-M0	1-13C-Pyruvate	P.EpiLCs.day1-Pc	0.512161
Succinate	M0	Succinate-M0	1-13C-Pyruvate	P.EpiLCs.day1-Pc	0.858611
2-Hydroxyglutarate	M0	2-Hydroxyglutarate-M0	1-13C-Pyruvate	P.EpiLCs.day1-Pc	0.805893
2-Oxoglutarate	M0	2-Oxoglutarate-M0	1-13C-Pyruvate	P.EpiLCs.day1-Pc	0.786051
Alanine	M0	Alanine-M0	1-13C-Pyruvate	P.EpiLCs.day1-Pc	0.522951
Citrate	M0	Citrate-M0	1-13C-Pyruvate	P.EpiLCs.day1-Pc	0.717766
Fumarate	M0	Fumarate-M0	1-13C-Pyruvate	P.EpiLCs.day1-Pc	0.707749
Glutamate	M0	Glutamate-M0	1-13C-Pyruvate	P.EpiLCs.day1-Pc	0.822596
Glutamine	M0	Glutamine-M0	1-13C-Pyruvate	P.EpiLCs.day1-Pc	0.868406
Lactate	M0	Lactate-M0	1-13C-Pyruvate	P.EpiLCs.day1-Pc	0.41312
L-Aspartate	M0	L-Aspartate-M0	1-13C-Pyruvate	P.EpiLCs.day1-Pc	0.877196
Malate	M0	Malate-M0	1-13C-Pyruvate	P.EpiLCs.day1-Pc	0.73432
Pyruvate	M0	Pyruvate-M0	1-13C-Pyruvate	P.EpiLCs.day1-Pc	0.505047
Succinate	M0	Succinate-M0	1-13C-Pyruvate	P.EpiLCs.day1-Pc	0.861934
2-Hydroxyglutarate	M0	2-Hydroxyglutarate-M0	1-13C-Pyruvate	P.EpiLCs.day1-Me1	0.814214
2-Oxoglutarate	M0	2-Oxoglutarate-M0	1-13C-Pyruvate	P.EpiLCs.day1-Me1	0.806688
Alanine	M0	Alanine-M0	1-13C-Pyruvate	P.EpiLCs.day1-Me1	0.452567
Citrate	M0	Citrate-M0	1-13C-Pyruvate	P.EpiLCs.day1-Me1	0.73159
Fumarate	M0	Fumarate-M0	1-13C-Pyruvate	P.EpiLCs.day1-Me1	0.722631
Glutamate	M0	Glutamate-M0	1-13C-Pyruvate	P.EpiLCs.day1-Me1	0.832345
Glutamine	M0	Glutamine-M0	1-13C-Pyruvate	P.EpiLCs.day1-Me1	0.855116
Lactate	M0	Lactate-M0	1-13C-Pyruvate	P.EpiLCs.day1-Me1	0.441017
L-Aspartate	M0	L-Aspartate-M0	1-13C-Pyruvate	P.EpiLCs.day1-Me1	0.888413
Malate	M0	Malate-M0	1-13C-Pyruvate	P.EpiLCs.day1-Me1	0.75286
Pyruvate	M0	Pyruvate-M0	1-13C-Pyruvate	P.EpiLCs.day1-Me1	0.513049
Succinate	M0	Succinate-M0	1-13C-Pyruvate	P.EpiLCs.day1-Me1	0.861878
2-Hydroxyglutarate	M0	2-Hydroxyglutarate-M0	1-13C-Pyruvate	P.EpiLCs.day1-Me1	0.81242
2-Oxoglutarate	M0	2-Oxoglutarate-M0	1-13C-Pyruvate	P.EpiLCs.day1-Me1	0.805748
Alanine	M0	Alanine-M0	1-13C-Pyruvate	P.EpiLCs.day1-Me1	0.441838
Citrate	M0	Citrate-M0	1-13C-Pyruvate	P.EpiLCs.day1-Me1	0.730529
Fumarate	M0	Fumarate-M0	1-13C-Pyruvate	P.EpiLCs.day1-Me1	0.722356
Glutamate	M0	Glutamate-M0	1-13C-Pyruvate	P.EpiLCs.day1-Me1	0.834816
Glutamine	M0	Glutamine-M0	1-13C-Pyruvate	P.EpiLCs.day1-Me1	0.840416
Lactate	M0	Lactate-M0	1-13C-Pyruvate	P.EpiLCs.day1-Me1	0.406634
L-Aspartate	M0	L-Aspartate-M0	1-13C-Pyruvate	P.EpiLCs.day1-Me1	0.88916
Malate	M0	Malate-M0	1-13C-Pyruvate	P.EpiLCs.day1-Me1	0.750625
Pyruvate	M0	Pyruvate-M0	1-13C-Pyruvate	P.EpiLCs.day1-Me1	0.505864
Succinate	M0	Succinate-M0	1-13C-Pyruvate	P.EpiLCs.day1-Me1	0.862314
2-Hydroxyglutarate	M0	2-Hydroxyglutarate-M0	1-13C-Pyruvate	P.EpiLCs.day1-Me1	0.813485
2-Oxoglutarate	M0	2-Oxoglutarate-M0	1-13C-Pyruvate	P.EpiLCs.day1-Me1	0.795459
Alanine	M0	Alanine-M0	1-13C-Pyruvate	P.EpiLCs.day1-Me1	0.463474
Citrate	M0	Citrate-M0	1-13C-Pyruvate	P.EpiLCs.day1-Me1	0.727732
Fumarate	M0	Fumarate-M0	1-13C-Pyruvate	P.EpiLCs.day1-Me1	0.719214
Glutamate	M0	Glutamate-M0	1-13C-Pyruvate	P.EpiLCs.day1-Me1	0.83566
Glutamine	M0	Glutamine-M0	1-13C-Pyruvate	P.EpiLCs.day1-Me1	0.87024
Lactate	M0	Lactate-M0	1-13C-Pyruvate	P.EpiLCs.day1-Me1	0.416076
L-Aspartate	M0	L-Aspartate-M0	1-13C-Pyruvate	P.EpiLCs.day1-Me1	0.886793
Malate	M0	Malate-M0	1-13C-Pyruvate	P.EpiLCs.day1-Me1	0.743241
Pyruvate	M0	Pyruvate-M0	1-13C-Pyruvate	P.EpiLCs.day1-Me1	0.500167
Succinate	M0	Succinate-M0	1-13C-Pyruvate	P.EpiLCs.day1-Me1	0.858746
2-Hydroxyglutarate	M0	2-Hydroxyglutarate-M0	1-13C-Pyruvate	P.EpiLCs.day1-Me2	0.798039
2-Oxoglutarate	M0	2-Oxoglutarate-M0	1-13C-Pyruvate	P.EpiLCs.day1-Me2	0.792665
Alanine	M0	Alanine-M0	1-13C-Pyruvate	P.EpiLCs.day1-Me2	0.516111
Citrate	M0	Citrate-M0	1-13C-Pyruvate	P.EpiLCs.day1-Me2	0.724364
Fumarate	M0	Fumarate-M0	1-13C-Pyruvate	P.EpiLCs.day1-Me2	0.709513
Glutamate	M0	Glutamate-M0	1-13C-Pyruvate	P.EpiLCs.day1-Me2	0.819388
Glutamine	M0	Glutamine-M0	1-13C-Pyruvate	P.EpiLCs.day1-Me2	0.86272
Lactate	M0	Lactate-M0	1-13C-Pyruvate	P.EpiLCs.day1-Me2	0.453435
L-Aspartate	M0	L-Aspartate-M0	1-13C-Pyruvate	P.EpiLCs.day1-Me2	0.877989
Malate	M0	Malate-M0	1-13C-Pyruvate	P.EpiLCs.day1-Me2	0.738989
Pyruvate	M0	Pyruvate-M0	1-13C-Pyruvate	P.EpiLCs.day1-Me2	0.524452
Succinate	M0	Succinate-M0	1-13C-Pyruvate	P.EpiLCs.day1-Me2	0.861536
[truncated: 3,788 more rows]
[truncated: 2 more columns]

## Sheet: abundance-stem-cells-KDs
metabolite	stem-cells	compartment	values
[truncated: 912 more rows]
