# Supplementary material for: TCA cycle rewiring underpins histone acetylation sourcing and cell-fate transitions during exit from naive pluripotency
Source: Cell Stem Cell. 2026 May 7;33(5):820–836.e9. doi: 10.1016/j.stem.2026.04.004 (PMC13174499; doi:10.1016/j.stem.2026.04.004)
Supplement: Table S2. Gene ontology analysis, related to Figure 3 — K-means clusters with Gene Ontology (GO) analysis for the transcriptional changes in 3×KD versus Neg in ESCs and EpiLCs day 2. Only the top GO terms are shown. [file mmc3.xlsx]

## Sheet: Sheet 1
gene	baseMean	log2FoldChange	lfcSE	stat	pvalue	padj	Comparison
0610040J01Rik	171.147	-1.07685	0.196259	-5.48686	4.09137e-08	3.68865e-07	3xKD_vs_Neg_in_ESCs
1110002J07Rik	82.7528	1.34859	0.323539	4.16824	3.0696e-05	0.000167996	3xKD_vs_Neg_in_ESCs
1110038F14Rik	261.808	-0.595431	0.102914	-5.78569	7.22149e-09	7.30973e-08	3xKD_vs_Neg_in_ESCs
1110046J04Rik	17.0499	1.68196	0.536009	3.13793	0.00170144	0.00618407	3xKD_vs_Neg_in_ESCs
1190005I06Rik	43.3962	1.52319	0.349897	4.35324	1.34141e-05	7.94667e-05	3xKD_vs_Neg_in_ESCs
1190028D05Rik	24.8671	-1.50676	0.350834	-4.29479	1.74862e-05	0.000101127	3xKD_vs_Neg_in_ESCs
1500009L16Rik	166.079	1.27345	0.200127	6.36319	1.97607e-10	2.47583e-09	3xKD_vs_Neg_in_ESCs
1600020E01Rik	129.457	-0.994545	0.286281	-3.47402	0.000512721	0.00213707	3xKD_vs_Neg_in_ESCs
1700007L15Rik	69.297	0.864909	0.255306	3.38774	0.000704722	0.00284423	3xKD_vs_Neg_in_ESCs
1700014D04Rik	9.08406	3.59002	1.09146	3.2892	0.00100472	0.00388869	3xKD_vs_Neg_in_ESCs
1700024B05Rik	87.517	-0.747524	0.215618	-3.4669	0.000526502	0.00218587	3xKD_vs_Neg_in_ESCs
1700029M20Rik	14.9125	2.57337	0.689097	3.7344	0.00018816	0.000876096	3xKD_vs_Neg_in_ESCs
1700030J22Rik	52.6726	-0.982588	0.310612	-3.16339	0.00155943	0.00573383	3xKD_vs_Neg_in_ESCs
1700048O20Rik	120.014	-0.66455	0.211033	-3.14903	0.00163812	0.00598719	3xKD_vs_Neg_in_ESCs
1700052K11Rik	112.851	-0.984411	0.191117	-5.15083	2.5933e-07	2.073e-06	3xKD_vs_Neg_in_ESCs
1700064N11Rik	19.7964	1.64068	0.458031	3.58203	0.000340931	0.00148806	3xKD_vs_Neg_in_ESCs
1700097N02Rik	168.25	-0.673358	0.132614	-5.07759	3.82261e-07	2.9669e-06	3xKD_vs_Neg_in_ESCs
1700123O20Rik	338.444	-0.974087	0.133372	-7.30354	2.80301e-13	4.81614e-12	3xKD_vs_Neg_in_ESCs
2010004M13Rik	30.682	1.57152	0.351613	4.46947	7.84147e-06	4.84353e-05	3xKD_vs_Neg_in_ESCs
2010309G21Rik	26.0015	1.08936	0.33636	3.23868	0.00120084	0.0045539	3xKD_vs_Neg_in_ESCs
2310011J03Rik	187.532	-1.0929	0.161399	-6.77143	1.27517e-11	1.83526e-10	3xKD_vs_Neg_in_ESCs
2310039H08Rik	63.4354	0.931565	0.212044	4.39327	1.1166e-05	6.69642e-05	3xKD_vs_Neg_in_ESCs
2310043M15Rik	79.369	-2.72512	0.245772	-11.088	1.43459e-28	8.86409e-27	3xKD_vs_Neg_in_ESCs
2310057M21Rik	358.807	-0.958126	0.307645	-3.11439	0.00184327	0.00664097	3xKD_vs_Neg_in_ESCs
2410003I16Rik	234.857	1.27594	0.153032	8.3377	7.57515e-17	1.83282e-15	3xKD_vs_Neg_in_ESCs
2410004B18Rik	178.918	-0.833232	0.200295	-4.16003	3.18208e-05	0.0001738	3xKD_vs_Neg_in_ESCs
2510002D24Rik	212.296	0.674015	0.14439	4.66802	3.04124e-06	2.02774e-05	3xKD_vs_Neg_in_ESCs
2610509F24Rik	213.161	0.973691	0.122283	7.96263	1.68421e-15	3.61809e-14	3xKD_vs_Neg_in_ESCs
2700054A10Rik	95.7118	-2.01567	0.211935	-9.51076	1.89276e-21	6.85186e-20	3xKD_vs_Neg_in_ESCs
2810001A02Rik	83.098	0.836518	0.214429	3.90115	9.57375e-05	0.000474411	3xKD_vs_Neg_in_ESCs
2810459M11Rik	87.5005	2.79024	0.487092	5.72836	1.01406e-08	1.00395e-07	3xKD_vs_Neg_in_ESCs
2900052L18Rik	211.188	0.582137	0.16751	3.47524	0.000510398	0.00212879	3xKD_vs_Neg_in_ESCs
3000002C10Rik	8.26755	6.8657	1.84449	3.72228	0.000197433	0.000913216	3xKD_vs_Neg_in_ESCs
3010003L21Rik	22.5119	-2.36474	0.461125	-5.12821	2.92513e-07	2.31871e-06	3xKD_vs_Neg_in_ESCs
4632415L05Rik	3816.64	-0.625827	0.0836464	-7.48182	7.33006e-14	1.33439e-12	3xKD_vs_Neg_in_ESCs
4632428C04Rik	11.9311	2.13063	0.496351	4.29259	1.76599e-05	0.000102038	3xKD_vs_Neg_in_ESCs
4833447P13Rik	49.1071	1.18673	0.298955	3.9696	7.19948e-05	0.000365837	3xKD_vs_Neg_in_ESCs
4921517D16Rik	9.7109	1.96478	0.653109	3.00834	0.00262675	0.00907427	3xKD_vs_Neg_in_ESCs
4930405N21Rik	62.213	1.78725	0.255138	7.00504	2.4691e-12	3.84852e-11	3xKD_vs_Neg_in_ESCs
4930513N10Rik	58.3492	-1.14512	0.302745	-3.78244	0.000155301	0.00073519	3xKD_vs_Neg_in_ESCs
4930520O04Rik	18.6975	1.71907	0.387813	4.43273	9.3049e-06	5.67721e-05	3xKD_vs_Neg_in_ESCs
4930526L06Rik	53.9469	0.735706	0.246351	2.98642	0.00282264	0.0096456	3xKD_vs_Neg_in_ESCs
4930591A17Rik	77.2647	-0.765939	0.214821	-3.56547	0.000363206	0.00157694	3xKD_vs_Neg_in_ESCs
4932412D23Rik	40.8683	-1.31291	0.302916	-4.33423	1.46271e-05	8.5981e-05	3xKD_vs_Neg_in_ESCs
4933433G15Rik	20.746	2.79435	0.587935	4.75283	2.00592e-06	1.38314e-05	3xKD_vs_Neg_in_ESCs
4933439C10Rik	95.1694	0.953455	0.294335	3.23935	0.00119803	0.00454689	3xKD_vs_Neg_in_ESCs
5031434O11Rik	26.9403	2.15819	0.568531	3.79608	0.000147005	0.000699759	3xKD_vs_Neg_in_ESCs
5430402O13Rik	37.5887	-1.84565	0.326794	-5.64777	1.62545e-08	1.55723e-07	3xKD_vs_Neg_in_ESCs
5730405O15Rik	22.0978	1.36896	0.428676	3.19346	0.00140578	0.00522765	3xKD_vs_Neg_in_ESCs
6030458C11Rik	974.782	-0.891194	0.0702365	-12.6885	6.84998e-37	6.98587e-35	3xKD_vs_Neg_in_ESCs
6330410L21Rik	24.7038	-1.22823	0.339576	-3.61694	0.00029811	0.00131969	3xKD_vs_Neg_in_ESCs
6720407P12Rik	8.84256	2.4314	0.661457	3.67583	0.000237078	0.00107819	3xKD_vs_Neg_in_ESCs
6820445E23Rik	46.5428	0.961129	0.239419	4.01441	5.9594e-05	0.000307475	3xKD_vs_Neg_in_ESCs
8030453O22Rik	8.88599	-2.80996	0.893313	-3.14555	0.00165775	0.00605076	3xKD_vs_Neg_in_ESCs
9130004C02Rik	36.5901	1.16001	0.35131	3.30196	0.000960109	0.00373433	3xKD_vs_Neg_in_ESCs
9130019O22Rik	138.748	-1.39998	0.176595	-7.92765	2.23327e-15	4.70177e-14	3xKD_vs_Neg_in_ESCs
9130023H24Rik	133.095	-1.69218	0.197979	-8.54729	1.26008e-17	3.26982e-16	3xKD_vs_Neg_in_ESCs
9330151L19Rik	58.1123	1.31184	0.242389	5.41212	6.22832e-08	5.43945e-07	3xKD_vs_Neg_in_ESCs
9430015G10Rik	806.465	0.614622	0.0840405	7.3134	2.6047e-13	4.49578e-12	3xKD_vs_Neg_in_ESCs
9530059O14Rik	47.7953	-1.6032	0.288735	-5.5525	2.81621e-08	2.61057e-07	3xKD_vs_Neg_in_ESCs
A2m	238.65	1.98095	0.1737	11.4045	3.97173e-30	2.66218e-28	3xKD_vs_Neg_in_ESCs
A330094K24Rik	8.55358	2.38941	0.799765	2.98764	0.00281139	0.00961579	3xKD_vs_Neg_in_ESCs
A630072M18Rik	81.4582	-0.836603	0.277635	-3.01332	0.00258404	0.00893813	3xKD_vs_Neg_in_ESCs
A730017L22Rik	47.2585	-2.20284	0.309643	-7.11414	1.12616e-12	1.82116e-11	3xKD_vs_Neg_in_ESCs
A830021M18Rik	14.3828	1.52885	0.469971	3.25307	0.00114164	0.00436434	3xKD_vs_Neg_in_ESCs
A930001C03Rik	46.8585	1.69658	0.371129	4.5714	4.84471e-06	3.09425e-05	3xKD_vs_Neg_in_ESCs
A930004D18Rik	137.35	-1.3229	0.254574	-5.19651	2.03066e-07	1.64614e-06	3xKD_vs_Neg_in_ESCs
A930027P06Rik	9.26643	-1.94655	0.634528	-3.06772	0.002157	0.00760947	3xKD_vs_Neg_in_ESCs
AA543401	25.1154	-1.62291	0.429639	-3.77739	0.00015848	0.000748369	3xKD_vs_Neg_in_ESCs
Aadacl4fm2	21.1494	-2.31631	0.555679	-4.16844	3.06695e-05	0.000167899	3xKD_vs_Neg_in_ESCs
Aar2	504.529	-0.883614	0.0877405	-10.0708	7.4399e-24	3.31285e-22	3xKD_vs_Neg_in_ESCs
Aard	206.279	0.779401	0.123852	6.29299	3.11399e-10	3.81831e-09	3xKD_vs_Neg_in_ESCs
Aasdh	266.543	0.732547	0.213594	3.42962	0.000604416	0.00247906	3xKD_vs_Neg_in_ESCs
Abca2	486.097	1.24986	0.298709	4.18421	2.86157e-05	0.000157702	3xKD_vs_Neg_in_ESCs
Abca7	110.928	1.66435	0.179975	9.2477	2.29383e-20	7.46839e-19	3xKD_vs_Neg_in_ESCs
Abcb1a	552.634	-0.985008	0.289062	-3.4076	0.000655372	0.00266547	3xKD_vs_Neg_in_ESCs
Abcb5	85.9543	-1.47168	0.443318	-3.31969	0.00090118	0.00353557	3xKD_vs_Neg_in_ESCs
Abcc1	974.748	1.47483	0.101666	14.5067	1.09884e-47	1.79689e-45	3xKD_vs_Neg_in_ESCs
Abcc12	11.4137	-1.83735	0.570703	-3.21945	0.00128435	0.0048272	3xKD_vs_Neg_in_ESCs
Abcd4	722.161	0.914292	0.0802083	11.399	4.23101e-30	2.81607e-28	3xKD_vs_Neg_in_ESCs
Abcg1	230.752	1.41753	0.304481	4.65557	3.23083e-06	2.1436e-05	3xKD_vs_Neg_in_ESCs
Abhd18	149.951	0.75784	0.210735	3.59618	0.000322931	0.00141601	3xKD_vs_Neg_in_ESCs
Abi3bp	19.3301	1.586	0.490638	3.23252	0.00122702	0.0046393	3xKD_vs_Neg_in_ESCs
Abitram	256.812	-1.07476	0.17895	-6.00595	1.90209e-09	2.09164e-08	3xKD_vs_Neg_in_ESCs
Acads	519.08	0.781163	0.135867	5.74945	8.95359e-09	8.94369e-08	3xKD_vs_Neg_in_ESCs
Acadvl	213.666	0.939704	0.160205	5.86563	4.4743e-09	4.66848e-08	3xKD_vs_Neg_in_ESCs
Acap1	70.0449	1.06918	0.212507	5.03127	4.87243e-07	3.71782e-06	3xKD_vs_Neg_in_ESCs
Acot1	328.288	0.97327	0.132005	7.37301	1.6682e-13	2.93273e-12	3xKD_vs_Neg_in_ESCs
Acot7	597.483	0.817496	0.0979562	8.34552	7.08991e-17	1.72421e-15	3xKD_vs_Neg_in_ESCs
Acp2	222.912	-0.931056	0.191217	-4.86911	1.12104e-06	8.05797e-06	3xKD_vs_Neg_in_ESCs
Acp3	82.0471	-1.65325	0.397289	-4.16132	3.16407e-05	0.000173016	3xKD_vs_Neg_in_ESCs
Acp5	229.671	1.78917	0.154315	11.5942	4.40713e-31	3.08483e-29	3xKD_vs_Neg_in_ESCs
Acsf2	363.35	0.994621	0.265581	3.74507	0.000180342	0.000841965	3xKD_vs_Neg_in_ESCs
Acsl3	1452.12	0.607178	0.116078	5.23077	1.68803e-07	1.38018e-06	3xKD_vs_Neg_in_ESCs
Acss1	340.552	-0.622466	0.143159	-4.34806	1.37345e-05	8.11617e-05	3xKD_vs_Neg_in_ESCs
Acss2	513.985	0.830409	0.105927	7.83943	4.52585e-15	9.19175e-14	3xKD_vs_Neg_in_ESCs
Acss3	13.569	3.13841	0.974163	3.22165	0.00127454	0.00479707	3xKD_vs_Neg_in_ESCs
Acta2	9.52056	4.48115	1.16921	3.83264	0.000126775	0.000610975	3xKD_vs_Neg_in_ESCs
Actmap	306.213	-0.920106	0.22592	-4.0727	4.6471e-05	0.000244932	3xKD_vs_Neg_in_ESCs
Acyp1	104.768	0.798916	0.215216	3.71215	0.000205506	0.000947323	3xKD_vs_Neg_in_ESCs
Ada	57.7084	0.955243	0.247783	3.85516	0.000115652	0.000561217	3xKD_vs_Neg_in_ESCs
Adal	307.927	-0.718329	0.137369	-5.22919	1.70252e-07	1.39143e-06	3xKD_vs_Neg_in_ESCs
Adam11	67.4546	1.83405	0.405105	4.52735	5.97286e-06	3.7591e-05	3xKD_vs_Neg_in_ESCs
Adam15	405.476	0.592605	0.143281	4.13597	3.53462e-05	0.00019107	3xKD_vs_Neg_in_ESCs
Adam1a	14.7836	-2.01537	0.587228	-3.432	0.000599148	0.00245948	3xKD_vs_Neg_in_ESCs
Adam25	14.994	-2.29841	0.655637	-3.50561	0.000455555	0.00193001	3xKD_vs_Neg_in_ESCs
Adamts1	60.2657	1.3976	0.329015	4.24782	2.1586e-05	0.000122192	3xKD_vs_Neg_in_ESCs
Adamts10	218.32	1.19749	0.13659	8.76705	1.83413e-18	5.05691e-17	3xKD_vs_Neg_in_ESCs
Adamts14	119.933	0.940471	0.177951	5.28501	1.25695e-07	1.0499e-06	3xKD_vs_Neg_in_ESCs
Adamts2	38.8026	1.96335	0.325222	6.03694	1.57066e-09	1.74949e-08	3xKD_vs_Neg_in_ESCs
Adamts7	114.368	0.781494	0.232089	3.36722	0.000759312	0.00304357	3xKD_vs_Neg_in_ESCs
Adamts9	387.8	0.606238	0.122733	4.93949	7.83273e-07	5.74552e-06	3xKD_vs_Neg_in_ESCs
Adamtsl4	86.3489	3.48655	0.703297	4.95744	7.14288e-07	5.27416e-06	3xKD_vs_Neg_in_ESCs
Adamtsl5	26.1195	-1.05977	0.337553	-3.13957	0.00169193	0.00615894	3xKD_vs_Neg_in_ESCs
Adap1	788.808	-0.717324	0.235301	-3.04854	0.00229959	0.00804814	3xKD_vs_Neg_in_ESCs
Adat1	425.173	-0.646446	0.101246	-6.38487	1.71542e-10	2.17367e-09	3xKD_vs_Neg_in_ESCs
Adcy1	247.895	1.012	0.14546	6.95723	3.47017e-12	5.31345e-11	3xKD_vs_Neg_in_ESCs
Adcy2	81.3701	-0.736877	0.185725	-3.96757	7.26104e-05	0.0003684	3xKD_vs_Neg_in_ESCs
Adcy5	148.423	2.0332	0.436692	4.6559	3.22562e-06	2.14165e-05	3xKD_vs_Neg_in_ESCs
Adcy9	263.784	0.885318	0.118113	7.49552	6.60357e-14	1.20561e-12	3xKD_vs_Neg_in_ESCs
Adgra2	774.333	1.42614	0.0965202	14.7755	2.10701e-49	3.63344e-47	3xKD_vs_Neg_in_ESCs
Adgrd1	22.521	1.93348	0.412541	4.68675	2.77577e-06	1.86318e-05	3xKD_vs_Neg_in_ESCs
Adgre5	645.911	0.920245	0.184997	4.97439	6.54548e-07	4.87098e-06	3xKD_vs_Neg_in_ESCs
Adgrg1	374.693	0.988062	0.297204	3.32453	0.000885686	0.00348271	3xKD_vs_Neg_in_ESCs
Adgrg6	89.9818	-3.59574	0.463836	-7.75218	9.03306e-15	1.78674e-13	3xKD_vs_Neg_in_ESCs
Adgrl2	1041.54	0.592482	0.101487	5.83798	5.28363e-09	5.45591e-08	3xKD_vs_Neg_in_ESCs
Adh1	22.8425	-1.70533	0.422983	-4.03169	5.53783e-05	0.000287958	3xKD_vs_Neg_in_ESCs
Adm	197.223	2.55242	0.282701	9.02868	1.73762e-19	5.23189e-18	3xKD_vs_Neg_in_ESCs
Adm2	65.3442	0.837278	0.245268	3.41372	0.000640817	0.00261243	3xKD_vs_Neg_in_ESCs
Adra2b	41.0516	0.885796	0.2652	3.34011	0.000837455	0.00331366	3xKD_vs_Neg_in_ESCs
Adssl1	45.3782	1.83817	0.342248	5.37089	7.83503e-08	6.76172e-07	3xKD_vs_Neg_in_ESCs
Afap1l1	89.6628	1.04203	0.174724	5.96386	2.46347e-09	2.67178e-08	3xKD_vs_Neg_in_ESCs
Aga	104.42	0.826985	0.205751	4.01934	5.83608e-05	0.000301894	3xKD_vs_Neg_in_ESCs
Agbl2	15.2023	2.37656	0.751997	3.16034	0.00157585	0.00578636	3xKD_vs_Neg_in_ESCs
Agfg2	448.949	0.732285	0.128921	5.68011	1.34608e-08	1.30607e-07	3xKD_vs_Neg_in_ESCs
Aggf1	803.166	-1.07849	0.0821683	-13.1254	2.35582e-39	2.74157e-37	3xKD_vs_Neg_in_ESCs
Agpat4	164.993	1.2614	0.268766	4.69328	2.6886e-06	1.8098e-05	3xKD_vs_Neg_in_ESCs
Agrn	2217.99	0.609644	0.0824303	7.39588	1.40477e-13	2.49038e-12	3xKD_vs_Neg_in_ESCs
Ahcyl1	2337.79	0.609934	0.0886291	6.88187	5.90701e-12	8.82285e-11	3xKD_vs_Neg_in_ESCs
Ahi1	453.421	0.594504	0.108261	5.49137	3.98824e-08	3.60596e-07	3xKD_vs_Neg_in_ESCs
Ahnak	3157.8	-1.01292	0.0607957	-16.661	2.5181e-62	6.82369e-60	3xKD_vs_Neg_in_ESCs
Ahsg	44.7487	-1.28481	0.248156	-5.17742	2.24975e-07	1.80982e-06	3xKD_vs_Neg_in_ESCs
AI504432	43.4683	1.50561	0.484053	3.11043	0.00186816	0.00671665	3xKD_vs_Neg_in_ESCs
AI662270	165.797	-1.4578	0.232228	-6.27743	3.44209e-10	4.19956e-09	3xKD_vs_Neg_in_ESCs
Aifm3	53.4185	2.69585	0.316071	8.52926	1.47288e-17	3.81071e-16	3xKD_vs_Neg_in_ESCs
Ak9	9.77836	-2.38114	0.79724	-2.98673	0.00281983	0.00963772	3xKD_vs_Neg_in_ESCs
AKAP17A	333.812	-0.719996	0.102513	-7.02348	2.16409e-12	3.39542e-11	3xKD_vs_Neg_in_ESCs
Akip1	175.313	0.738603	0.173106	4.26677	1.98326e-05	0.00011311	3xKD_vs_Neg_in_ESCs
Akr1cl	35.3112	-2.26742	0.312572	-7.25408	4.04401e-13	6.81268e-12	3xKD_vs_Neg_in_ESCs
Aldh18a1	1566.24	1.0883	0.104497	10.4147	2.12507e-25	1.04431e-23	3xKD_vs_Neg_in_ESCs
Aldh1b1	35.0571	1.64817	0.384375	4.28793	1.8035e-05	0.000103952	3xKD_vs_Neg_in_ESCs
Aldh3b1	25.6654	1.27222	0.349701	3.63802	0.000274745	0.00122742	3xKD_vs_Neg_in_ESCs
Aldh5a1	300.305	0.613523	0.10174	6.03032	1.63636e-09	1.81946e-08	3xKD_vs_Neg_in_ESCs
Aldoa	39873.6	0.656727	0.0480776	13.6597	1.766e-42	2.3103e-40	3xKD_vs_Neg_in_ESCs
Aldoc	405.668	2.03271	0.109681	18.533	1.11871e-76	4.51506e-74	3xKD_vs_Neg_in_ESCs
Alg3	325.629	0.653763	0.124799	5.23852	1.61867e-07	1.32546e-06	3xKD_vs_Neg_in_ESCs
Alox12b	9.60923	4.06689	0.879233	4.6255	3.73695e-06	2.44942e-05	3xKD_vs_Neg_in_ESCs
Alox5ap	59.8083	1.6612	0.455371	3.64801	0.000264278	0.00118737	3xKD_vs_Neg_in_ESCs
Alpk2	29.9187	1.55955	0.436843	3.57004	0.000356924	0.00155251	3xKD_vs_Neg_in_ESCs
Alpk3	1242.77	1.42671	0.15531	9.18622	4.06886e-20	1.29067e-18	3xKD_vs_Neg_in_ESCs
Alpl	874.764	0.659897	0.100926	6.53845	6.21578e-11	8.2568e-10	3xKD_vs_Neg_in_ESCs
Als2cl	287.818	1.34509	0.190723	7.05258	1.75626e-12	2.78084e-11	3xKD_vs_Neg_in_ESCs
Amer2	15.1305	2.57397	0.740713	3.475	0.00051086	0.00213025	3xKD_vs_Neg_in_ESCs
Amhr2	70.9134	0.991984	0.231679	4.28171	1.85462e-05	0.00010651	3xKD_vs_Neg_in_ESCs
Ammecr1l	795.446	-0.616151	0.0670723	-9.18636	4.06348e-20	1.29067e-18	3xKD_vs_Neg_in_ESCs
Amot	158.259	1.1925	0.202346	5.89339	3.78348e-09	3.98937e-08	3xKD_vs_Neg_in_ESCs
Amotl1	743.185	0.740047	0.0795918	9.29803	1.43076e-20	4.75307e-19	3xKD_vs_Neg_in_ESCs
Amph	492.937	-0.656126	0.0836882	-7.84012	4.50119e-15	9.15146e-14	3xKD_vs_Neg_in_ESCs
Angptl6	28.8733	1.29402	0.373105	3.46823	0.000523897	0.00217743	3xKD_vs_Neg_in_ESCs
Ankib1	849.437	-0.704319	0.0895074	-7.86884	3.57936e-15	7.35611e-14	3xKD_vs_Neg_in_ESCs
Ankrd13d	65.8455	0.989393	0.215223	4.59705	4.28511e-06	2.77042e-05	3xKD_vs_Neg_in_ESCs
Ankrd22	24.5912	-1.94005	0.552717	-3.51003	0.000448057	0.00190139	3xKD_vs_Neg_in_ESCs
Ankrd33b	205.632	-1.17995	0.285777	-4.1289	3.64497e-05	0.000196313	3xKD_vs_Neg_in_ESCs
Ankrd44	154.797	1.63619	0.308128	5.3101	1.09568e-07	9.24141e-07	3xKD_vs_Neg_in_ESCs
Ankrd45	124.976	-1.61201	0.443651	-3.63352	0.000279586	0.00124641	3xKD_vs_Neg_in_ESCs
Ankrd49	438.569	-1.10819	0.155346	-7.13366	9.77373e-13	1.59413e-11	3xKD_vs_Neg_in_ESCs
Ankrd6	291.547	-0.736647	0.204364	-3.60458	0.000312662	0.00137544	3xKD_vs_Neg_in_ESCs
Anks3	383.323	0.661749	0.119807	5.52346	3.32395e-08	3.04894e-07	3xKD_vs_Neg_in_ESCs
Ano10	196.08	1.0737	0.138073	7.77629	7.46845e-15	1.485e-13	3xKD_vs_Neg_in_ESCs
Ano9	268.018	1.59064	0.156778	10.1458	3.46049e-24	1.57038e-22	3xKD_vs_Neg_in_ESCs
Antxr1	148.724	-0.907968	0.148006	-6.13469	8.53252e-10	9.89929e-09	3xKD_vs_Neg_in_ESCs
Anxa11	1554.85	0.924509	0.0575841	16.0549	5.27973e-58	1.17825e-55	3xKD_vs_Neg_in_ESCs
Anxa3	113.075	0.909034	0.245665	3.7003	0.000215347	0.000988847	3xKD_vs_Neg_in_ESCs
Anxa4	357.083	0.714134	0.140608	5.07891	3.79607e-07	2.94992e-06	3xKD_vs_Neg_in_ESCs
Anxa5	110.778	1.256	0.264235	4.75332	2.00099e-06	1.38025e-05	3xKD_vs_Neg_in_ESCs
Anxa6	772.267	0.615719	0.0820085	7.50799	6.00436e-14	1.09833e-12	3xKD_vs_Neg_in_ESCs
Aoah	192.75	-1.30706	0.122416	-10.6772	1.30178e-26	6.8784e-25	3xKD_vs_Neg_in_ESCs
Aoc3	78.8448	1.3002	0.191905	6.77525	1.24188e-11	1.79006e-10	3xKD_vs_Neg_in_ESCs
Ap1ar	562.721	-0.977318	0.206814	-4.72559	2.2945e-06	1.56394e-05	3xKD_vs_Neg_in_ESCs
Ap4m1	284.753	-0.623295	0.167045	-3.7313	0.000190491	0.000885426	3xKD_vs_Neg_in_ESCs
Ap5z1	357.616	-0.75834	0.167102	-4.53819	5.67378e-06	3.57918e-05	3xKD_vs_Neg_in_ESCs
Apela	93.6374	1.55183	0.213193	7.27899	3.36339e-13	5.72711e-12	3xKD_vs_Neg_in_ESCs
Apex2	302.74	-0.978652	0.173126	-5.65283	1.57825e-08	1.51737e-07	3xKD_vs_Neg_in_ESCs
Aph1b	101.226	1.92193	0.452607	4.24636	2.17273e-05	0.000122808	3xKD_vs_Neg_in_ESCs
Apln	48.3557	1.27917	0.250224	5.1121	3.18604e-07	2.50875e-06	3xKD_vs_Neg_in_ESCs
Aplp1	660.232	1.45747	0.159587	9.13272	6.67967e-20	2.09779e-18	3xKD_vs_Neg_in_ESCs
Apobec2	208.64	0.846166	0.14695	5.75818	8.50246e-09	8.53802e-08	3xKD_vs_Neg_in_ESCs
Apobec3	1444.6	0.800495	0.0797323	10.0398	1.01901e-23	4.50575e-22	3xKD_vs_Neg_in_ESCs
Apoc1	244.853	1.03844	0.149529	6.94476	3.79111e-12	5.78548e-11	3xKD_vs_Neg_in_ESCs
Apoe	1964.86	0.692049	0.0763279	9.06678	1.22582e-19	3.77476e-18	3xKD_vs_Neg_in_ESCs
Apol7b	57.7369	-1.05041	0.329995	-3.18312	0.00145696	0.00539469	3xKD_vs_Neg_in_ESCs
Apold1	28.9918	-1.84093	0.406763	-4.52582	6.01625e-06	3.78389e-05	3xKD_vs_Neg_in_ESCs
App	308.788	1.54451	0.131249	11.7678	5.72191e-32	4.2398e-30	3xKD_vs_Neg_in_ESCs
Appl2	311.768	0.683874	0.142407	4.80226	1.56888e-06	1.10838e-05	3xKD_vs_Neg_in_ESCs
Aqp8	44.2381	-2.94075	0.296042	-9.93357	2.97409e-23	1.26209e-21	3xKD_vs_Neg_in_ESCs
Ar	46.5066	1.76924	0.321804	5.49788	3.84386e-08	3.49876e-07	3xKD_vs_Neg_in_ESCs
Arfgap1	669.209	-0.652631	0.115419	-5.65447	1.56329e-08	1.50451e-07	3xKD_vs_Neg_in_ESCs
Arfgap3	225.843	0.893529	0.188368	4.74352	2.10031e-06	1.44246e-05	3xKD_vs_Neg_in_ESCs
Arg2	107.276	-0.714724	0.171403	-4.16985	3.04807e-05	0.000166913	3xKD_vs_Neg_in_ESCs
Arhgap22	127.935	1.10087	0.367201	2.998	0.00271759	0.00935146	3xKD_vs_Neg_in_ESCs
Arhgap26	252.21	1.03506	0.182449	5.67311	1.40225e-08	1.35572e-07	3xKD_vs_Neg_in_ESCs
Arhgap27	184.999	0.790731	0.198573	3.98208	6.83159e-05	0.000348919	3xKD_vs_Neg_in_ESCs
Arhgap33	193.539	1.39331	0.141365	9.85609	6.45119e-23	2.63734e-21	3xKD_vs_Neg_in_ESCs
Arhgap35	3806.35	-0.85747	0.0453399	-18.912	9.07892e-80	4.30545e-77	3xKD_vs_Neg_in_ESCs
Arhgap45	206.784	1.28408	0.159735	8.03881	9.07145e-16	1.99624e-14	3xKD_vs_Neg_in_ESCs
Arhgef16	127.056	0.773765	0.249571	3.10038	0.00193273	0.00691475	3xKD_vs_Neg_in_ESCs
Arhgef19	116.454	1.09374	0.18177	6.01714	1.7753e-09	1.95903e-08	3xKD_vs_Neg_in_ESCs
Arhgef25	292.364	0.820096	0.218837	3.74751	0.000178598	0.000834851	3xKD_vs_Neg_in_ESCs
Arhgef26	751.496	-1.0925	0.11126	-9.81933	9.29574e-23	3.75172e-21	3xKD_vs_Neg_in_ESCs
Arhgef3	384.752	-0.587347	0.111375	-5.27363	1.33755e-07	1.11134e-06	3xKD_vs_Neg_in_ESCs
Arhgef40	242.77	0.633403	0.200333	3.16175	0.00156826	0.00576164	3xKD_vs_Neg_in_ESCs
Arid5a	122.808	-1.05178	0.350996	-2.99656	0.00273041	0.00937942	3xKD_vs_Neg_in_ESCs
Arid5b	1976.45	-1.98584	0.0626139	-31.7157	9.45189e-221	8.96464e-217	3xKD_vs_Neg_in_ESCs
Arl13b	413.599	0.871501	0.126859	6.86985	6.42681e-12	9.56159e-11	3xKD_vs_Neg_in_ESCs
Arl16	79.0424	-1.2105	0.258639	-4.68026	2.86509e-06	1.91703e-05	3xKD_vs_Neg_in_ESCs
Arl4d	946.529	1.27714	0.0640177	19.9499	1.50332e-88	9.83325e-86	3xKD_vs_Neg_in_ESCs
Armc5	281.284	-1.12368	0.19045	-5.90013	3.63219e-09	3.84266e-08	3xKD_vs_Neg_in_ESCs
Armh4	196.715	1.17663	0.131374	8.95634	3.35621e-19	9.83986e-18	3xKD_vs_Neg_in_ESCs
Arpc1b	1593.29	0.581044	0.11341	5.12341	3.00051e-07	2.37351e-06	3xKD_vs_Neg_in_ESCs
Arpc5	739.435	-0.656883	0.0770164	-8.52913	1.47454e-17	3.81071e-16	3xKD_vs_Neg_in_ESCs
Arrb1	226.913	1.25229	0.365742	3.42398	0.000617118	0.00252559	3xKD_vs_Neg_in_ESCs
Arrdc4	1976.37	0.915207	0.0574628	15.9269	4.121e-57	9.08967e-55	3xKD_vs_Neg_in_ESCs
Arsa	217.664	1.18586	0.170797	6.94307	3.83682e-12	5.85053e-11	3xKD_vs_Neg_in_ESCs
Arsb	56.5148	1.15089	0.232318	4.95396	7.27184e-07	5.36521e-06	3xKD_vs_Neg_in_ESCs
Arsg	49.5911	1.19973	0.348127	3.44625	0.000568428	0.00234504	3xKD_vs_Neg_in_ESCs
Artn	32.2112	2.13187	0.586285	3.63624	0.000276648	0.00123447	3xKD_vs_Neg_in_ESCs
Arvcf	906.903	1.06275	0.138346	7.68179	1.5688e-14	3.03349e-13	3xKD_vs_Neg_in_ESCs
Asb6	487.2	-0.956741	0.125616	-7.61641	2.60822e-14	4.93274e-13	3xKD_vs_Neg_in_ESCs
Asb8	312.449	-0.816828	0.123225	-6.62875	3.38543e-11	4.61007e-10	3xKD_vs_Neg_in_ESCs
Asf1a	716.166	-0.593279	0.105426	-5.62745	1.82889e-08	1.74158e-07	3xKD_vs_Neg_in_ESCs
Asic1	128.359	1.29101	0.195658	6.59828	4.15945e-11	5.61571e-10	3xKD_vs_Neg_in_ESCs
Aspa	78.4687	-1.00862	0.30792	-3.2756	0.00105437	0.00406428	3xKD_vs_Neg_in_ESCs
Aspg	43.5414	2.13622	0.340896	6.26649	3.69289e-10	4.48466e-09	3xKD_vs_Neg_in_ESCs
Asrgl1	487.205	1.08254	0.150558	7.1902	6.46961e-13	1.06808e-11	3xKD_vs_Neg_in_ESCs
Aste1	190.482	-0.582388	0.159971	-3.64059	0.000272016	0.00121695	3xKD_vs_Neg_in_ESCs
Asxl3	56.7623	-0.879108	0.272339	-3.22799	0.00124661	0.00470307	3xKD_vs_Neg_in_ESCs
Asz1	81.7555	-0.964963	0.230412	-4.18799	2.81433e-05	0.00015546	3xKD_vs_Neg_in_ESCs
Atf1	1616.35	-0.694393	0.126013	-5.51047	3.57879e-08	3.27004e-07	3xKD_vs_Neg_in_ESCs
Atf2	1919.39	-0.748419	0.0790714	-9.4651	2.93279e-21	1.04966e-19	3xKD_vs_Neg_in_ESCs
Atg101	476.255	-0.594082	0.0972591	-6.10824	1.00734e-09	1.15808e-08	3xKD_vs_Neg_in_ESCs
Atg13	915.67	-0.995186	0.123866	-8.0344	9.40352e-16	2.06479e-14	3xKD_vs_Neg_in_ESCs
Atp13a2	624.194	0.629364	0.199669	3.15204	0.00162133	0.00593269	3xKD_vs_Neg_in_ESCs
Atp1a3	284.04	1.65555	0.183389	9.02754	1.75567e-19	5.27787e-18	3xKD_vs_Neg_in_ESCs
Atp1b2	133.208	0.875727	0.270358	3.23914	0.0011989	0.00454929	3xKD_vs_Neg_in_ESCs
Atp2b2	29.115	2.33695	0.547765	4.26634	1.98707e-05	0.000113294	3xKD_vs_Neg_in_ESCs
Atp5pf	805.692	0.615978	0.147199	4.18466	2.85594e-05	0.000157493	3xKD_vs_Neg_in_ESCs
Atp6v1a	4712.41	0.669124	0.0847326	7.89689	2.85947e-15	5.96058e-14	3xKD_vs_Neg_in_ESCs
Atp7b	197.927	0.643629	0.13595	4.73429	2.19824e-06	1.5059e-05	3xKD_vs_Neg_in_ESCs
Atp8a1	265.161	1.28379	0.33163	3.87115	0.000108323	0.000530128	3xKD_vs_Neg_in_ESCs
Atp8b3	33.5886	1.82736	0.348625	5.24163	1.59161e-07	1.30473e-06	3xKD_vs_Neg_in_ESCs
Atpsckmt	86.1065	-1.39396	0.232277	-6.00127	1.95778e-09	2.14588e-08	3xKD_vs_Neg_in_ESCs
Atxn7l2	189.372	-0.719333	0.187782	-3.83068	0.000127791	0.000615088	3xKD_vs_Neg_in_ESCs
Atxn7l3	1220.75	-0.699193	0.0613963	-11.3882	4.78836e-30	3.16483e-28	3xKD_vs_Neg_in_ESCs
AU015228	23.5693	-1.4303	0.348702	-4.10177	4.1e-05	0.000218402	3xKD_vs_Neg_in_ESCs
Aurkc	292.027	1.28998	0.153411	8.40864	4.148e-17	1.03531e-15	3xKD_vs_Neg_in_ESCs
AV099323	26.7669	1.43413	0.345633	4.14928	3.33522e-05	0.000181538	3xKD_vs_Neg_in_ESCs
AW146154	141.454	-0.946109	0.165115	-5.73001	1.00426e-08	9.95289e-08	3xKD_vs_Neg_in_ESCs
Axin2	731.239	-0.843845	0.111148	-7.59211	3.14744e-14	5.90541e-13	3xKD_vs_Neg_in_ESCs
Azin2	426.196	0.89811	0.0988493	9.08565	1.03085e-19	3.19513e-18	3xKD_vs_Neg_in_ESCs
B130055M24Rik	66.0221	-1.24241	0.238838	-5.2019	1.97266e-07	1.60118e-06	3xKD_vs_Neg_in_ESCs
B230206L02Rik	26.2073	1.96527	0.468423	4.19551	2.72261e-05	0.000150812	3xKD_vs_Neg_in_ESCs
B230307C23Rik	564.164	0.652073	0.0877016	7.43514	1.0446e-13	1.87819e-12	3xKD_vs_Neg_in_ESCs
B230311B06Rik	33.0373	1.25325	0.336023	3.72966	0.000191738	0.000890294	3xKD_vs_Neg_in_ESCs
B230354K17Rik	757.835	-0.982319	0.100651	-9.75969	1.67672e-22	6.57143e-21	3xKD_vs_Neg_in_ESCs
B3galnt1	79.2936	0.706578	0.2256	3.13199	0.00173624	0.00630209	3xKD_vs_Neg_in_ESCs
B3galt4	59.6027	-1.12363	0.258262	-4.35074	1.35681e-05	8.03247e-05	3xKD_vs_Neg_in_ESCs
B3galt6	184.659	-1.65816	0.169082	-9.8068	1.05252e-22	4.20319e-21	3xKD_vs_Neg_in_ESCs
B4galnt1	163.582	0.774745	0.133002	5.82504	5.70975e-09	5.85767e-08	3xKD_vs_Neg_in_ESCs
B4galt6	2014.35	-1.44388	0.0518374	-27.8541	9.61222e-171	3.0389e-167	3xKD_vs_Neg_in_ESCs
B830012L14Rik	209.862	-0.645198	0.197015	-3.27486	0.00105714	0.00407414	3xKD_vs_Neg_in_ESCs
B930095G15Rik	52.3094	0.948061	0.291803	3.24898	0.00115819	0.00441585	3xKD_vs_Neg_in_ESCs
Bace1	303.31	-1.41319	0.42233	-3.34619	0.000819311	0.00325068	3xKD_vs_Neg_in_ESCs
Bach2	375.522	-2.42019	0.324906	-7.44888	9.41339e-14	1.69898e-12	3xKD_vs_Neg_in_ESCs
Bag5	182.912	-0.794017	0.165825	-4.78829	1.68205e-06	1.17912e-05	3xKD_vs_Neg_in_ESCs
Baiap2	450.903	-0.672011	0.134165	-5.00883	5.47608e-07	4.12369e-06	3xKD_vs_Neg_in_ESCs
Baiap2l1	127.769	1.64739	0.241782	6.81353	9.5232e-12	1.38851e-10	3xKD_vs_Neg_in_ESCs
Banp	983.157	0.912669	0.12461	7.32421	2.40306e-13	4.1705e-12	3xKD_vs_Neg_in_ESCs
Barx2	9.75024	2.035	0.612385	3.32308	0.000890294	0.00349937	3xKD_vs_Neg_in_ESCs
Bbc3	483.141	0.664323	0.148834	4.46352	8.0623e-06	4.96861e-05	3xKD_vs_Neg_in_ESCs
Bbs2	306.7	2.69079	0.222585	12.0888	1.21028e-33	9.81102e-32	3xKD_vs_Neg_in_ESCs
Bbx	2564.68	0.764791	0.0670965	11.3984	4.26006e-30	2.82549e-28	3xKD_vs_Neg_in_ESCs
BC002059	204.135	-0.879246	0.140396	-6.26263	3.7855e-10	4.58296e-09	3xKD_vs_Neg_in_ESCs
BC005537	3383.29	-0.627523	0.103919	-6.03855	1.55505e-09	1.73619e-08	3xKD_vs_Neg_in_ESCs
BC022960	43.7379	1.61224	0.284316	5.67058	1.42311e-08	1.37449e-07	3xKD_vs_Neg_in_ESCs
BC034090	149.638	1.4438	0.325227	4.43935	9.0232e-06	5.52311e-05	3xKD_vs_Neg_in_ESCs
Bcam	492.056	1.87501	0.259636	7.22168	5.13497e-13	8.55182e-12	3xKD_vs_Neg_in_ESCs
Bcan	51.7185	1.71653	0.443534	3.87013	0.000108778	0.000531972	3xKD_vs_Neg_in_ESCs
Bcl2l14	168.857	0.738319	0.168802	4.37387	1.22065e-05	7.26531e-05	3xKD_vs_Neg_in_ESCs
Bcl3	165.722	0.699067	0.197366	3.54199	0.000397122	0.00170816	3xKD_vs_Neg_in_ESCs
Bend2	174.878	-1.31407	0.259586	-5.06217	4.14503e-07	3.19883e-06	3xKD_vs_Neg_in_ESCs
Bend3	2104.53	-1.24365	0.0769855	-16.1543	1.05944e-58	2.42126e-56	3xKD_vs_Neg_in_ESCs
Best2	274.083	1.01625	0.141656	7.17405	7.28112e-13	1.19892e-11	3xKD_vs_Neg_in_ESCs
Bfar	494.38	0.677765	0.124406	5.44799	5.09426e-08	4.51767e-07	3xKD_vs_Neg_in_ESCs
Bglap3	87.3575	1.06373	0.267211	3.98089	6.86591e-05	0.000350577	3xKD_vs_Neg_in_ESCs
Bhlha15	26.1742	1.71552	0.372369	4.60705	4.08422e-06	2.65776e-05	3xKD_vs_Neg_in_ESCs
Bhlhe40	2500.77	1.02474	0.0981544	10.4401	1.62689e-25	8.07868e-24	3xKD_vs_Neg_in_ESCs
Bicral	955.62	-1.02614	0.17186	-5.97081	2.36079e-09	2.56482e-08	3xKD_vs_Neg_in_ESCs
Bin1	379.74	0.776724	0.110631	7.02083	2.20552e-12	3.45686e-11	3xKD_vs_Neg_in_ESCs
Bloc1s4	150.964	-0.784999	0.148236	-5.29559	1.1863e-07	9.95265e-07	3xKD_vs_Neg_in_ESCs
Bloc1s6	377.335	-0.903095	0.215974	-4.18149	2.89605e-05	0.000159556	3xKD_vs_Neg_in_ESCs
Bltp3b	1195.73	-0.781776	0.185476	-4.21497	2.49815e-05	0.000139457	3xKD_vs_Neg_in_ESCs
Blvrb	249.253	1.07124	0.118437	9.04486	1.49863e-19	4.56302e-18	3xKD_vs_Neg_in_ESCs
Blzf1	469.571	-0.813237	0.117532	-6.91926	4.5402e-12	6.87334e-11	3xKD_vs_Neg_in_ESCs
Bmal1	196.308	-0.843795	0.138305	-6.10096	1.05431e-09	1.20695e-08	3xKD_vs_Neg_in_ESCs
Bmal2	156.66	-0.955595	0.180774	-5.28614	1.24923e-07	1.0439e-06	3xKD_vs_Neg_in_ESCs
Bmi1	496.809	-0.679496	0.184013	-3.69265	0.000221933	0.0010154	3xKD_vs_Neg_in_ESCs
Bmp6	71.6475	1.80879	0.298847	6.05256	1.42564e-09	1.60302e-08	3xKD_vs_Neg_in_ESCs
Bmp7	208.426	0.77628	0.198945	3.90198	9.54076e-05	0.0004729	3xKD_vs_Neg_in_ESCs
Bnc2	578.014	-1.04975	0.191646	-5.47757	4.31207e-08	3.87657e-07	3xKD_vs_Neg_in_ESCs
Bnip3	4659.58	0.942962	0.101261	9.31217	1.2525e-20	4.20506e-19	3xKD_vs_Neg_in_ESCs
Boc	174.483	0.652497	0.146019	4.46858	7.8739e-06	4.86198e-05	3xKD_vs_Neg_in_ESCs
Brf1	287.132	-0.727922	0.12232	-5.95097	2.66557e-09	2.88109e-08	3xKD_vs_Neg_in_ESCs
Brme1	68.1124	-1.16291	0.299425	-3.88382	0.000102828	0.000505979	3xKD_vs_Neg_in_ESCs
Brms1	334.578	-0.707105	0.191356	-3.69524	0.000219683	0.00100617	3xKD_vs_Neg_in_ESCs
Brsk1	458.314	0.606357	0.118843	5.10216	3.35792e-07	2.63535e-06	3xKD_vs_Neg_in_ESCs
Brsk2	101.107	-0.959623	0.204712	-4.68767	2.76328e-06	1.85612e-05	3xKD_vs_Neg_in_ESCs
Brwd1	3632.75	0.605212	0.115393	5.2448	1.56451e-07	1.28361e-06	3xKD_vs_Neg_in_ESCs
Bsg	4049.48	0.628467	0.0447068	14.0575	6.92583e-45	1.00287e-42	3xKD_vs_Neg_in_ESCs
Bst2	304.499	0.885514	0.151549	5.84308	5.12435e-09	5.30052e-08	3xKD_vs_Neg_in_ESCs
Btaf1	1886.18	-0.799363	0.0601922	-13.2802	3.01714e-40	3.64536e-38	3xKD_vs_Neg_in_ESCs
Btbd18	203.203	-0.701745	0.208963	-3.35822	0.000784453	0.00312995	3xKD_vs_Neg_in_ESCs
Btf3l4b	181.041	-0.861012	0.175935	-4.89392	9.88461e-07	7.1538e-06	3xKD_vs_Neg_in_ESCs
Btg3	1544.68	0.669122	0.13678	4.89197	9.98302e-07	7.22227e-06	3xKD_vs_Neg_in_ESCs
Btla	14.8321	-2.76843	0.511133	-5.41627	6.08551e-08	5.327e-07	3xKD_vs_Neg_in_ESCs
Btnl7-ps	114.649	1.83775	0.191782	9.58251	9.47127e-22	3.49534e-20	3xKD_vs_Neg_in_ESCs
Bysl	1445.05	-0.596951	0.0574197	-10.3963	2.57784e-25	1.26028e-23	3xKD_vs_Neg_in_ESCs
C030006K11Rik	69.2435	-1.89942	0.323589	-5.86985	4.36186e-09	4.56372e-08	3xKD_vs_Neg_in_ESCs
C030015A19Rik	39.2203	0.985485	0.275709	3.57437	0.000351079	0.00153059	3xKD_vs_Neg_in_ESCs
C030034I22Rik	29.2021	1.91889	0.36203	5.30037	1.15566e-07	9.71273e-07	3xKD_vs_Neg_in_ESCs
C1ql4	28.8592	1.35314	0.365462	3.70254	0.000213449	0.000981316	3xKD_vs_Neg_in_ESCs
C1qtnf12	22.2511	-1.77846	0.59283	-2.99995	0.0027002	0.00930766	3xKD_vs_Neg_in_ESCs
C2cd2	668.871	0.762005	0.145616	5.23296	1.66818e-07	1.36454e-06	3xKD_vs_Neg_in_ESCs
C3	23.8066	5.80997	0.826341	7.03096	2.05116e-12	3.23445e-11	3xKD_vs_Neg_in_ESCs
C330002G04Rik	113.945	-1.10242	0.190642	-5.78267	7.35262e-09	7.43453e-08	3xKD_vs_Neg_in_ESCs
C330018D20Rik	151.558	-1.00611	0.176773	-5.69153	1.25904e-08	1.22856e-07	3xKD_vs_Neg_in_ESCs
C430049B03Rik	18.4267	-1.75864	0.462019	-3.80642	0.000140993	0.000673846	3xKD_vs_Neg_in_ESCs
C79130	15.4248	-1.63546	0.504532	-3.24154	0.00118887	0.00452028	3xKD_vs_Neg_in_ESCs
C920006O11Rik	58.1026	1.48063	0.265456	5.5777	2.43723e-08	2.27519e-07	3xKD_vs_Neg_in_ESCs
Cabin1	1510.15	-0.624855	0.122664	-5.09403	3.5054e-07	2.74541e-06	3xKD_vs_Neg_in_ESCs
Cacna1b	204.363	-2.24956	0.634515	-3.54532	0.000392136	0.0016894	3xKD_vs_Neg_in_ESCs
Cacna1h	151.921	2.06061	0.224021	9.19831	3.63613e-20	1.16313e-18	3xKD_vs_Neg_in_ESCs
Cacna1s	225.119	-1.51152	0.140194	-10.7816	4.2048e-27	2.29859e-25	3xKD_vs_Neg_in_ESCs
Cacna2d1	188.958	1.22242	0.21473	5.69284	1.24945e-08	1.22043e-07	3xKD_vs_Neg_in_ESCs
Cacng6	134.397	2.90462	0.245669	11.8233	2.9582e-32	2.24457e-30	3xKD_vs_Neg_in_ESCs
Cactin	933.793	-0.664897	0.102433	-6.49105	8.52402e-11	1.1099e-09	3xKD_vs_Neg_in_ESCs
Cacul1	1815.13	-0.641425	0.0539414	-11.8911	1.31603e-32	1.01893e-30	3xKD_vs_Neg_in_ESCs
Cad	7722.81	0.783858	0.040079	19.5578	3.53737e-85	1.91716e-82	3xKD_vs_Neg_in_ESCs
Cadm4	181.877	1.23531	0.210634	5.86472	4.4988e-09	4.68889e-08	3xKD_vs_Neg_in_ESCs
Calca	158.968	1.26955	0.320374	3.9627	7.41062e-05	0.000375106	3xKD_vs_Neg_in_ESCs
Calcoco2	397.627	-0.590393	0.0839705	-7.03095	2.05126e-12	3.23445e-11	3xKD_vs_Neg_in_ESCs
Calhm2	32.5137	-1.42821	0.333195	-4.28639	1.81599e-05	0.000104608	3xKD_vs_Neg_in_ESCs
Calhm3	55.2753	-1.20884	0.227711	-5.30867	1.10427e-07	9.30146e-07	3xKD_vs_Neg_in_ESCs
Calhm5	95.6402	-1.08868	0.271355	-4.01203	6.01982e-05	0.000310467	3xKD_vs_Neg_in_ESCs
Calml4	41.2043	2.60513	0.391733	6.65028	2.92539e-11	4.01823e-10	3xKD_vs_Neg_in_ESCs
Camk1	36.2964	0.828116	0.249411	3.32028	0.000899263	0.00352878	3xKD_vs_Neg_in_ESCs
Camk2a	83.7837	1.03637	0.250724	4.13353	3.57234e-05	0.000192784	3xKD_vs_Neg_in_ESCs
Camk2n1	269.387	1.46811	0.10676	13.7514	4.99389e-43	6.81504e-41	3xKD_vs_Neg_in_ESCs
Camk4	12.1635	2.0425	0.57944	3.52496	0.000423548	0.00180586	3xKD_vs_Neg_in_ESCs
Cap2	57.1721	1.39135	0.273267	5.09155	3.55148e-07	2.77692e-06	3xKD_vs_Neg_in_ESCs
Capn1	520.813	0.775028	0.128572	6.02798	1.66021e-09	1.84275e-08	3xKD_vs_Neg_in_ESCs
Capn5	288.826	0.759021	0.118427	6.40917	1.46317e-10	1.86377e-09	3xKD_vs_Neg_in_ESCs
Capns1	3086.16	1.04234	0.0893241	11.6692	1.83161e-31	1.30127e-29	3xKD_vs_Neg_in_ESCs
Car12	67.6692	1.48399	0.338237	4.38742	1.14703e-05	6.86157e-05	3xKD_vs_Neg_in_ESCs
Card10	199.639	0.943591	0.155232	6.07859	1.21248e-09	1.37392e-08	3xKD_vs_Neg_in_ESCs
Card19	200.954	1.1659	0.127123	9.17144	4.66758e-20	1.47565e-18	3xKD_vs_Neg_in_ESCs
Carmil2	118.021	0.714979	0.15726	4.54648	5.45518e-06	3.44701e-05	3xKD_vs_Neg_in_ESCs
Cars	2172.99	0.709924	0.117963	6.0182	1.76371e-09	1.94851e-08	3xKD_vs_Neg_in_ESCs
Casd1	222.677	-1.68486	0.353259	-4.76947	1.84708e-06	1.28154e-05	3xKD_vs_Neg_in_ESCs
Casp6	156.425	1.11279	0.274062	4.06035	4.89988e-05	0.000257468	3xKD_vs_Neg_in_ESCs
Castor1	463.013	0.712405	0.0863992	8.2455	1.64477e-16	3.86613e-15	3xKD_vs_Neg_in_ESCs
Castor2	336.186	0.72284	0.217622	3.32154	0.000895221	0.00351437	3xKD_vs_Neg_in_ESCs
Casz1	168.692	1.38652	0.246732	5.61954	1.91462e-08	1.8141e-07	3xKD_vs_Neg_in_ESCs
Cat	1020.6	0.935232	0.10421	8.97446	2.8474e-19	8.41314e-18	3xKD_vs_Neg_in_ESCs
Cavin1	269.835	0.638216	0.127583	5.00235	5.6637e-07	4.25148e-06	3xKD_vs_Neg_in_ESCs
Cbln1	37.0837	1.20556	0.315837	3.81701	0.000135076	0.000647644	3xKD_vs_Neg_in_ESCs
Cbln3	12.9045	1.69575	0.507643	3.34043	0.000836503	0.00331058	3xKD_vs_Neg_in_ESCs
Cbr1	366.215	0.626755	0.117624	5.32845	9.90533e-08	8.4069e-07	3xKD_vs_Neg_in_ESCs
Cbr3	166.652	1.16305	0.188605	6.1666	6.97752e-10	8.19545e-09	3xKD_vs_Neg_in_ESCs
Cbs	279.621	2.11429	0.688481	3.07095	0.00213377	0.0075441	3xKD_vs_Neg_in_ESCs
Cbx7	2553.72	-0.648195	0.11521	-5.62619	1.84229e-08	1.75346e-07	3xKD_vs_Neg_in_ESCs
Cby1	166.458	0.633645	0.146052	4.33849	1.43468e-05	8.45167e-05	3xKD_vs_Neg_in_ESCs
Ccdc116	52.8734	-2.15869	0.607459	-3.55364	0.000379934	0.00164205	3xKD_vs_Neg_in_ESCs
Ccdc13	67.127	-2.44975	0.370105	-6.61908	3.61429e-11	4.90763e-10	3xKD_vs_Neg_in_ESCs
Ccdc136	785.944	0.620687	0.174749	3.55187	0.000382507	0.00165167	3xKD_vs_Neg_in_ESCs
Ccdc168	38.7387	-2.0403	0.445577	-4.57901	4.6718e-06	2.99188e-05	3xKD_vs_Neg_in_ESCs
Ccdc172	59.1974	-0.981743	0.24991	-3.92839	8.55155e-05	0.000427781	3xKD_vs_Neg_in_ESCs
Ccdc190	6.66991	-2.88638	0.876565	-3.29284	0.000991825	0.00384271	3xKD_vs_Neg_in_ESCs
Ccdc3	89.7066	1.14149	0.188712	6.04885	1.45887e-09	1.63651e-08	3xKD_vs_Neg_in_ESCs
Ccdc68	17.7684	1.31457	0.410767	3.20029	0.00137288	0.00511735	3xKD_vs_Neg_in_ESCs
Ccdc86	1042.7	-1.39754	0.0804631	-17.3687	1.42375e-67	4.57747e-65	3xKD_vs_Neg_in_ESCs
Ccdc89	9.49532	-2.66966	0.819222	-3.25878	0.00111892	0.00428697	3xKD_vs_Neg_in_ESCs
Ccdc9	463.892	-1.12438	0.150938	-7.44924	9.38798e-14	1.69601e-12	3xKD_vs_Neg_in_ESCs
Ccdc90b	207.002	-1.46234	0.180195	-8.11534	4.84443e-16	1.0875e-14	3xKD_vs_Neg_in_ESCs
Ccdc92b	153.343	1.17635	0.267266	4.40141	1.07549e-05	6.46828e-05	3xKD_vs_Neg_in_ESCs
Cchcr1	276.726	0.979967	0.17469	5.60976	2.02608e-08	1.91493e-07	3xKD_vs_Neg_in_ESCs
Ccn2	855.136	-0.614829	0.132254	-4.64884	3.33801e-06	2.2093e-05	3xKD_vs_Neg_in_ESCs
Ccnb1ip1	260.062	-0.6316	0.106349	-5.93891	2.8692e-09	3.08536e-08	3xKD_vs_Neg_in_ESCs
Ccnc	502.866	-0.721485	0.110843	-6.50908	7.5611e-11	9.90515e-10	3xKD_vs_Neg_in_ESCs
Ccnd1	986.556	-2.1714	0.213795	-10.1564	3.10199e-24	1.41107e-22	3xKD_vs_Neg_in_ESCs
Ccndbp1	244.738	-1.17557	0.240069	-4.89678	9.74173e-07	7.05848e-06	3xKD_vs_Neg_in_ESCs
Ccng2	604.383	1.52969	0.122428	12.4946	7.98803e-36	7.50124e-34	3xKD_vs_Neg_in_ESCs
Ccnyl1	442.132	-1.03941	0.19728	-5.2687	1.37391e-07	1.13757e-06	3xKD_vs_Neg_in_ESCs
Ccser1	142.294	-1.24962	0.209116	-5.97573	2.29066e-09	2.49292e-08	3xKD_vs_Neg_in_ESCs
Ccser2	1197.29	0.931798	0.11292	8.25184	1.55973e-16	3.67993e-15	3xKD_vs_Neg_in_ESCs
Cd164l2	18.1414	1.65752	0.48345	3.42853	0.000606857	0.00248735	3xKD_vs_Neg_in_ESCs
Cd24a	486.863	-0.839945	0.113828	-7.37908	1.59387e-13	2.81772e-12	3xKD_vs_Neg_in_ESCs
Cd38	190.437	-0.649852	0.185279	-3.50742	0.000452482	0.00191802	3xKD_vs_Neg_in_ESCs
Cd47	317.094	1.43582	0.121304	11.8365	2.52705e-32	1.93289e-30	3xKD_vs_Neg_in_ESCs
Cd6	63.9579	2.00922	0.3372	5.95854	2.54499e-09	2.75548e-08	3xKD_vs_Neg_in_ESCs
Cd68	153.17	0.997777	0.145322	6.86598	6.60343e-12	9.80129e-11	3xKD_vs_Neg_in_ESCs
Cdc14a	246.547	-1.504	0.220688	-6.81503	9.42429e-12	1.37515e-10	3xKD_vs_Neg_in_ESCs
Cdc27	1696.91	-0.702287	0.0924253	-7.59842	2.99763e-14	5.64108e-13	3xKD_vs_Neg_in_ESCs
Cdc37l1	749.351	-1.11412	0.183065	-6.0859	1.1584e-09	1.31501e-08	3xKD_vs_Neg_in_ESCs
Cdc42ep2	66.2108	1.30602	0.192995	6.76711	1.31381e-11	1.88514e-10	3xKD_vs_Neg_in_ESCs
Cdc42ep3	255.787	-0.628712	0.177902	-3.53404	0.000409262	0.00175204	3xKD_vs_Neg_in_ESCs
Cdc73	1593.89	-0.751428	0.105454	-7.12565	1.03587e-12	1.68096e-11	3xKD_vs_Neg_in_ESCs
Cdcp1	39.4538	0.969155	0.282959	3.42507	0.000614646	0.0025171	3xKD_vs_Neg_in_ESCs
Cdh1	3346.21	0.581909	0.0786798	7.39592	1.40431e-13	2.49038e-12	3xKD_vs_Neg_in_ESCs
Cdh23	38.3703	2.76188	0.569267	4.85164	1.22445e-06	8.77797e-06	3xKD_vs_Neg_in_ESCs
Cdh4	50.5888	-2.02927	0.477745	-4.2476	2.16073e-05	0.000122245	3xKD_vs_Neg_in_ESCs
Cdhr1	204.723	1.24458	0.118477	10.5048	8.21146e-26	4.17596e-24	3xKD_vs_Neg_in_ESCs
Cdhr18	22.5129	-1.68989	0.418968	-4.03347	5.49595e-05	0.000286016	3xKD_vs_Neg_in_ESCs
Cdk12	3600.4	-0.76823	0.0509212	-15.0867	1.98222e-51	3.65055e-49	3xKD_vs_Neg_in_ESCs
Cdk14	44.9826	1.4659	0.413382	3.54612	0.000390942	0.00168502	3xKD_vs_Neg_in_ESCs
Cdkl2	60.7163	-1.52279	0.330901	-4.60197	4.1852e-06	2.71508e-05	3xKD_vs_Neg_in_ESCs
Cdkn1b	877.936	0.599046	0.0713859	8.39165	4.7937e-17	1.18555e-15	3xKD_vs_Neg_in_ESCs
Cdkn1c	437.628	0.772245	0.189511	4.07493	4.60282e-05	0.000242733	3xKD_vs_Neg_in_ESCs
Cdon	654.044	0.635358	0.203859	3.11666	0.00182911	0.00660005	3xKD_vs_Neg_in_ESCs
Cds2	2320.24	-0.619763	0.180348	-3.43648	0.000589318	0.00242437	3xKD_vs_Neg_in_ESCs
Cdx1	139.176	0.668969	0.163671	4.08729	4.36447e-05	0.000231127	3xKD_vs_Neg_in_ESCs
Cdx2	16.1531	-2.54157	0.478692	-5.30942	1.09975e-07	9.27159e-07	3xKD_vs_Neg_in_ESCs
Ceacam16	7.96024	2.26065	0.687844	3.28658	0.00101413	0.00392113	3xKD_vs_Neg_in_ESCs
Cebpz	2412.72	-0.596735	0.0447423	-13.3371	1.40745e-40	1.72244e-38	3xKD_vs_Neg_in_ESCs
Cebpzos	159.554	0.878171	0.161552	5.43584	5.45376e-08	4.80503e-07	3xKD_vs_Neg_in_ESCs
Celf2	333.202	0.959997	0.314072	3.05662	0.0022385	0.00786626	3xKD_vs_Neg_in_ESCs
Cenatac	286.125	0.796298	0.140918	5.65077	1.59732e-08	1.53338e-07	3xKD_vs_Neg_in_ESCs
Cenpb	1311.19	-0.951958	0.0524521	-18.1491	1.30517e-73	4.95156e-71	3xKD_vs_Neg_in_ESCs
Cenpj	234.568	-0.672898	0.164367	-4.09388	4.24214e-05	0.000225152	3xKD_vs_Neg_in_ESCs
Cep131	384.259	0.904178	0.171773	5.26379	1.41117e-07	1.16638e-06	3xKD_vs_Neg_in_ESCs
Cep135	435.077	-0.78409	0.100137	-7.83016	4.87252e-15	9.86412e-14	3xKD_vs_Neg_in_ESCs
Cep170b	2964.98	0.624803	0.122767	5.08936	3.59277e-07	2.80573e-06	3xKD_vs_Neg_in_ESCs
Cep63	308.932	-0.771386	0.135247	-5.70352	1.17357e-08	1.15047e-07	3xKD_vs_Neg_in_ESCs
Cep89	326.956	-0.607516	0.183655	-3.30792	0.000939915	0.00366352	3xKD_vs_Neg_in_ESCs
Cercam	208.744	0.718875	0.182109	3.94749	7.89746e-05	0.000397471	3xKD_vs_Neg_in_ESCs
Cerk	86.6573	-0.784691	0.228799	-3.42961	0.000604442	0.00247906	3xKD_vs_Neg_in_ESCs
Cers1	103.271	1.0864	0.201249	5.39826	6.72891e-08	5.86046e-07	3xKD_vs_Neg_in_ESCs
Cert1	875.879	-0.62728	0.0954126	-6.57439	4.88546e-11	6.54003e-10	3xKD_vs_Neg_in_ESCs
Cetn1	155.533	1.28423	0.213973	6.00185	1.95081e-09	2.14025e-08	3xKD_vs_Neg_in_ESCs
Cfap298	281.924	0.670959	0.201993	3.3217	0.00089471	0.00351309	3xKD_vs_Neg_in_ESCs
Cfap43	33.5447	2.05924	0.481074	4.2805	1.86477e-05	0.000107028	3xKD_vs_Neg_in_ESCs
Cfap68	40.8373	-1.23768	0.339774	-3.64264	0.000269854	0.00120956	3xKD_vs_Neg_in_ESCs
Cfap92	38.3546	1.03409	0.276685	3.73743	0.000185914	0.000866489	3xKD_vs_Neg_in_ESCs
Cgn	423.355	1.0575	0.13409	7.88655	3.10654e-15	6.42617e-14	3xKD_vs_Neg_in_ESCs
Cgnl1	1112.01	1.84585	0.200886	9.18855	3.9818e-20	1.26729e-18	3xKD_vs_Neg_in_ESCs
Chac1	141.525	0.704189	0.17079	4.12314	3.73744e-05	0.000200667	3xKD_vs_Neg_in_ESCs
Chchd10	1789.58	1.36902	0.068376	20.022	3.54555e-89	2.40198e-86	3xKD_vs_Neg_in_ESCs
Chid1	221.031	0.629817	0.138487	4.54786	5.41951e-06	3.42904e-05	3xKD_vs_Neg_in_ESCs
Chmp1b	354.057	-0.725667	0.120345	-6.02991	1.64053e-09	1.82303e-08	3xKD_vs_Neg_in_ESCs
Chmp4c	382.999	-0.718871	0.0971378	-7.40052	1.35647e-13	2.41378e-12	3xKD_vs_Neg_in_ESCs
Chrac1	145.284	-0.660896	0.179496	-3.68196	0.000231447	0.00105587	3xKD_vs_Neg_in_ESCs
Chrd	50.6017	2.35214	0.368311	6.3863	1.69951e-10	2.15495e-09	3xKD_vs_Neg_in_ESCs
Chrm3	87.3693	-1.49914	0.206404	-7.26311	3.78278e-13	6.39367e-12	3xKD_vs_Neg_in_ESCs
Chrna4	126.783	0.874625	0.145824	5.9978	2.0001e-09	2.18548e-08	3xKD_vs_Neg_in_ESCs
Chrna9	20.0091	-2.06411	0.689123	-2.99528	0.00274197	0.0094089	3xKD_vs_Neg_in_ESCs
Chrnb4	41.0516	1.04229	0.28932	3.60254	0.000315118	0.00138432	3xKD_vs_Neg_in_ESCs
Chst1	17.7867	1.71663	0.561057	3.05964	0.00221604	0.00779747	3xKD_vs_Neg_in_ESCs
Chst11	174.527	0.891105	0.135211	6.59047	4.3844e-11	5.89423e-10	3xKD_vs_Neg_in_ESCs
Chst3	74.5327	1.43672	0.213938	6.71561	1.87285e-11	2.63156e-10	3xKD_vs_Neg_in_ESCs
Cisd2	152.35	-1.40177	0.170565	-8.2184	2.06232e-16	4.77657e-15	3xKD_vs_Neg_in_ESCs
Cited1	50.0414	1.21756	0.238876	5.09701	3.45057e-07	2.70359e-06	3xKD_vs_Neg_in_ESCs
Cited4	78.3223	1.00603	0.211244	4.76241	1.91291e-06	1.32334e-05	3xKD_vs_Neg_in_ESCs
Ckmt1	201.836	0.880317	0.269595	3.26533	0.00109336	0.00419836	3xKD_vs_Neg_in_ESCs
Cldn5	24.206	1.80191	0.494107	3.6468	0.000265526	0.00119242	3xKD_vs_Neg_in_ESCs
Cldn6	89.1414	1.69155	0.228769	7.39413	1.42336e-13	2.52098e-12	3xKD_vs_Neg_in_ESCs
Cldn7	44.9362	2.32589	0.347565	6.69196	2.20206e-11	3.05343e-10	3xKD_vs_Neg_in_ESCs
Cldn9	17.3822	2.01927	0.576018	3.50558	0.000455617	0.00193001	3xKD_vs_Neg_in_ESCs
Clec16a	794.612	-0.73479	0.0673608	-10.9083	1.05249e-27	6.1054e-26	3xKD_vs_Neg_in_ESCs
Clic4	3346.15	0.766722	0.0592557	12.9392	2.70441e-38	2.96531e-36	3xKD_vs_Neg_in_ESCs
Clic6	28.4949	2.43724	0.570896	4.26915	1.96222e-05	0.000112011	3xKD_vs_Neg_in_ESCs
Clip2	210.429	0.709866	0.135127	5.25331	1.49387e-07	1.22992e-06	3xKD_vs_Neg_in_ESCs
Clip3	174.127	1.1691	0.256386	4.55991	5.11763e-06	3.25432e-05	3xKD_vs_Neg_in_ESCs
Clk4	517.84	0.75461	0.17607	4.28586	1.82036e-05	0.000104796	3xKD_vs_Neg_in_ESCs
Clmn	361.349	0.775424	0.186955	4.14765	3.35905e-05	0.00018273	3xKD_vs_Neg_in_ESCs
Cln6	293.375	0.756016	0.222327	3.40047	0.000672699	0.00272775	3xKD_vs_Neg_in_ESCs
Clptm1l	843.236	-0.591431	0.109215	-5.4153	6.11846e-08	5.3509e-07	3xKD_vs_Neg_in_ESCs
Clu	74.5422	1.12782	0.339531	3.32171	0.000894691	0.00351309	3xKD_vs_Neg_in_ESCs
Cmklr1	106.92	0.769293	0.250505	3.07097	0.00213363	0.0075441	3xKD_vs_Neg_in_ESCs
Cmtm3	80.0304	-0.922265	0.219714	-4.19758	2.69787e-05	0.00014955	3xKD_vs_Neg_in_ESCs
Cmtm8	25.5794	1.57684	0.401413	3.92822	8.5576e-05	0.00042797	3xKD_vs_Neg_in_ESCs
Cmya5	46.7495	-1.48876	0.290922	-5.1174	3.09773e-07	2.44429e-06	3xKD_vs_Neg_in_ESCs
CN725425	84.6443	-0.778734	0.229624	-3.39135	0.0006955	0.00281299	3xKD_vs_Neg_in_ESCs
Cnga4	31.5094	-1.13718	0.327452	-3.4728	0.000515053	0.00214472	3xKD_vs_Neg_in_ESCs
Cnih1	926.859	0.658505	0.0704171	9.35149	8.64243e-21	2.94853e-19	3xKD_vs_Neg_in_ESCs
Cnih2	28.057	1.66424	0.475306	3.50142	0.000462789	0.0019569	3xKD_vs_Neg_in_ESCs
Cnn2	274.515	1.28921	0.166146	7.7595	8.52675e-15	1.69011e-13	3xKD_vs_Neg_in_ESCs
Cnot11	908.74	-0.956935	0.133451	-7.17071	7.46113e-13	1.22643e-11	3xKD_vs_Neg_in_ESCs
Cnot2	1438.56	-0.623636	0.20546	-3.03531	0.00240287	0.00836484	3xKD_vs_Neg_in_ESCs
Cnot6	1314.35	-0.617176	0.070827	-8.71385	2.93736e-18	7.94847e-17	3xKD_vs_Neg_in_ESCs
Cntd1	70.6705	1.87039	0.311747	5.9997	1.97684e-09	2.16256e-08	3xKD_vs_Neg_in_ESCs
Cntfr	626.304	1.2856	0.285067	4.50981	6.48862e-06	4.05811e-05	3xKD_vs_Neg_in_ESCs
Cntln	113.37	0.918593	0.191611	4.79404	1.63455e-06	1.14964e-05	3xKD_vs_Neg_in_ESCs
Cntn3	9.36491	2.20639	0.698033	3.16086	0.00157304	0.00577716	3xKD_vs_Neg_in_ESCs
Cobl	1907.95	-0.778863	0.0569834	-13.6682	1.57151e-42	2.07013e-40	3xKD_vs_Neg_in_ESCs
Cobll1	110.266	1.78845	0.37319	4.79234	1.64851e-06	1.15903e-05	3xKD_vs_Neg_in_ESCs
Cog8	843.39	-1.30736	0.0954331	-13.6993	1.02539e-42	1.36976e-40	3xKD_vs_Neg_in_ESCs
Col18a1	1272.97	0.780864	0.172774	4.51958	6.1963e-06	3.88683e-05	3xKD_vs_Neg_in_ESCs
Col26a1	82.7882	2.09144	0.611292	3.42135	0.000623121	0.00254686	3xKD_vs_Neg_in_ESCs
Col4a2	99.6562	1.24812	0.177223	7.04265	1.88612e-12	2.98398e-11	3xKD_vs_Neg_in_ESCs
Col5a1	244.205	0.832411	0.247248	3.3667	0.000760729	0.00304693	3xKD_vs_Neg_in_ESCs
Col8a2	14.4183	-4.0476	1.32017	-3.06598	0.00216957	0.00764955	3xKD_vs_Neg_in_ESCs
Col9a2	97.5411	1.20353	0.316346	3.80446	0.000142116	0.0006787	3xKD_vs_Neg_in_ESCs
Colec12	103.088	0.863191	0.256271	3.36827	0.000756412	0.00303284	3xKD_vs_Neg_in_ESCs
Commd7	124.928	-0.677954	0.191819	-3.53434	0.000408801	0.00175046	3xKD_vs_Neg_in_ESCs
Commd9	372.479	-1.00665	0.213087	-4.72413	2.31102e-06	1.57407e-05	3xKD_vs_Neg_in_ESCs
Copg2	1444.71	0.698557	0.145115	4.81383	1.48067e-06	1.04998e-05	3xKD_vs_Neg_in_ESCs
Copz2	43.554	1.76459	0.379021	4.65565	3.22961e-06	2.14354e-05	3xKD_vs_Neg_in_ESCs
Coq10a	143.629	0.875101	0.148123	5.90791	3.46466e-09	3.6798e-08	3xKD_vs_Neg_in_ESCs
Coq8a	203.876	-0.741629	0.230752	-3.21396	0.00130919	0.00491082	3xKD_vs_Neg_in_ESCs
Coro1a	63.6763	1.27184	0.351185	3.62157	0.000292826	0.00129872	3xKD_vs_Neg_in_ESCs
Coro2a	79.8169	1.35674	0.428554	3.16586	0.00154626	0.00569021	3xKD_vs_Neg_in_ESCs
Coro2b	292.596	1.71692	0.303462	5.65777	1.53354e-08	1.47738e-07	3xKD_vs_Neg_in_ESCs
Coro7	509.126	0.827715	0.121388	6.81878	9.18197e-12	1.34496e-10	3xKD_vs_Neg_in_ESCs
Cotl1	394.783	1.9491	0.274724	7.09475	1.29583e-12	2.08311e-11	3xKD_vs_Neg_in_ESCs
Cox14	244.818	0.752816	0.110022	6.84241	7.78728e-12	1.14687e-10	3xKD_vs_Neg_in_ESCs
Cox17	383.554	0.891783	0.297494	2.99765	0.00272073	0.00935534	3xKD_vs_Neg_in_ESCs
Cox4i2	12.4142	1.79465	0.48371	3.71018	0.000207111	0.000954258	3xKD_vs_Neg_in_ESCs
Cox7a1	56.1088	1.23164	0.277596	4.43682	9.12988e-06	5.57761e-05	3xKD_vs_Neg_in_ESCs
Cpb2	33.9146	-1.92834	0.348484	-5.5335	3.13896e-08	2.88903e-07	3xKD_vs_Neg_in_ESCs
Cpeb4	469.93	-0.79155	0.140618	-5.62908	1.8117e-08	1.72781e-07	3xKD_vs_Neg_in_ESCs
Cpne7	41.8054	1.71219	0.488647	3.50394	0.000458428	0.00194019	3xKD_vs_Neg_in_ESCs
Cpox	1010.11	0.631614	0.112199	5.62943	1.80808e-08	1.72522e-07	3xKD_vs_Neg_in_ESCs
Cpq	10.2299	2.67571	0.888578	3.01122	0.00260198	0.00899525	3xKD_vs_Neg_in_ESCs
Cpt1c	804.532	0.769968	0.0705584	10.9125	1.00463e-27	5.84563e-26	3xKD_vs_Neg_in_ESCs
Cpxm1	184.369	0.654254	0.124696	5.24681	1.54755e-07	1.2708e-06	3xKD_vs_Neg_in_ESCs
Crabp1	101.019	0.986734	0.168248	5.86474	4.49832e-09	4.68889e-08	3xKD_vs_Neg_in_ESCs
Crb2	34.4149	-2.02281	0.478015	-4.23168	2.31952e-05	0.000130522	3xKD_vs_Neg_in_ESCs
Creb3	188.996	-0.955636	0.155894	-6.13004	8.78582e-10	1.01745e-08	3xKD_vs_Neg_in_ESCs
Creb3l1	197.81	0.590002	0.159227	3.70541	0.000211053	0.000971006	3xKD_vs_Neg_in_ESCs
Crebrf	772.847	-0.723267	0.178974	-4.04119	5.31799e-05	0.000277975	3xKD_vs_Neg_in_ESCs
Crim1	343.725	1.26775	0.229627	5.52089	3.37291e-08	3.09235e-07	3xKD_vs_Neg_in_ESCs
Crnkl1	654.932	-0.659625	0.0883633	-7.46493	8.33458e-14	1.51291e-12	3xKD_vs_Neg_in_ESCs
Cryzl1	498.97	1.03143	0.108316	9.52246	1.6913e-21	6.16967e-20	3xKD_vs_Neg_in_ESCs
Csnk1e	1044.53	1.04404	0.0888585	11.7494	7.11091e-32	5.20798e-30	3xKD_vs_Neg_in_ESCs
Csnk1g2	1861.29	-0.886905	0.264678	-3.35088	0.000805543	0.00320343	3xKD_vs_Neg_in_ESCs
Csrp2	511.088	0.707237	0.124438	5.68343	1.32019e-08	1.28292e-07	3xKD_vs_Neg_in_ESCs
Cstb	472.734	0.590567	0.0782289	7.54921	4.37895e-14	8.13558e-13	3xKD_vs_Neg_in_ESCs
Cstf2t	1296.5	-0.591433	0.0537317	-11.0072	3.52987e-28	2.1461e-26	3xKD_vs_Neg_in_ESCs
Ctbp2	3620.41	-0.680844	0.129011	-5.27742	1.31017e-07	1.09099e-06	3xKD_vs_Neg_in_ESCs
Ctc1	2064.22	0.782918	0.123917	6.3181	2.64795e-10	3.28294e-09	3xKD_vs_Neg_in_ESCs
Ctdnep1	622.577	-0.752763	0.142385	-5.28681	1.24467e-07	1.04055e-06	3xKD_vs_Neg_in_ESCs
Ctdsp1	534.443	-0.929947	0.121693	-7.64172	2.14345e-14	4.06591e-13	3xKD_vs_Neg_in_ESCs
Ctf2	32.836	-1.7776	0.360859	-4.92602	8.39206e-07	6.12478e-06	3xKD_vs_Neg_in_ESCs
Cth	521.689	0.800331	0.13816	5.79277	6.92332e-09	7.03044e-08	3xKD_vs_Neg_in_ESCs
Ctnnd2	199.708	-1.03531	0.182275	-5.67993	1.3475e-08	1.30679e-07	3xKD_vs_Neg_in_ESCs
Cttnbp2	23.1087	-1.82028	0.567688	-3.20648	0.00134368	0.00501837	3xKD_vs_Neg_in_ESCs
Ctxn1	66.9165	1.13739	0.24744	4.59665	4.29343e-06	2.77391e-05	3xKD_vs_Neg_in_ESCs
Cuedc1	321.679	0.842783	0.238288	3.53683	0.000404963	0.00173599	3xKD_vs_Neg_in_ESCs
Cul1	2120.52	-0.750456	0.124149	-6.04481	1.49589e-09	1.67407e-08	3xKD_vs_Neg_in_ESCs
Cul7	2341.61	0.609408	0.0473815	12.8617	7.38944e-38	7.83075e-36	3xKD_vs_Neg_in_ESCs
Cwc22	2213.24	-0.670823	0.0624589	-10.7402	6.58883e-27	3.56079e-25	3xKD_vs_Neg_in_ESCs
Cwc22rt7	98.9372	-10.1038	1.28405	-7.86871	3.58331e-15	7.35625e-14	3xKD_vs_Neg_in_ESCs
Cyb561	167.602	0.670326	0.219142	3.05887	0.00222173	0.00781456	3xKD_vs_Neg_in_ESCs
Cyb561a3	229.899	0.661766	0.177175	3.7351	0.000187644	0.000874119	3xKD_vs_Neg_in_ESCs
Cyb561d2	64.5582	-1.1806	0.331924	-3.55684	0.000375349	0.00162483	3xKD_vs_Neg_in_ESCs
Cyb5d1	199.517	-1.25542	0.140909	-8.90938	5.13189e-19	1.49076e-17	3xKD_vs_Neg_in_ESCs
Cyb5rl	64.7282	-1.48787	0.289391	-5.14137	2.72743e-07	2.1729e-06	3xKD_vs_Neg_in_ESCs
Cyba	231.17	1.32613	0.123033	10.7786	4.3426e-27	2.36709e-25	3xKD_vs_Neg_in_ESCs
Cyfip2	687.062	0.989934	0.104909	9.43609	3.86948e-21	1.3694e-19	3xKD_vs_Neg_in_ESCs
Cyp1a1	145.473	-1.09892	0.132867	-8.27082	1.33046e-16	3.15469e-15	3xKD_vs_Neg_in_ESCs
Cyp2b23	376.925	-1.11974	0.102291	-10.9466	6.89652e-28	4.08813e-26	3xKD_vs_Neg_in_ESCs
Cyp2d22	23.4535	3.10002	0.768405	4.03437	5.47501e-05	0.000285082	3xKD_vs_Neg_in_ESCs
Cyp46a1	25.9064	1.42917	0.366627	3.89815	9.69303e-05	0.000479445	3xKD_vs_Neg_in_ESCs
Cyp4f17	153.904	0.872466	0.230878	3.7789	0.000157523	0.000744777	3xKD_vs_Neg_in_ESCs
Cyp51	2011.53	0.853474	0.103607	8.23759	1.75721e-16	4.08989e-15	3xKD_vs_Neg_in_ESCs
Cyth4	22.0279	1.85484	0.480296	3.86188	0.00011252	0.000547982	3xKD_vs_Neg_in_ESCs
D11Wsu47e	427.291	-0.689791	0.133843	-5.15372	2.55367e-07	2.04391e-06	3xKD_vs_Neg_in_ESCs
D1Pas1	1692.59	-0.637762	0.0512675	-12.4399	1.58743e-35	1.4137e-33	3xKD_vs_Neg_in_ESCs
D5Ertd605e	31.3275	-0.944304	0.301	-3.13722	0.0017056	0.006198	3xKD_vs_Neg_in_ESCs
D630039A03Rik	37.5958	-1.644	0.342555	-4.79921	1.59292e-06	1.12369e-05	3xKD_vs_Neg_in_ESCs
D630045J12Rik	365.224	0.975504	0.187448	5.20413	1.94906e-07	1.58353e-06	3xKD_vs_Neg_in_ESCs
D730005E14Rik	21.7993	1.40741	0.364582	3.86034	0.00011323	0.000550874	3xKD_vs_Neg_in_ESCs
Daam1	578.484	-0.678943	0.0817485	-8.30526	9.95971e-17	2.38543e-15	3xKD_vs_Neg_in_ESCs
Dab2	68.8774	2.13613	0.539921	3.95638	7.6093e-05	0.000383987	3xKD_vs_Neg_in_ESCs
Dact3	583.776	0.785572	0.0916814	8.5685	1.0484e-17	2.73175e-16	3xKD_vs_Neg_in_ESCs
Dag1	3386.01	0.810056	0.0418067	19.3762	1.22537e-83	6.28217e-81	3xKD_vs_Neg_in_ESCs
Dapk2	26.8525	1.1031	0.357858	3.0825	0.00205269	0.00728348	3xKD_vs_Neg_in_ESCs
Dazl	3192.05	-0.863837	0.065292	-13.2304	5.86109e-40	6.90552e-38	3xKD_vs_Neg_in_ESCs
Dbi	489.893	0.874528	0.100636	8.69004	3.62298e-18	9.76198e-17	3xKD_vs_Neg_in_ESCs
Dbn1	381.875	1.30007	0.190447	6.82639	8.70754e-12	1.27744e-10	3xKD_vs_Neg_in_ESCs
Dbnl	1209.45	-0.630338	0.076463	-8.24371	1.66952e-16	3.91461e-15	3xKD_vs_Neg_in_ESCs
Dcaf8l	29.6821	-2.41227	0.339885	-7.09731	1.2721e-12	2.04843e-11	3xKD_vs_Neg_in_ESCs
Dcbld1	353.962	-0.921138	0.0931366	-9.89019	4.5917e-23	1.90591e-21	3xKD_vs_Neg_in_ESCs
Dcc	94.588	-1.76176	0.217943	-8.08359	6.28865e-16	1.40176e-14	3xKD_vs_Neg_in_ESCs
Dctn5	525.36	-0.606259	0.127232	-4.765	1.88853e-06	1.30743e-05	3xKD_vs_Neg_in_ESCs
Dcun1d2	201.092	-1.0548	0.145528	-7.24806	4.22771e-13	7.10323e-12	3xKD_vs_Neg_in_ESCs
Ddit3	580.764	2.8615	0.405502	7.05667	1.70538e-12	2.7048e-11	3xKD_vs_Neg_in_ESCs
Ddit4	5103.06	1.66247	0.052397	31.7284	6.31391e-221	8.96464e-217	3xKD_vs_Neg_in_ESCs
Ddr1	161.428	1.07088	0.155967	6.86606	6.60013e-12	9.80129e-11	3xKD_vs_Neg_in_ESCs
Ddx19a	785.519	-0.660938	0.0846871	-7.80448	5.97481e-15	1.19559e-13	3xKD_vs_Neg_in_ESCs
Ddx19b	3503.4	0.706306	0.0435236	16.2281	3.19246e-59	7.3851e-57	3xKD_vs_Neg_in_ESCs
Ddx20	1606.47	-0.932427	0.0560036	-16.6494	3.05546e-62	8.16325e-60	3xKD_vs_Neg_in_ESCs
Ddx28	481.52	-0.777855	0.105902	-7.34502	2.05725e-13	3.59668e-12	3xKD_vs_Neg_in_ESCs
Ddx31	368.99	-0.674251	0.136725	-4.93143	8.16313e-07	5.96941e-06	3xKD_vs_Neg_in_ESCs
Ddx3y	522.345	-2.86183	0.122108	-23.4368	1.80042e-121	2.13451e-118	3xKD_vs_Neg_in_ESCs
Ddx43	56.4999	-1.22583	0.266326	-4.60274	4.16967e-06	2.70779e-05	3xKD_vs_Neg_in_ESCs
Ddx5	12916.2	-0.717081	0.0612398	-11.7094	1.14103e-31	8.22972e-30	3xKD_vs_Neg_in_ESCs
Ddx52	887.165	-0.914544	0.0762258	-11.9978	3.64798e-33	2.87131e-31	3xKD_vs_Neg_in_ESCs
Dedd2	265.828	-0.609182	0.130941	-4.65234	3.28186e-06	2.17518e-05	3xKD_vs_Neg_in_ESCs
Dennd2d	32.544	1.82807	0.582126	3.14033	0.00168759	0.00614668	3xKD_vs_Neg_in_ESCs
Des	178.539	1.45365	0.230479	6.3071	2.84319e-10	3.50667e-09	3xKD_vs_Neg_in_ESCs
Dffb	83.3039	-0.836543	0.224298	-3.72961	0.000191773	0.000890294	3xKD_vs_Neg_in_ESCs
Dgcr8	1475.63	-0.849002	0.193174	-4.39502	1.10764e-05	6.65112e-05	3xKD_vs_Neg_in_ESCs
Dhcr7	1542.84	1.41171	0.213409	6.61505	3.71438e-11	5.03632e-10	3xKD_vs_Neg_in_ESCs
Dhdds	425.12	-0.697315	0.182961	-3.81128	0.000138251	0.000661744	3xKD_vs_Neg_in_ESCs
Dhdh	525.813	1.25131	0.185282	6.75354	1.44283e-11	2.06247e-10	3xKD_vs_Neg_in_ESCs
Dhrs7	101.813	1.34485	0.220669	6.09443	1.09827e-09	1.25576e-08	3xKD_vs_Neg_in_ESCs
Dhx33	876.026	-0.851532	0.15631	-5.44773	5.1018e-08	4.52224e-07	3xKD_vs_Neg_in_ESCs
Dhx37	828.061	-0.839902	0.158263	-5.30702	1.11433e-07	9.38206e-07	3xKD_vs_Neg_in_ESCs
Dhx58	11.0893	-2.15893	0.66401	-3.25135	0.00114858	0.00438643	3xKD_vs_Neg_in_ESCs
Dhx9	6730.61	-0.655362	0.0565435	-11.5904	4.61021e-31	3.21511e-29	3xKD_vs_Neg_in_ESCs
Dido1	2553.89	-1.44712	0.0709662	-20.3917	1.98163e-92	1.50358e-89	3xKD_vs_Neg_in_ESCs
Dimt1	446.952	-0.619196	0.0993308	-6.23367	4.55622e-10	5.47353e-09	3xKD_vs_Neg_in_ESCs
Disc1	9.34133	-2.18065	0.677716	-3.21765	0.00129247	0.0048535	3xKD_vs_Neg_in_ESCs
Disp1	207.132	-0.592706	0.184823	-3.20688	0.00134182	0.0050124	3xKD_vs_Neg_in_ESCs
Dkc1	4793.35	0.86588	0.0789367	10.9693	5.36892e-28	3.23311e-26	3xKD_vs_Neg_in_ESCs
Dkk3	71.6203	1.10245	0.195178	5.64844	1.61914e-08	1.55197e-07	3xKD_vs_Neg_in_ESCs
Dkkl1	13.6844	1.37787	0.441108	3.12367	0.00178613	0.0064671	3xKD_vs_Neg_in_ESCs
Dleu7	19.837	1.65921	0.460557	3.60262	0.000315028	0.00138424	3xKD_vs_Neg_in_ESCs
Dlg4	145.062	1.45625	0.43359	3.35859	0.000783418	0.00312658	3xKD_vs_Neg_in_ESCs
Dlgap1	38.3372	-1.9449	0.390811	-4.97657	6.47216e-07	4.82452e-06	3xKD_vs_Neg_in_ESCs
Dlgap5	3005.85	0.73823	0.0552171	13.3696	9.1038e-41	1.12136e-38	3xKD_vs_Neg_in_ESCs
Dll1	803.125	1.18635	0.157388	7.53773	4.78225e-14	8.8502e-13	3xKD_vs_Neg_in_ESCs
Dlx3	51.5318	1.32866	0.269144	4.93661	7.94923e-07	5.82197e-06	3xKD_vs_Neg_in_ESCs
Dmbx1	88.9106	-0.593415	0.186718	-3.17813	0.00148229	0.00548099	3xKD_vs_Neg_in_ESCs
Dmc1	79.6035	1.35028	0.34896	3.86944	0.000109085	0.000533168	3xKD_vs_Neg_in_ESCs
Dmrt1	529.78	0.740525	0.0903135	8.19949	2.41406e-16	5.57762e-15	3xKD_vs_Neg_in_ESCs
Dmrtb1	85.0587	0.78751	0.241936	3.25503	0.0011338	0.00433697	3xKD_vs_Neg_in_ESCs
Dmrtc2	23.9977	1.95404	0.447574	4.36584	1.26633e-05	7.52066e-05	3xKD_vs_Neg_in_ESCs
Dnaaf3	103.339	0.87923	0.170078	5.16957	2.34633e-07	1.88033e-06	3xKD_vs_Neg_in_ESCs
Dnah10	531.291	1.18786	0.102795	11.5556	6.91539e-31	4.75282e-29	3xKD_vs_Neg_in_ESCs
Dnah2	51.9042	1.66283	0.544482	3.05396	0.00225841	0.00793037	3xKD_vs_Neg_in_ESCs
Dnai1	47.9882	1.42599	0.426355	3.34462	0.000823954	0.00326637	3xKD_vs_Neg_in_ESCs
Dnai2	109.086	1.1163	0.357414	3.12326	0.0017886	0.00647353	3xKD_vs_Neg_in_ESCs
Dnaja1	2736.79	-0.806824	0.100428	-8.03387	9.44428e-16	2.07108e-14	3xKD_vs_Neg_in_ESCs
Dnajb12	888.421	-0.593286	0.0789036	-7.51913	5.5144e-14	1.01141e-12	3xKD_vs_Neg_in_ESCs
Dnajb9	266.971	-1.03977	0.315589	-3.29469	0.000985318	0.00382219	3xKD_vs_Neg_in_ESCs
Dnajc11	1956.83	-0.701911	0.063852	-10.9928	4.13989e-28	2.50893e-26	3xKD_vs_Neg_in_ESCs
Dnajc14	831.779	-0.730437	0.136412	-5.35466	8.57187e-08	7.35413e-07	3xKD_vs_Neg_in_ESCs
Dnajc22	94.0604	0.967839	0.299762	3.22869	0.00124359	0.00469353	3xKD_vs_Neg_in_ESCs
Dnajc25	90.8699	-1.41838	0.398349	-3.56065	0.000369938	0.0016036	3xKD_vs_Neg_in_ESCs
Dnajc27	250.976	-0.614488	0.14525	-4.23056	2.33106e-05	0.000131133	3xKD_vs_Neg_in_ESCs
Dnajc30	141.47	-1.24084	0.210052	-5.9073	3.47761e-09	3.69148e-08	3xKD_vs_Neg_in_ESCs
Dnajc6	325.576	-0.809434	0.191389	-4.22927	2.34452e-05	0.000131851	3xKD_vs_Neg_in_ESCs
Dnase1l1	10.0938	-2.34452	0.747093	-3.13819	0.00169995	0.00618097	3xKD_vs_Neg_in_ESCs
Dnase2a	300.744	-0.729243	0.14686	-4.96556	6.85014e-07	5.07778e-06	3xKD_vs_Neg_in_ESCs
Dnd1	105.453	0.729682	0.197674	3.69134	0.000223077	0.00102014	3xKD_vs_Neg_in_ESCs
Dnm1	136.907	1.62456	0.270642	6.0026	1.94184e-09	2.13293e-08	3xKD_vs_Neg_in_ESCs
Dnmt3l	5564.03	-0.801262	0.0787427	-10.1757	2.54591e-24	1.16651e-22	3xKD_vs_Neg_in_ESCs
Dnpep	1040.31	0.582869	0.0943335	6.17881	6.45865e-10	7.63803e-09	3xKD_vs_Neg_in_ESCs
Dnttip2	2749.91	-0.60247	0.0663972	-9.07372	1.15017e-19	3.54757e-18	3xKD_vs_Neg_in_ESCs
Doc2a	76.2534	1.63143	0.532792	3.06204	0.00219832	0.0077394	3xKD_vs_Neg_in_ESCs
Dock6	2392.27	0.608924	0.0611584	9.9565	2.36223e-23	1.01378e-21	3xKD_vs_Neg_in_ESCs
Dok2	83.7648	3.51811	0.836011	4.20821	2.57399e-05	0.000143227	3xKD_vs_Neg_in_ESCs
Dolk	158.336	-1.00491	0.152484	-6.59025	4.39097e-11	5.89889e-10	3xKD_vs_Neg_in_ESCs
Dop1b	1089.22	0.983153	0.248392	3.95807	7.5558e-05	0.000381592	3xKD_vs_Neg_in_ESCs
Dpep3	37.3745	1.22453	0.296752	4.12644	3.68423e-05	0.000198034	3xKD_vs_Neg_in_ESCs
Dph2	345.653	-0.898561	0.15191	-5.91507	3.31725e-09	3.53511e-08	3xKD_vs_Neg_in_ESCs
Dpm2	216.36	-0.993516	0.119138	-8.3392	7.47966e-17	1.81434e-15	3xKD_vs_Neg_in_ESCs
Dpm3	92.2246	0.906512	0.182121	4.97753	6.4401e-07	4.80575e-06	3xKD_vs_Neg_in_ESCs
Dpp8	747.999	-0.626923	0.0794188	-7.89388	2.92937e-15	6.0929e-14	3xKD_vs_Neg_in_ESCs
Dppa3	87.1909	-0.84529	0.183889	-4.59675	4.29129e-06	2.77347e-05	3xKD_vs_Neg_in_ESCs
Dppa5a	9708.45	0.852777	0.0475116	17.9488	4.90255e-72	1.78839e-69	3xKD_vs_Neg_in_ESCs
Dpysl2	261.918	1.3355	0.122331	10.9171	9.54922e-28	5.57351e-26	3xKD_vs_Neg_in_ESCs
Dpysl5	316.133	0.991449	0.324025	3.05979	0.00221494	0.00779502	3xKD_vs_Neg_in_ESCs
Dsc2	65.2189	2.12485	0.336547	6.31368	2.72476e-10	3.36936e-09	3xKD_vs_Neg_in_ESCs
Dsp	600.633	0.695532	0.102946	6.75629	1.41568e-11	2.02519e-10	3xKD_vs_Neg_in_ESCs
Dtd1	188.241	0.677373	0.150078	4.51348	6.37737e-06	3.9938e-05	3xKD_vs_Neg_in_ESCs
Dtd2	201.187	-0.704037	0.168166	-4.18657	2.83205e-05	0.000156348	3xKD_vs_Neg_in_ESCs
Dtx1	343.971	1.28478	0.20572	6.24528	4.2303e-10	5.09812e-09	3xKD_vs_Neg_in_ESCs
Dtx3l	289.626	-1.00767	0.107487	-9.37477	6.93298e-21	2.38678e-19	3xKD_vs_Neg_in_ESCs
Dtx4	354.45	1.24375	0.150931	8.24051	1.71479e-16	4.01082e-15	3xKD_vs_Neg_in_ESCs
Dus1l	646.929	-0.71316	0.120679	-5.90957	3.42992e-09	3.64698e-08	3xKD_vs_Neg_in_ESCs
Dusp22	131.515	0.699678	0.178206	3.92623	8.62881e-05	0.000431304	3xKD_vs_Neg_in_ESCs
Dusp26	23.4653	-1.8448	0.508653	-3.62683	0.000286919	0.0012758	3xKD_vs_Neg_in_ESCs
Dusp9	1985.85	1.73841	0.0630866	27.556	3.75067e-167	1.01638e-163	3xKD_vs_Neg_in_ESCs
Dxo	278.832	-0.997253	0.16378	-6.08899	1.13624e-09	1.29372e-08	3xKD_vs_Neg_in_ESCs
Dync2i2	204.268	1.01192	0.142417	7.10531	1.20052e-12	1.9381e-11	3xKD_vs_Neg_in_ESCs
Dync2li1	73.7517	0.879885	0.210902	4.17201	3.01921e-05	0.000165572	3xKD_vs_Neg_in_ESCs
Dynlt1c	101.144	1.36213	0.183442	7.42541	1.12434e-13	2.01204e-12	3xKD_vs_Neg_in_ESCs
Dynlt2b	132.68	1.15473	0.175175	6.59185	4.34372e-11	5.85453e-10	3xKD_vs_Neg_in_ESCs
Dyrk1b	255.618	-1.02916	0.126139	-8.15891	3.38048e-16	7.70725e-15	3xKD_vs_Neg_in_ESCs
Dyrk3	750.716	-0.704609	0.116704	-6.03756	1.5646e-09	1.74479e-08	3xKD_vs_Neg_in_ESCs
Dysf	90.9946	1.81426	0.516771	3.51077	0.000446816	0.00189739	3xKD_vs_Neg_in_ESCs
Dzip3	1173.35	0.680117	0.0984796	6.90618	4.97893e-12	7.49566e-11	3xKD_vs_Neg_in_ESCs
E2f3	822.224	-0.785346	0.12624	-6.22105	4.93833e-10	5.91384e-09	3xKD_vs_Neg_in_ESCs
E2f4	1394.65	-0.609038	0.0522918	-11.6469	2.37953e-31	1.67797e-29	3xKD_vs_Neg_in_ESCs
E330016L19Rik	9.55653	-5.89247	1.22143	-4.82423	1.40543e-06	1.00036e-05	3xKD_vs_Neg_in_ESCs
E330020D12Rik	117.073	0.840551	0.215562	3.89935	9.6453e-05	0.000477333	3xKD_vs_Neg_in_ESCs
E430018J23Rik	51.2455	-1.48543	0.403169	-3.68438	0.000229258	0.00104639	3xKD_vs_Neg_in_ESCs
E430024I08Rik	313.336	-0.766586	0.121396	-6.31477	2.70558e-10	3.34782e-09	3xKD_vs_Neg_in_ESCs
E530011L22Rik	21.8428	1.79381	0.447767	4.00613	6.17219e-05	0.00031798	3xKD_vs_Neg_in_ESCs
Ears2	487.32	-0.586362	0.0888221	-6.60153	4.06936e-11	5.49798e-10	3xKD_vs_Neg_in_ESCs
Ebf1	136.268	-2.89932	0.68559	-4.22894	2.34795e-05	0.000132004	3xKD_vs_Neg_in_ESCs
Ebpl	145.036	0.783459	0.170707	4.5895	4.44304e-06	2.86083e-05	3xKD_vs_Neg_in_ESCs
Ece1	744.921	3.36973	0.605738	5.56301	2.65155e-08	2.46797e-07	3xKD_vs_Neg_in_ESCs
Ece2	169.204	0.98563	0.152432	6.46602	1.0062e-10	1.30372e-09	3xKD_vs_Neg_in_ESCs
Echs1	875.575	0.666241	0.0614982	10.8335	2.38834e-27	1.34835e-25	3xKD_vs_Neg_in_ESCs
Eci2	231.231	0.74395	0.19632	3.78948	0.000150965	0.000716632	3xKD_vs_Neg_in_ESCs
Edaradd	26.9122	1.37869	0.399311	3.45267	0.000555071	0.00229543	3xKD_vs_Neg_in_ESCs
Eddm13	65.8593	-2.58684	0.295253	-8.76141	1.92823e-18	5.29346e-17	3xKD_vs_Neg_in_ESCs
Eef1akmt1	179.319	-0.890338	0.177841	-5.00637	5.54648e-07	4.17339e-06	3xKD_vs_Neg_in_ESCs
Eef2k	288.79	0.714648	0.155503	4.59574	4.31225e-06	2.78513e-05	3xKD_vs_Neg_in_ESCs
Efemp1	12.145	1.4817	0.471035	3.14562	0.00165733	0.00605039	3xKD_vs_Neg_in_ESCs
Efhc1	64.2851	2.47827	0.338999	7.31056	2.66034e-13	4.58764e-12	3xKD_vs_Neg_in_ESCs
Efna2	55.294	0.778931	0.240546	3.23817	0.00120297	0.00456019	3xKD_vs_Neg_in_ESCs
Efnb1	244.896	0.625447	0.186473	3.35409	0.000796264	0.00317043	3xKD_vs_Neg_in_ESCs
Efnb2	758.851	0.678915	0.194689	3.48717	0.000488161	0.00204659	3xKD_vs_Neg_in_ESCs
Efs	347.779	0.784006	0.114548	6.84437	7.68106e-12	1.13299e-10	3xKD_vs_Neg_in_ESCs
Egfl7	258.132	0.668963	0.147578	4.53295	5.81661e-06	3.66563e-05	3xKD_vs_Neg_in_ESCs
Egfr	92.4021	1.3413	0.380887	3.52153	0.000429071	0.00182736	3xKD_vs_Neg_in_ESCs
Egln1	876.537	0.590274	0.0895617	6.5907	4.37763e-11	5.88932e-10	3xKD_vs_Neg_in_ESCs
Egln2	647.263	-0.812249	0.100886	-8.05115	8.20192e-16	1.81331e-14	3xKD_vs_Neg_in_ESCs
Egln3	1125.65	0.585284	0.0853394	6.85832	6.96761e-12	1.03176e-10	3xKD_vs_Neg_in_ESCs
Ehd3	130.579	1.04491	0.158182	6.60571	3.95627e-11	5.35663e-10	3xKD_vs_Neg_in_ESCs
Eid2b	167.774	0.676092	0.146394	4.6183	3.86897e-06	2.52896e-05	3xKD_vs_Neg_in_ESCs
Eif2ak1	589.645	-0.781014	0.0718235	-10.8741	1.53191e-27	8.75266e-26	3xKD_vs_Neg_in_ESCs
Eif2s3y	320.063	-2.59052	0.153404	-16.8869	5.61409e-64	1.58946e-61	3xKD_vs_Neg_in_ESCs
Eif4a2	12336.1	1.02217	0.0544319	18.779	1.12268e-78	4.95257e-76	3xKD_vs_Neg_in_ESCs
Eif4a3l1	779.192	-0.699394	0.073583	-9.50484	2.0035e-21	7.23893e-20	3xKD_vs_Neg_in_ESCs
Eif4a3l2	410.211	-0.720432	0.10752	-6.70042	2.07822e-11	2.88804e-10	3xKD_vs_Neg_in_ESCs
Eif4g2	28052.7	-0.613151	0.0692081	-8.85952	8.03572e-19	2.2853e-17	3xKD_vs_Neg_in_ESCs
Eif5	5198.01	-1.09621	0.101264	-10.8253	2.61161e-27	1.46567e-25	3xKD_vs_Neg_in_ESCs
Elac2	1350.32	-0.608142	0.0735004	-8.274	1.29534e-16	3.0791e-15	3xKD_vs_Neg_in_ESCs
Elapor2	34.7375	1.67961	0.368197	4.56173	5.07349e-06	3.2295e-05	3xKD_vs_Neg_in_ESCs
Elavl4	49.2738	1.88419	0.544098	3.46296	0.000534265	0.00221674	3xKD_vs_Neg_in_ESCs
Elfn2	9.11366	2.44597	0.794668	3.07798	0.00208409	0.00738384	3xKD_vs_Neg_in_ESCs
Elovl2	182.16	0.658918	0.172961	3.80963	0.000139175	0.000665997	3xKD_vs_Neg_in_ESCs
Elp5	773.185	-0.700727	0.123117	-5.69153	1.25906e-08	1.22856e-07	3xKD_vs_Neg_in_ESCs
Elp6	187.55	-0.580358	0.158591	-3.65946	0.000252747	0.00114179	3xKD_vs_Neg_in_ESCs
Emb	813.36	1.02247	0.0896698	11.4026	4.05623e-30	2.70925e-28	3xKD_vs_Neg_in_ESCs
Emc8	719.955	-0.847017	0.122953	-6.88894	5.62111e-12	8.42234e-11	3xKD_vs_Neg_in_ESCs
Eme2	115.525	-1.3043	0.198154	-6.58229	4.63249e-11	6.21015e-10	3xKD_vs_Neg_in_ESCs
Emilin3	67.5871	1.32445	0.22199	5.96629	2.42705e-09	2.6353e-08	3xKD_vs_Neg_in_ESCs
Eml2	370.264	0.942137	0.128186	7.34974	1.98595e-13	3.47522e-12	3xKD_vs_Neg_in_ESCs
Emp1	191.747	-1.30646	0.142894	-9.14286	6.08232e-20	1.91654e-18	3xKD_vs_Neg_in_ESCs
En2	286.504	-1.06136	0.127135	-8.34829	6.92569e-17	1.68644e-15	3xKD_vs_Neg_in_ESCs
Endov	181.388	-0.937888	0.183168	-5.12036	3.04955e-07	2.40929e-06	3xKD_vs_Neg_in_ESCs
Eno1b	21919.3	0.592238	0.0401963	14.7336	3.91999e-49	6.63913e-47	3xKD_vs_Neg_in_ESCs
Eno2	107.77	2.78265	0.265176	10.4936	9.24339e-26	4.66324e-24	3xKD_vs_Neg_in_ESCs
Enox1	368.671	-1.98782	0.214497	-9.26735	1.90824e-20	6.27337e-19	3xKD_vs_Neg_in_ESCs
Enpp1	41.3292	1.21042	0.333003	3.63487	0.00027812	0.00124046	3xKD_vs_Neg_in_ESCs
Enpp5	69.4254	1.76749	0.222003	7.96156	1.69881e-15	3.64533e-14	3xKD_vs_Neg_in_ESCs
ENSMUSG00000079808	107.362	-0.833361	0.217557	-3.83054	0.000127863	0.000615278	3xKD_vs_Neg_in_ESCs
ENSMUSG00000091585	147.874	-0.733815	0.208677	-3.5165	0.000437273	0.00185937	3xKD_vs_Neg_in_ESCs
ENSMUSG00000095041	1838.98	0.91157	0.0704837	12.9331	2.929e-38	3.19311e-36	3xKD_vs_Neg_in_ESCs
ENSMUSG00000095475	166.761	-0.819542	0.201548	-4.06624	4.77778e-05	0.00025147	3xKD_vs_Neg_in_ESCs
ENSMUSG00000096728	99.286	-1.37286	0.264969	-5.1812	2.20465e-07	1.77504e-06	3xKD_vs_Neg_in_ESCs
ENSMUSG00000121307	89.1609	1.72265	0.226333	7.61113	2.71713e-14	5.12849e-13	3xKD_vs_Neg_in_ESCs
ENSMUSG00000121309	27.4532	1.41107	0.381252	3.70113	0.000214638	0.000986066	3xKD_vs_Neg_in_ESCs
ENSMUSG00000121316	5.49252	3.14568	0.955083	3.29362	0.000989077	0.00383363	3xKD_vs_Neg_in_ESCs
ENSMUSG00000121382	441.334	1.66442	0.129438	12.8588	7.67097e-38	8.08392e-36	3xKD_vs_Neg_in_ESCs
ENSMUSG00000121391	42.5773	1.23105	0.2694	4.56959	4.88691e-06	3.1191e-05	3xKD_vs_Neg_in_ESCs
ENSMUSG00000121392	7.17219	2.34161	0.691023	3.38861	0.000702488	0.00283581	3xKD_vs_Neg_in_ESCs
ENSMUSG00000121405	38.3803	-1.57621	0.325966	-4.8355	1.32814e-06	9.4784e-06	3xKD_vs_Neg_in_ESCs
ENSMUSG00000121450	5.90999	-3.08035	0.957578	-3.21681	0.00129625	0.00486518	3xKD_vs_Neg_in_ESCs
ENSMUSG00000121452	10.3563	-3.01477	0.852588	-3.53602	0.000406199	0.0017405	3xKD_vs_Neg_in_ESCs
ENSMUSG00000121455	48.6179	0.900708	0.254765	3.53545	0.000407084	0.0017439	3xKD_vs_Neg_in_ESCs
ENSMUSG00000121570	660.36	-1.05785	0.102071	-10.3639	3.62026e-25	1.74296e-23	3xKD_vs_Neg_in_ESCs
ENSMUSG00000121700	602.105	-0.628432	0.114389	-5.49381	3.93343e-08	3.56489e-07	3xKD_vs_Neg_in_ESCs
ENSMUSG00000121717	51.8214	-1.73083	0.447662	-3.86638	0.000110462	0.000539069	3xKD_vs_Neg_in_ESCs
ENSMUSG00000121730	386.883	-0.692515	0.19827	-3.49279	0.000478005	0.00201361	3xKD_vs_Neg_in_ESCs
ENSMUSG00000121764	110.063	-0.984956	0.213493	-4.61352	3.95899e-06	2.58157e-05	3xKD_vs_Neg_in_ESCs
ENSMUSG00000121783	238.354	1.334	0.15382	8.6725	4.22733e-18	1.13573e-16	3xKD_vs_Neg_in_ESCs
ENSMUSG00000121862	8.5225	2.53902	0.845839	3.00178	0.00268405	0.00925703	3xKD_vs_Neg_in_ESCs
ENSMUSG00000121865	155.302	-1.29342	0.429941	-3.00838	0.00262645	0.00907427	3xKD_vs_Neg_in_ESCs
ENSMUSG00000121895	157.243	1.11649	0.254106	4.39378	1.11399e-05	6.68285e-05	3xKD_vs_Neg_in_ESCs
ENSMUSG00000121898	201.159	-0.959244	0.147198	-6.51671	7.18685e-11	9.46061e-10	3xKD_vs_Neg_in_ESCs
ENSMUSG00000121900	265.781	1.32102	0.19513	6.76995	1.28826e-11	1.85128e-10	3xKD_vs_Neg_in_ESCs
Entpd7	121.122	-0.778831	0.240712	-3.23553	0.00121417	0.00459735	3xKD_vs_Neg_in_ESCs
Epb41	1535.42	0.711769	0.0780891	9.11483	7.87946e-20	2.46236e-18	3xKD_vs_Neg_in_ESCs
Epb41l3	365.315	0.997201	0.133781	7.454	9.05539e-14	1.63748e-12	3xKD_vs_Neg_in_ESCs
Epb41l4a	497.67	-1.56914	0.161942	-9.68955	3.33993e-22	1.26964e-20	3xKD_vs_Neg_in_ESCs
Epc1	638.428	-0.653793	0.1307	-5.00226	5.66633e-07	4.25176e-06	3xKD_vs_Neg_in_ESCs
Epc2	981.414	-0.983248	0.10775	-9.12526	7.15658e-20	2.24385e-18	3xKD_vs_Neg_in_ESCs
Epha10	24.3647	1.52063	0.491645	3.09294	0.00198183	0.00705979	3xKD_vs_Neg_in_ESCs
Epha4	821.225	-1.56535	0.0936182	-16.7206	9.28121e-63	2.55152e-60	3xKD_vs_Neg_in_ESCs
Epha7	313.533	0.664985	0.170832	3.89262	9.91692e-05	0.000489625	3xKD_vs_Neg_in_ESCs
Ephb3	940.682	0.728042	0.0686997	10.5975	3.06191e-26	1.5826e-24	3xKD_vs_Neg_in_ESCs
Epop	2419	-1.17153	0.0537674	-21.7888	2.96152e-105	2.55351e-102	3xKD_vs_Neg_in_ESCs
Epor	26.8945	1.09205	0.334571	3.26404	0.00109836	0.00421503	3xKD_vs_Neg_in_ESCs
Eppk1	207.665	0.62341	0.170486	3.65667	0.000255517	0.00115348	3xKD_vs_Neg_in_ESCs
Eps8l2	152.731	1.00001	0.252144	3.96605	7.30737e-05	0.000370426	3xKD_vs_Neg_in_ESCs
Erap1	59.2988	1.88836	0.601452	3.13966	0.00169144	0.00615835	3xKD_vs_Neg_in_ESCs
Eras	102.264	1.14349	0.246273	4.64319	3.43067e-06	2.26353e-05	3xKD_vs_Neg_in_ESCs
Erbin	853.42	-0.893779	0.0716291	-12.4779	9.85963e-36	8.9917e-34	3xKD_vs_Neg_in_ESCs
Erfe	68.0543	1.20851	0.269635	4.48203	7.39359e-06	4.59081e-05	3xKD_vs_Neg_in_ESCs
Erlin1	442.159	1.30023	0.384144	3.38476	0.000712407	0.00287341	3xKD_vs_Neg_in_ESCs
Ermardl1	29.6195	-2.22689	0.663695	-3.35529	0.000792804	0.00315939	3xKD_vs_Neg_in_ESCs
Ermardl2	211.018	-0.93746	0.18091	-5.18191	2.19627e-07	1.76904e-06	3xKD_vs_Neg_in_ESCs
Ermp1	1224.67	0.728666	0.123187	5.91512	3.3163e-09	3.53511e-08	3xKD_vs_Neg_in_ESCs
Ero1a	3159.22	2.15485	0.20246	10.6434	1.87261e-26	9.8126e-25	3xKD_vs_Neg_in_ESCs
Esco1	707.186	-0.74784	0.171265	-4.36657	1.26212e-05	7.50194e-05	3xKD_vs_Neg_in_ESCs
Espn	185.052	1.64432	0.156092	10.5344	5.9993e-26	3.0674e-24	3xKD_vs_Neg_in_ESCs
Esr2	4.47124	-4.55378	1.36604	-3.33357	0.000857389	0.00338406	3xKD_vs_Neg_in_ESCs
Esx1	68.743	0.738195	0.220668	3.34528	0.000821998	0.0032593	3xKD_vs_Neg_in_ESCs
Etaa1	695.531	-0.709548	0.0729449	-9.72718	2.30914e-22	8.90285e-21	3xKD_vs_Neg_in_ESCs
Ethe1	174.436	0.823343	0.148585	5.54123	3.00359e-08	2.77251e-07	3xKD_vs_Neg_in_ESCs
Etohd2	51.4674	3.8629	1.06693	3.62057	0.00029396	0.00130283	3xKD_vs_Neg_in_ESCs
Ets1	86.682	0.71594	0.205406	3.48549	0.000491235	0.00205693	3xKD_vs_Neg_in_ESCs
Ets2	770.258	0.729782	0.0828235	8.8113	1.23703e-18	3.48473e-17	3xKD_vs_Neg_in_ESCs
Etv1	643.566	-1.20817	0.149277	-8.09347	5.79869e-16	1.29559e-14	3xKD_vs_Neg_in_ESCs
Etv3	826.31	-1.01509	0.0812885	-12.4875	8.73726e-36	8.04549e-34	3xKD_vs_Neg_in_ESCs
Etv4	749.314	-0.810055	0.134154	-6.03825	1.55795e-09	1.7384e-08	3xKD_vs_Neg_in_ESCs
Etv6	643.594	-1.09141	0.175672	-6.21275	5.20653e-10	6.22715e-09	3xKD_vs_Neg_in_ESCs
Evpl	269.59	1.09304	0.117482	9.30388	1.35408e-20	4.53009e-19	3xKD_vs_Neg_in_ESCs
Exo1	1414.41	-0.631411	0.0981816	-6.43105	1.26728e-10	1.62536e-09	3xKD_vs_Neg_in_ESCs
Exoc3l	101.941	-1.22302	0.3358	-3.64211	0.000270413	0.00121149	3xKD_vs_Neg_in_ESCs
Exoc8	778.284	-0.77077	0.0682481	-11.2936	1.4107e-29	9.10193e-28	3xKD_vs_Neg_in_ESCs
Exosc1	608.86	-0.601362	0.0790587	-7.60653	2.81559e-14	5.30376e-13	3xKD_vs_Neg_in_ESCs
Exph5	12.5918	-1.80097	0.498846	-3.61028	0.00030587	0.00135057	3xKD_vs_Neg_in_ESCs
Ext1	859.643	-0.626287	0.142631	-4.39096	1.12853e-05	6.7637e-05	3xKD_vs_Neg_in_ESCs
Extl2	76.5663	-0.853212	0.221034	-3.8601	0.000113342	0.00055128	3xKD_vs_Neg_in_ESCs
Eya1	61.6064	-2.22004	0.289922	-7.65737	1.89774e-14	3.61428e-13	3xKD_vs_Neg_in_ESCs
Ezhip	906.016	-0.584338	0.0745973	-7.83324	4.75467e-15	9.64613e-14	3xKD_vs_Neg_in_ESCs
F11r	492.773	0.593662	0.139451	4.25714	2.07062e-05	0.000117633	3xKD_vs_Neg_in_ESCs
F2rl1	1038.66	-0.8635	0.0788949	-10.9449	7.02671e-28	4.15233e-26	3xKD_vs_Neg_in_ESCs
F630040K05Rik	23.2642	1.54316	0.409403	3.76929	0.000163713	0.000770206	3xKD_vs_Neg_in_ESCs
Fa2h	19.554	1.33774	0.428512	3.12182	0.00179737	0.00649785	3xKD_vs_Neg_in_ESCs
Faap24	141.482	-0.791225	0.183674	-4.30776	1.64914e-05	9.59882e-05	3xKD_vs_Neg_in_ESCs
Fabp5	252.173	0.619918	0.127578	4.85914	1.17897e-06	8.46154e-06	3xKD_vs_Neg_in_ESCs
Fadd	186.542	-1.34508	0.139779	-9.62296	6.39651e-22	2.3932e-20	3xKD_vs_Neg_in_ESCs
Fads1	2118.99	0.989021	0.133031	7.43452	1.04951e-13	1.88346e-12	3xKD_vs_Neg_in_ESCs
Fads2	2233.78	1.53012	0.0871622	17.5549	5.45795e-69	1.81635e-66	3xKD_vs_Neg_in_ESCs
Fads6	73.5756	0.98907	0.262429	3.7689	0.000163968	0.000771213	3xKD_vs_Neg_in_ESCs
Fah	151.928	0.584374	0.194931	2.99784	0.00271896	0.00935195	3xKD_vs_Neg_in_ESCs
Fam114a1	44.2843	1.55527	0.350502	4.43725	9.11158e-06	5.56822e-05	3xKD_vs_Neg_in_ESCs
Fam120b	302.379	-0.924159	0.121981	-7.57628	3.55597e-14	6.66534e-13	3xKD_vs_Neg_in_ESCs
Fam131c	71.2267	0.95368	0.223325	4.27038	1.95143e-05	0.000111429	3xKD_vs_Neg_in_ESCs
Fam133b	386.466	-0.669584	0.0992435	-6.74688	1.5106e-11	2.15609e-10	3xKD_vs_Neg_in_ESCs
Fam135b	26.0913	-1.38752	0.392968	-3.53087	0.000414198	0.00176918	3xKD_vs_Neg_in_ESCs
Fam161a	135.56	0.619947	0.197432	3.14006	0.00168914	0.00615113	3xKD_vs_Neg_in_ESCs
Fam162a	1209.08	1.09319	0.0802092	13.6292	2.68482e-42	3.4411e-40	3xKD_vs_Neg_in_ESCs
Fam163b	10.4446	1.67196	0.557705	2.99793	0.00271823	0.00935146	3xKD_vs_Neg_in_ESCs
Fam167a	28.7233	1.59174	0.351205	4.53223	5.83655e-06	3.67697e-05	3xKD_vs_Neg_in_ESCs
Fam183b	13.9215	2.00725	0.467925	4.28968	1.78929e-05	0.000103227	3xKD_vs_Neg_in_ESCs
Fam216a	339.518	0.621339	0.0950099	6.53972	6.16323e-11	8.19273e-10	3xKD_vs_Neg_in_ESCs
Fam219b	390.32	0.652947	0.19795	3.29855	0.000971865	0.00377541	3xKD_vs_Neg_in_ESCs
Fam228b	46.5571	2.46182	0.794179	3.09983	0.00193632	0.00692365	3xKD_vs_Neg_in_ESCs
Fam234a	439.121	0.675213	0.0921946	7.32379	2.41072e-13	4.17998e-12	3xKD_vs_Neg_in_ESCs
Fam234b	135.736	0.730107	0.14395	5.07195	3.9375e-07	3.04859e-06	3xKD_vs_Neg_in_ESCs
Fam25a	83.9168	-0.592402	0.182303	-3.24954	0.00115593	0.00440917	3xKD_vs_Neg_in_ESCs
Fam32a	552.955	-0.621922	0.0786105	-7.91143	2.54449e-15	5.34512e-14	3xKD_vs_Neg_in_ESCs
Fam3b	57.3104	0.871785	0.265753	3.28043	0.00103648	0.00400018	3xKD_vs_Neg_in_ESCs
Fam43b	53.3676	2.08571	0.381041	5.47371	4.4072e-08	3.9546e-07	3xKD_vs_Neg_in_ESCs
Fam53c	1446.71	-0.746179	0.0533596	-13.984	1.95338e-44	2.7652e-42	3xKD_vs_Neg_in_ESCs
Fam72a	160.015	-0.600049	0.153004	-3.9218	8.78904e-05	0.000438942	3xKD_vs_Neg_in_ESCs
Fam78b	12.0674	-2.32398	0.763365	-3.0444	0.00233148	0.00814773	3xKD_vs_Neg_in_ESCs
Fam81a	166.457	0.747239	0.142625	5.23918	1.61294e-07	1.32164e-06	3xKD_vs_Neg_in_ESCs
Fam83h	159.347	-1.40431	0.171806	-8.17376	2.98915e-16	6.84797e-15	3xKD_vs_Neg_in_ESCs
Fam91a1	2332.78	-0.590294	0.0663949	-8.89065	6.07509e-19	1.75134e-17	3xKD_vs_Neg_in_ESCs
Fancf	130.068	-1.26288	0.161882	-7.80125	6.12958e-15	1.22521e-13	3xKD_vs_Neg_in_ESCs
Fancm	1265.68	-1.33794	0.139756	-9.57346	1.03386e-21	3.80804e-20	3xKD_vs_Neg_in_ESCs
Farp1	652.514	0.626814	0.125125	5.0095	5.45717e-07	4.11272e-06	3xKD_vs_Neg_in_ESCs
Fastkd2	680.564	-1.44936	0.241757	-5.99509	2.03373e-09	2.21966e-08	3xKD_vs_Neg_in_ESCs
Fastkd3	319.825	-0.924381	0.195692	-4.72366	2.3164e-06	1.5766e-05	3xKD_vs_Neg_in_ESCs
Fastkd5	435.006	-0.858811	0.133694	-6.42372	1.32981e-10	1.70211e-09	3xKD_vs_Neg_in_ESCs
Fat2	62.9542	2.47746	0.274264	9.03314	1.66817e-19	5.03876e-18	3xKD_vs_Neg_in_ESCs
Fbln1	564.488	1.37556	0.131407	10.468	1.21219e-25	6.09919e-24	3xKD_vs_Neg_in_ESCs
Fbn1	209.131	0.635256	0.155654	4.08119	4.48052e-05	0.000236988	3xKD_vs_Neg_in_ESCs
Fbn2	207.371	2.29609	0.21757	10.5533	4.90219e-26	2.51323e-24	3xKD_vs_Neg_in_ESCs
Fbxl18	1076.74	-0.650188	0.107998	-6.02036	1.74033e-09	1.92379e-08	3xKD_vs_Neg_in_ESCs
Fbxl22	6.02151	-2.45764	0.73483	-3.34449	0.000824327	0.00326717	3xKD_vs_Neg_in_ESCs
Fbxo2	72.7922	0.6973	0.190485	3.66066	0.000251566	0.00113781	3xKD_vs_Neg_in_ESCs
Fbxo22	688.085	-1.07833	0.0851641	-12.6617	9.63416e-37	9.66933e-35	3xKD_vs_Neg_in_ESCs
Fbxo33	419.075	-0.828558	0.140159	-5.91158	3.38849e-09	3.60495e-08	3xKD_vs_Neg_in_ESCs
Fbxo44	66.8709	0.965551	0.21355	4.52142	6.14254e-06	3.85438e-05	3xKD_vs_Neg_in_ESCs
Fbxo8	281.863	-1.06	0.160329	-6.61145	3.80567e-11	5.15641e-10	3xKD_vs_Neg_in_ESCs
Fbxw4	261.405	0.789088	0.23812	3.31383	0.000920285	0.00359862	3xKD_vs_Neg_in_ESCs
Fcgrt	53.6978	1.36497	0.265245	5.14605	2.6603e-07	2.12209e-06	3xKD_vs_Neg_in_ESCs
Fcsk	329.889	0.593264	0.0919703	6.4506	1.11406e-10	1.43857e-09	3xKD_vs_Neg_in_ESCs
Fdps	2511.05	0.62059	0.0602201	10.3054	6.66367e-25	3.1522e-23	3xKD_vs_Neg_in_ESCs
Fdxr	117.884	1.00057	0.203666	4.91278	8.97924e-07	6.53095e-06	3xKD_vs_Neg_in_ESCs
Fem1a	933.985	-0.801853	0.0743672	-10.7823	4.17125e-27	2.28684e-25	3xKD_vs_Neg_in_ESCs
Fgd5	200.783	1.16476	0.161688	7.20372	5.85936e-13	9.70709e-12	3xKD_vs_Neg_in_ESCs
Fgf11	68.4751	1.56357	0.259197	6.03237	1.6157e-09	1.79755e-08	3xKD_vs_Neg_in_ESCs
Fgf15	112.976	1.79461	0.553842	3.24029	0.00119406	0.00453729	3xKD_vs_Neg_in_ESCs
Fgfbp1	93.0108	-1.63417	0.264666	-6.17445	6.63928e-10	7.84187e-09	3xKD_vs_Neg_in_ESCs
Fgfr2	152.647	1.31236	0.241877	5.42574	5.77146e-08	5.06464e-07	3xKD_vs_Neg_in_ESCs
Fgr	13.475	2.02959	0.525454	3.86255	0.000112208	0.000546602	3xKD_vs_Neg_in_ESCs
Fhl1	457.652	0.821283	0.141084	5.82125	5.84092e-09	5.98576e-08	3xKD_vs_Neg_in_ESCs
Fhl3	231.187	0.642944	0.152342	4.2204	2.43866e-05	0.000136337	3xKD_vs_Neg_in_ESCs
Fignl2	218.195	1.12358	0.171959	6.534	6.4038e-11	8.47688e-10	3xKD_vs_Neg_in_ESCs
Fiz1	1941.41	-0.67957	0.132041	-5.14666	2.65165e-07	2.11608e-06	3xKD_vs_Neg_in_ESCs
Fkbp10	112.907	1.16842	0.255888	4.56616	4.96737e-06	3.16726e-05	3xKD_vs_Neg_in_ESCs
Fkbp11	159.615	0.830687	0.177391	4.68279	2.82993e-06	1.89685e-05	3xKD_vs_Neg_in_ESCs
Fkbp6	1043.26	-0.628091	0.0678184	-9.26137	2.01833e-20	6.61237e-19	3xKD_vs_Neg_in_ESCs
Fkrp	281.215	-1.01792	0.141236	-7.20721	5.71089e-13	9.48597e-12	3xKD_vs_Neg_in_ESCs
Flcn	901.641	-0.740357	0.0973139	-7.60792	2.78531e-14	5.25195e-13	3xKD_vs_Neg_in_ESCs
Flnc	357.063	1.33685	0.134544	9.93616	2.89772e-23	1.23521e-21	3xKD_vs_Neg_in_ESCs
Flot1	202.293	0.682717	0.153958	4.43445	9.23087e-06	5.63386e-05	3xKD_vs_Neg_in_ESCs
Flt4	278.994	0.967277	0.121155	7.9838	1.419e-15	3.07974e-14	3xKD_vs_Neg_in_ESCs
Fmn1	194.146	0.920331	0.211927	4.34269	1.40749e-05	8.30442e-05	3xKD_vs_Neg_in_ESCs
Fmn2	192.121	-0.616864	0.191796	-3.21626	0.00129873	0.00487257	3xKD_vs_Neg_in_ESCs
Fmnl1	52.7995	1.00048	0.299483	3.3407	0.000835667	0.00330865	3xKD_vs_Neg_in_ESCs
Fndc10	124.238	0.706553	0.16542	4.27127	1.94359e-05	0.000111061	3xKD_vs_Neg_in_ESCs
Fndc5	35.5915	1.1757	0.318248	3.69427	0.00022052	0.00100958	3xKD_vs_Neg_in_ESCs
Fnip2	2314.66	-0.682325	0.0729387	-9.35477	8.37798e-21	2.86346e-19	3xKD_vs_Neg_in_ESCs
Focad	961.595	0.69059	0.131574	5.24867	1.53198e-07	1.25965e-06	3xKD_vs_Neg_in_ESCs
Foxc1	27.7263	1.34423	0.327564	4.1037	4.06588e-05	0.000216828	3xKD_vs_Neg_in_ESCs
Foxc2	19.2249	1.88202	0.401432	4.68827	2.75531e-06	1.85141e-05	3xKD_vs_Neg_in_ESCs
Foxd3	644.257	-2.26807	0.104812	-21.6394	7.657e-104	6.31503e-101	3xKD_vs_Neg_in_ESCs
Foxi3	219.873	-1.17518	0.171753	-6.84226	7.79515e-12	1.14714e-10	3xKD_vs_Neg_in_ESCs
Foxp1	1203.77	1.28685	0.203979	6.30874	2.81317e-10	3.4719e-09	3xKD_vs_Neg_in_ESCs
Foxq1	28.1848	1.53863	0.476958	3.22593	0.00125563	0.00473519	3xKD_vs_Neg_in_ESCs
Fras1	171.447	3.05253	0.453819	6.72631	1.74025e-11	2.45799e-10	3xKD_vs_Neg_in_ESCs
Frem2	126.363	2.13552	0.187065	11.416	3.48022e-30	2.341e-28	3xKD_vs_Neg_in_ESCs
Frmd4a	384.534	-1.63937	0.131521	-12.4647	1.16311e-35	1.05062e-33	3xKD_vs_Neg_in_ESCs
Frrs1	421.992	-0.896362	0.156491	-5.72788	1.01693e-08	1.00593e-07	3xKD_vs_Neg_in_ESCs
Fsd1l	635.915	-1.73139	0.104884	-16.5076	3.2335e-61	8.07055e-59	3xKD_vs_Neg_in_ESCs
Fst	61.7288	-1.28663	0.268886	-4.78503	1.7096e-06	1.19666e-05	3xKD_vs_Neg_in_ESCs
Fstl1	1428.88	0.860917	0.182242	4.72403	2.31221e-06	1.57431e-05	3xKD_vs_Neg_in_ESCs
Fstl3	27.6328	1.89694	0.364941	5.19794	2.01511e-07	1.63493e-06	3xKD_vs_Neg_in_ESCs
Ftl1-ps2	2344.16	0.632074	0.15721	4.02056	5.80601e-05	0.000300666	3xKD_vs_Neg_in_ESCs
Furin	829.711	1.14799	0.26952	4.2594	2.04973e-05	0.000116586	3xKD_vs_Neg_in_ESCs
Fut2	12.8915	1.77375	0.527337	3.36359	0.000769349	0.00307951	3xKD_vs_Neg_in_ESCs
Fxn	140.308	-0.955314	0.165849	-5.76016	8.40358e-09	8.44319e-08	3xKD_vs_Neg_in_ESCs
Fxyd6	894.225	0.971319	0.0671518	14.4645	2.03028e-47	3.29166e-45	3xKD_vs_Neg_in_ESCs
Fyttd1	2592.24	0.721626	0.101356	7.11972	1.08148e-12	1.75039e-11	3xKD_vs_Neg_in_ESCs
Fzd1	71.2669	0.846169	0.231215	3.65967	0.00025254	0.00114112	3xKD_vs_Neg_in_ESCs
Fzd10	360.338	-0.702265	0.099933	-7.02736	2.10483e-12	3.30791e-11	3xKD_vs_Neg_in_ESCs
Fzd4	294.35	0.58277	0.108409	5.37564	7.6311e-08	6.59172e-07	3xKD_vs_Neg_in_ESCs
Fzd5	1341.75	-0.813668	0.0738261	-11.0214	3.01298e-28	1.84365e-26	3xKD_vs_Neg_in_ESCs
Fzd7	2069.08	0.731277	0.0573051	12.7611	2.70326e-37	2.80208e-35	3xKD_vs_Neg_in_ESCs
G0s2	16.2912	2.11197	0.525729	4.01722	5.88894e-05	0.000304214	3xKD_vs_Neg_in_ESCs
G430049J08Rik	81.4521	-1.56305	0.19877	-7.8636	3.73249e-15	7.65423e-14	3xKD_vs_Neg_in_ESCs
G6pc3	145.726	0.939302	0.171122	5.48907	4.04054e-08	3.64629e-07	3xKD_vs_Neg_in_ESCs
Gaa	465.158	0.6933	0.161581	4.29071	1.78101e-05	0.000102843	3xKD_vs_Neg_in_ESCs
Gab2	89.2039	1.32675	0.282404	4.69804	2.62666e-06	1.77314e-05	3xKD_vs_Neg_in_ESCs
Gabarapl1	490.544	1.24648	0.121919	10.2239	1.55042e-24	7.19071e-23	3xKD_vs_Neg_in_ESCs
Gabpb2	2210.86	-0.759675	0.0502196	-15.1271	1.07364e-51	1.99665e-49	3xKD_vs_Neg_in_ESCs
Gabra1	88.2981	-2.21345	0.400126	-5.53189	3.16794e-08	2.91429e-07	3xKD_vs_Neg_in_ESCs
Gadd45b	393.897	1.26729	0.127554	9.93532	2.92231e-23	1.2429e-21	3xKD_vs_Neg_in_ESCs
Gadd45g	402.75	2.66981	0.213849	12.4846	9.06503e-36	8.30698e-34	3xKD_vs_Neg_in_ESCs
Gal3st3	36.5636	-1.37416	0.338055	-4.0649	4.80537e-05	0.000252782	3xKD_vs_Neg_in_ESCs
Galc	233.552	0.725247	0.175206	4.1394	3.48215e-05	0.000188776	3xKD_vs_Neg_in_ESCs
Galk1	1222.28	0.799997	0.0617687	12.9515	2.30455e-38	2.55643e-36	3xKD_vs_Neg_in_ESCs
Galk2	208.845	-0.64725	0.20588	-3.14381	0.00166761	0.00608324	3xKD_vs_Neg_in_ESCs
Galnt12	81.7487	0.880103	0.185137	4.75378	1.99645e-06	1.37812e-05	3xKD_vs_Neg_in_ESCs
Galnt17	45.7386	1.63815	0.271942	6.0239	1.70269e-09	1.88438e-08	3xKD_vs_Neg_in_ESCs
Galnt3	65.9726	1.53419	0.462825	3.31485	0.000916938	0.00358818	3xKD_vs_Neg_in_ESCs
Galnt6	670.267	0.66305	0.0814494	8.14064	3.93198e-16	8.9177e-15	3xKD_vs_Neg_in_ESCs
Galnt7	603.265	1.01645	0.108595	9.36007	7.96812e-21	2.73817e-19	3xKD_vs_Neg_in_ESCs
Gapdh	70798.3	0.598659	0.061409	9.74872	1.86813e-22	7.29149e-21	3xKD_vs_Neg_in_ESCs
Gapdhrt	47.1335	0.707982	0.235662	3.00422	0.00266259	0.00918803	3xKD_vs_Neg_in_ESCs
Garin1a	9.35419	3.66438	0.903612	4.05526	5.00789e-05	0.000262561	3xKD_vs_Neg_in_ESCs
Gars	5175.23	0.614333	0.0463573	13.2521	4.38575e-40	5.19958e-38	3xKD_vs_Neg_in_ESCs
Gart	7615.74	0.725609	0.059673	12.1597	5.09154e-34	4.21753e-32	3xKD_vs_Neg_in_ESCs
Gas1	205.743	0.68194	0.142027	4.80149	1.57492e-06	1.11182e-05	3xKD_vs_Neg_in_ESCs
Gas2l1	612.723	-0.913196	0.114826	-7.9529	1.82201e-15	3.89647e-14	3xKD_vs_Neg_in_ESCs
Gas6	150.844	-0.734927	0.139635	-5.2632	1.41568e-07	1.1696e-06	3xKD_vs_Neg_in_ESCs
Gas7	82.549	0.806608	0.187413	4.3039	1.67817e-05	9.74686e-05	3xKD_vs_Neg_in_ESCs
Gas8	136.96	-1.2924	0.182792	-7.0703	1.54599e-12	2.47059e-11	3xKD_vs_Neg_in_ESCs
Gask1b	350.623	1.30439	0.174371	7.48054	7.40189e-14	1.34618e-12	3xKD_vs_Neg_in_ESCs
Gatb	295.883	-0.862011	0.231184	-3.72867	0.000192492	0.000892973	3xKD_vs_Neg_in_ESCs
Gatc	190.09	-0.627857	0.134059	-4.68343	2.8211e-06	1.8916e-05	3xKD_vs_Neg_in_ESCs
Gatm	84.5429	1.12582	0.249325	4.51545	6.31823e-06	3.962e-05	3xKD_vs_Neg_in_ESCs
Gba2	202.425	-0.630928	0.127276	-4.95714	7.15378e-07	5.28016e-06	3xKD_vs_Neg_in_ESCs
Gbe1	232.691	1.26548	0.152691	8.28788	1.15281e-16	2.74719e-15	3xKD_vs_Neg_in_ESCs
Gbf1	1859.1	0.588879	0.126181	4.66696	3.05695e-06	2.0375e-05	3xKD_vs_Neg_in_ESCs
Gbp2	48.8944	6.37279	1.21479	5.24601	1.55426e-07	1.27575e-06	3xKD_vs_Neg_in_ESCs
Gbp2b	70.9838	7.66823	1.19012	6.44322	1.16966e-10	1.50729e-09	3xKD_vs_Neg_in_ESCs
Gbx2	365.211	-1.40083	0.144531	-9.69221	3.25396e-22	1.23944e-20	3xKD_vs_Neg_in_ESCs
Gcc2	520.3	-0.845776	0.208369	-4.05903	4.92759e-05	0.000258781	3xKD_vs_Neg_in_ESCs
Gcdh	420.565	0.761904	0.110243	6.91112	4.80837e-12	7.26194e-11	3xKD_vs_Neg_in_ESCs
Gch1	92.825	1.783	0.198114	8.99984	2.26056e-19	6.72109e-18	3xKD_vs_Neg_in_ESCs
Gck	10.8587	2.71349	0.556891	4.87258	1.10153e-06	7.92674e-06	3xKD_vs_Neg_in_ESCs
Gdf1	29.8417	-4.16974	1.34889	-3.09123	0.00199332	0.00709719	3xKD_vs_Neg_in_ESCs
Gdf15	132.404	1.44746	0.191834	7.54537	4.51001e-14	8.37088e-13	3xKD_vs_Neg_in_ESCs
Gdi1	1647.6	0.63048	0.118843	5.30514	1.12584e-07	9.47476e-07	3xKD_vs_Neg_in_ESCs
Gdpd1	74.695	0.765569	0.21153	3.6192	0.000295516	0.00130881	3xKD_vs_Neg_in_ESCs
Gdpgp1	259.174	-1.17482	0.124139	-9.46376	2.97071e-21	1.06123e-19	3xKD_vs_Neg_in_ESCs
Gem	51.8659	1.8072	0.258156	7.00041	2.55219e-12	3.96498e-11	3xKD_vs_Neg_in_ESCs
Gemin7	206.71	-0.677169	0.156803	-4.31861	1.57018e-05	9.17584e-05	3xKD_vs_Neg_in_ESCs
Gfod1	98.7675	1.35519	0.240477	5.63544	1.74614e-08	1.66948e-07	3xKD_vs_Neg_in_ESCs
Gfpt2	1110.43	1.03743	0.0791998	13.0988	3.34328e-39	3.86699e-37	3xKD_vs_Neg_in_ESCs
Ggnbp1	51.0244	1.8922	0.351291	5.38642	7.18766e-08	6.23138e-07	3xKD_vs_Neg_in_ESCs
Ggt1	129.188	1.92978	0.209488	9.21186	3.20531e-20	1.03228e-18	3xKD_vs_Neg_in_ESCs
Ghitm	2992.56	0.730311	0.0569	12.835	1.04419e-37	1.09432e-35	3xKD_vs_Neg_in_ESCs
Gid8	776.337	-1.20108	0.162979	-7.36953	1.71235e-13	3.00478e-12	3xKD_vs_Neg_in_ESCs
Gin1	136.285	-0.977939	0.222978	-4.3858	1.15559e-05	6.90626e-05	3xKD_vs_Neg_in_ESCs
Gins2	580.175	0.602814	0.108211	5.57074	2.53657e-08	2.36327e-07	3xKD_vs_Neg_in_ESCs
Gja1	3718.24	-1.13288	0.272412	-4.15871	3.20057e-05	0.000174609	3xKD_vs_Neg_in_ESCs
Gjb2	9.20371	2.10687	0.621406	3.39049	0.000697671	0.00281937	3xKD_vs_Neg_in_ESCs
Gjb5	150.771	1.43685	0.147921	9.71365	2.63713e-22	1.01058e-20	3xKD_vs_Neg_in_ESCs
Gjc1	465.806	-0.679916	0.20397	-3.33342	0.000857848	0.00338517	3xKD_vs_Neg_in_ESCs
Glb1l2	58.8729	1.60045	0.404682	3.95483	7.65877e-05	0.000386381	3xKD_vs_Neg_in_ESCs
Glipr2	480.146	0.961099	0.0970091	9.9073	3.86945e-23	1.62749e-21	3xKD_vs_Neg_in_ESCs
Glrx2	406.114	-0.728444	0.140198	-5.19582	2.03824e-07	1.65016e-06	3xKD_vs_Neg_in_ESCs
Glt8d1	150.484	1.05061	0.339238	3.09696	0.00195516	0.00698313	3xKD_vs_Neg_in_ESCs
Gm10323	648.657	-0.956978	0.0966422	-9.90227	4.06912e-23	1.70391e-21	3xKD_vs_Neg_in_ESCs
Gm10416	40.7735	-1.59192	0.2751	-5.78671	7.17802e-09	7.26961e-08	3xKD_vs_Neg_in_ESCs
Gm10522	21.6848	1.68113	0.457758	3.67252	0.000240169	0.00109068	3xKD_vs_Neg_in_ESCs
Gm10769	54.8013	-1.42327	0.309259	-4.6022	4.18054e-06	2.71366e-05	3xKD_vs_Neg_in_ESCs
Gm10863	58.1523	1.03271	0.316232	3.26568	0.001092	0.00419473	3xKD_vs_Neg_in_ESCs
Gm11218	17.3427	-6.24483	1.24062	-5.03362	4.81297e-07	3.67689e-06	3xKD_vs_Neg_in_ESCs
Gm11238	83.0143	-1.48211	0.333172	-4.44847	8.64825e-06	5.30215e-05	3xKD_vs_Neg_in_ESCs
Gm11427	67.521	-0.734587	0.224847	-3.26705	0.00108676	0.00417808	3xKD_vs_Neg_in_ESCs
Gm11454	22.2345	2.26625	0.582907	3.88784	0.00010114	0.00049845	3xKD_vs_Neg_in_ESCs
Gm11457	29.241	1.26591	0.40161	3.15208	0.00162111	0.00593269	3xKD_vs_Neg_in_ESCs
Gm11611	30.7998	1.32601	0.393184	3.3725	0.000744893	0.00299108	3xKD_vs_Neg_in_ESCs
Gm11620	67.4384	-0.691202	0.210566	-3.28259	0.0010286	0.00397139	3xKD_vs_Neg_in_ESCs
Gm11732	13.4437	4.62973	0.696379	6.64829	2.96521e-11	4.06409e-10	3xKD_vs_Neg_in_ESCs
Gm11784	21.6133	-1.70405	0.397535	-4.28655	1.81472e-05	0.000104567	3xKD_vs_Neg_in_ESCs
Gm11830	14.7432	-1.78515	0.521715	-3.42169	0.000622331	0.00254473	3xKD_vs_Neg_in_ESCs
Gm11837	32.2192	1.15416	0.287506	4.01438	5.96018e-05	0.000307475	3xKD_vs_Neg_in_ESCs
Gm11839	209.631	-1.19175	0.164553	-7.24238	4.40872e-13	7.39425e-12	3xKD_vs_Neg_in_ESCs
Gm11841	165.439	-0.638274	0.154325	-4.13591	3.53554e-05	0.00019107	3xKD_vs_Neg_in_ESCs
Gm12100	62.5766	-1.71302	0.289556	-5.91602	3.29817e-09	3.51872e-08	3xKD_vs_Neg_in_ESCs
Gm12183	435.052	-1.3299	0.0824652	-16.1268	1.65453e-58	3.73629e-56	3xKD_vs_Neg_in_ESCs
Gm12463	113.898	1.21442	0.174329	6.96624	3.25524e-12	5.01206e-11	3xKD_vs_Neg_in_ESCs
Gm12531	7.56712	-2.6402	0.883845	-2.98718	0.00281568	0.009627	3xKD_vs_Neg_in_ESCs
Gm12690	268.286	-1.42693	0.13679	-10.4316	1.77936e-25	8.78977e-24	3xKD_vs_Neg_in_ESCs
Gm12758	9.9835	1.9619	0.581082	3.37629	0.000734714	0.00295584	3xKD_vs_Neg_in_ESCs
Gm12790	24.54	-1.52571	0.360834	-4.22828	2.35482e-05	0.000132277	3xKD_vs_Neg_in_ESCs
Gm12932	9.41325	2.01539	0.632413	3.18683	0.00143842	0.00533751	3xKD_vs_Neg_in_ESCs
Gm13034	612.693	-0.997376	0.0954193	-10.4526	1.42615e-25	7.11909e-24	3xKD_vs_Neg_in_ESCs
Gm13036	19.6426	1.91182	0.484272	3.94783	7.88618e-05	0.000397167	3xKD_vs_Neg_in_ESCs
Gm13135	338.596	-0.854853	0.102347	-8.35253	6.68179e-17	1.63123e-15	3xKD_vs_Neg_in_ESCs
Gm13146	44.4463	-1.64903	0.413134	-3.99152	6.56504e-05	0.000336483	3xKD_vs_Neg_in_ESCs
Gm13169	271.319	-0.853022	0.145125	-5.87783	4.15678e-09	4.35876e-08	3xKD_vs_Neg_in_ESCs
Gm13223	45.9684	1.26426	0.285232	4.4324	9.31895e-06	5.68213e-05	3xKD_vs_Neg_in_ESCs
Gm13231	157.864	-1.1146	0.190654	-5.8462	5.02928e-09	5.21029e-08	3xKD_vs_Neg_in_ESCs
Gm13241	152.511	-0.779773	0.182737	-4.26719	1.97954e-05	0.000112932	3xKD_vs_Neg_in_ESCs
Gm13261	116.526	1.61613	0.190614	8.47856	2.27996e-17	5.78191e-16	3xKD_vs_Neg_in_ESCs
Gm13320	8.3452	6.34347	1.59089	3.98737	6.68107e-05	0.000342152	3xKD_vs_Neg_in_ESCs
Gm13375	61.5907	1.37556	0.279826	4.91576	8.84375e-07	6.43734e-06	3xKD_vs_Neg_in_ESCs
Gm13498	39.725	-1.00265	0.33037	-3.03495	0.00240578	0.00837343	3xKD_vs_Neg_in_ESCs
Gm13830	7.56696	3.13642	0.957908	3.27424	0.00105946	0.00408226	3xKD_vs_Neg_in_ESCs
Gm13883	5.42171	-3.7943	1.19051	-3.18713	0.00143693	0.00533303	3xKD_vs_Neg_in_ESCs
Gm14127	26.9427	-1.1443	0.372848	-3.06907	0.0021473	0.00758229	3xKD_vs_Neg_in_ESCs
Gm14267	19.0405	1.74069	0.482439	3.6081	0.000308451	0.00135975	3xKD_vs_Neg_in_ESCs
Gm14288	234.876	-1.24568	0.20736	-6.00735	1.8858e-09	2.07734e-08	3xKD_vs_Neg_in_ESCs
Gm14300	20.3576	-1.56944	0.392045	-4.00322	6.24858e-05	0.000321566	3xKD_vs_Neg_in_ESCs
Gm14322	94.9486	-1.03688	0.261259	-3.96876	7.22472e-05	0.000366923	3xKD_vs_Neg_in_ESCs
Gm14327	216.235	-1.25756	0.229102	-5.48907	4.04049e-08	3.64629e-07	3xKD_vs_Neg_in_ESCs
Gm14393	38.0354	-1.03628	0.271354	-3.81893	0.000134034	0.000643018	3xKD_vs_Neg_in_ESCs
Gm14401	165.78	-1.24711	0.174435	-7.14945	8.71272e-13	1.42353e-11	3xKD_vs_Neg_in_ESCs
Gm14403	112.427	-1.11997	0.178944	-6.25875	3.88073e-10	4.69176e-09	3xKD_vs_Neg_in_ESCs
Gm14409	119.385	-0.844554	0.156687	-5.39008	7.04252e-08	6.11673e-07	3xKD_vs_Neg_in_ESCs
Gm14411	30.5306	-2.40214	0.487495	-4.92752	8.32791e-07	6.08287e-06	3xKD_vs_Neg_in_ESCs
Gm14412	329.855	-1.65129	0.107883	-15.3062	6.95111e-53	1.33187e-50	3xKD_vs_Neg_in_ESCs
Gm14418	479.974	-0.738791	0.115907	-6.37401	1.84153e-10	2.31952e-09	3xKD_vs_Neg_in_ESCs
Gm14661	13.2755	-2.34809	0.629071	-3.73263	0.000189492	0.000881432	3xKD_vs_Neg_in_ESCs
Gm14820	91.6212	-2.12058	0.193496	-10.9593	5.9947e-28	3.58718e-26	3xKD_vs_Neg_in_ESCs
Gm14870	25.8491	-1.33653	0.381939	-3.49932	0.000466445	0.0019706	3xKD_vs_Neg_in_ESCs
Gm15246	10.7686	2.33714	0.62671	3.72922	0.000192075	0.000891477	3xKD_vs_Neg_in_ESCs
Gm15265	28.5661	0.992578	0.32076	3.09445	0.00197177	0.00703053	3xKD_vs_Neg_in_ESCs
Gm15283	37.8655	1.10625	0.342439	3.23048	0.00123581	0.00466786	3xKD_vs_Neg_in_ESCs
Gm15398	22.0037	-2.25626	0.598677	-3.76875	0.000164066	0.000771484	3xKD_vs_Neg_in_ESCs
Gm15455	73.0963	-0.719234	0.201869	-3.56289	0.000366801	0.00159109	3xKD_vs_Neg_in_ESCs
Gm15459	23523.6	-0.613994	0.0400392	-15.3348	4.47438e-53	8.66066e-51	3xKD_vs_Neg_in_ESCs
Gm15462	7.22506	-2.41287	0.791152	-3.04982	0.00228978	0.00801972	3xKD_vs_Neg_in_ESCs
Gm15500	356.414	-11.4052	2.8249	-4.03736	5.40561e-05	0.000282088	3xKD_vs_Neg_in_ESCs
Gm15541	23.8191	1.89357	0.460732	4.10991	3.95816e-05	0.000211473	3xKD_vs_Neg_in_ESCs
Gm15545	138.879	0.803327	0.185613	4.32796	1.50494e-05	8.84089e-05	3xKD_vs_Neg_in_ESCs
Gm15787	652.894	1.26398	0.0765459	16.5127	2.97314e-61	7.51968e-59	3xKD_vs_Neg_in_ESCs
Gm16096	10.4763	-1.89204	0.59271	-3.19219	0.00141201	0.00524871	3xKD_vs_Neg_in_ESCs
Gm16211	363.676	-0.654589	0.106955	-6.12024	9.34348e-10	1.07743e-08	3xKD_vs_Neg_in_ESCs
Gm16386	44.1859	-1.15762	0.370005	-3.12867	0.001756	0.00636771	3xKD_vs_Neg_in_ESCs
Gm16411	69.0736	-1.44819	0.254241	-5.69612	1.22565e-08	1.19904e-07	3xKD_vs_Neg_in_ESCs
Gm16754	38.3192	2.06404	0.345475	5.97449	2.30812e-09	2.51048e-08	3xKD_vs_Neg_in_ESCs
Gm16845	18.0214	-1.92844	0.509773	-3.78295	0.000154981	0.000734224	3xKD_vs_Neg_in_ESCs
Gm17092	32.7782	-2.11142	0.472393	-4.46962	7.83586e-06	4.84164e-05	3xKD_vs_Neg_in_ESCs
Gm17182	167.44	-0.681535	0.168817	-4.03713	5.41085e-05	0.000282284	3xKD_vs_Neg_in_ESCs
Gm17204	5.74232	-5.59694	1.79246	-3.12249	0.00179328	0.00648555	3xKD_vs_Neg_in_ESCs
Gm17251	56.6075	1.13067	0.276504	4.08915	4.32957e-05	0.000229664	3xKD_vs_Neg_in_ESCs
Gm17491	77.6056	0.744018	0.203149	3.66242	0.000249844	0.00113109	3xKD_vs_Neg_in_ESCs
Gm17768	39.4894	-0.843928	0.272043	-3.10219	0.00192096	0.00688432	3xKD_vs_Neg_in_ESCs
Gm17771	194.514	-0.759102	0.134615	-5.63906	1.70979e-08	1.63555e-07	3xKD_vs_Neg_in_ESCs
Gm19325	18.3223	-2.13367	0.461843	-4.6199	3.83916e-06	2.51208e-05	3xKD_vs_Neg_in_ESCs
Gm19368	43.1804	-0.943198	0.285379	-3.30507	0.000949533	0.00369546	3xKD_vs_Neg_in_ESCs
Gm19784	91.9079	-1.89624	0.260221	-7.28702	3.16884e-13	5.40555e-12	3xKD_vs_Neg_in_ESCs
Gm1980	15.3163	-4.6347	1.3945	-3.32357	0.000888744	0.00349401	3xKD_vs_Neg_in_ESCs
Gm1995	389.991	-0.590768	0.0967831	-6.10404	1.03418e-09	1.18534e-08	3xKD_vs_Neg_in_ESCs
Gm20008	272.162	-0.754679	0.124554	-6.05904	1.36936e-09	1.54431e-08	3xKD_vs_Neg_in_ESCs
Gm2011	19.8803	2.43841	0.605213	4.02902	5.60108e-05	0.000290928	3xKD_vs_Neg_in_ESCs
Gm20234	27.424	-1.35343	0.39922	-3.39019	0.000698454	0.00282193	3xKD_vs_Neg_in_ESCs
Gm2027	124.808	-0.76199	0.205305	-3.7115	0.000206037	0.000949542	3xKD_vs_Neg_in_ESCs
Gm20324	9.05909	-2.3066	0.701581	-3.28771	0.00101005	0.00390774	3xKD_vs_Neg_in_ESCs
Gm20336	8.18986	3.89673	1.06936	3.644	0.000268435	0.00120405	3xKD_vs_Neg_in_ESCs
Gm20362	10.6373	-3.07717	0.624695	-4.92588	8.3982e-07	6.12478e-06	3xKD_vs_Neg_in_ESCs
Gm20541	188.452	-1.59936	0.165454	-9.66648	4.18534e-22	1.58151e-20	3xKD_vs_Neg_in_ESCs
Gm20548	18.1856	-2.85841	0.49536	-5.77037	7.90977e-09	7.97239e-08	3xKD_vs_Neg_in_ESCs
Gm20554	9.55136	1.91596	0.60174	3.18403	0.0014524	0.00538231	3xKD_vs_Neg_in_ESCs
Gm20604	319.436	-0.844952	0.139327	-6.06454	1.3233e-09	1.49414e-08	3xKD_vs_Neg_in_ESCs
Gm20662	24.3547	-3.27666	0.749025	-4.37456	1.21678e-05	7.24679e-05	3xKD_vs_Neg_in_ESCs
Gm20707	202.347	-0.635727	0.126893	-5.00995	5.44454e-07	4.10483e-06	3xKD_vs_Neg_in_ESCs
Gm20939	345.641	-1.32076	0.134354	-9.83047	8.32297e-23	3.37347e-21	3xKD_vs_Neg_in_ESCs
Gm21033	33.8252	-7.04602	2.25673	-3.12223	0.0017949	0.00649016	3xKD_vs_Neg_in_ESCs
Gm21060	45.8273	-0.920376	0.290139	-3.17219	0.00151296	0.00558352	3xKD_vs_Neg_in_ESCs
Gm21411	1038.14	-0.862839	0.088758	-9.72125	2.44755e-22	9.41735e-21	3xKD_vs_Neg_in_ESCs
Gm21930	86.3637	-1.11058	0.207649	-5.34834	8.87636e-08	7.59475e-07	3xKD_vs_Neg_in_ESCs
Gm21955	137.562	0.965216	0.2296	4.2039	2.62349e-05	0.00014571	3xKD_vs_Neg_in_ESCs
Gm2309	13.1311	-3.92873	0.639095	-6.14733	7.87978e-10	9.19825e-09	3xKD_vs_Neg_in_ESCs
Gm24305	118.557	-24.7548	4.24732	-5.82834	5.59825e-09	5.7651e-08	3xKD_vs_Neg_in_ESCs
Gm24830	37.0026	20.2977	4.24867	4.77742	1.77555e-06	1.23734e-05	3xKD_vs_Neg_in_ESCs
Gm26444	472.267	1.50643	0.414648	3.63303	0.000280117	0.00124848	3xKD_vs_Neg_in_ESCs
Gm26562	23.9914	1.34897	0.432165	3.12143	0.00179977	0.00650531	3xKD_vs_Neg_in_ESCs
Gm26564	47.7827	0.824495	0.245092	3.36403	0.000768137	0.0030753	3xKD_vs_Neg_in_ESCs
Gm26651	32.4343	5.01354	0.723081	6.93358	4.10312e-12	6.24655e-11	3xKD_vs_Neg_in_ESCs
Gm26954	32.3024	-1.55839	0.375594	-4.14913	3.33742e-05	0.000181605	3xKD_vs_Neg_in_ESCs
Gm26967	8.09174	-2.38582	0.684486	-3.48556	0.000491105	0.00205691	3xKD_vs_Neg_in_ESCs
Gm27045	51.4086	-1.29769	0.2802	-4.6313	3.63377e-06	2.38756e-05	3xKD_vs_Neg_in_ESCs
Gm27234	27.7778	-2.15643	0.371003	-5.81244	6.15691e-09	6.29259e-08	3xKD_vs_Neg_in_ESCs
Gm28373	21.5473	2.41885	0.429555	5.63106	1.79105e-08	1.71085e-07	3xKD_vs_Neg_in_ESCs
Gm28539	632.689	-0.844123	0.160742	-5.2514	1.50948e-07	1.24223e-06	3xKD_vs_Neg_in_ESCs
Gm28940	62.5137	-0.777504	0.219546	-3.54141	0.000397996	0.00171115	3xKD_vs_Neg_in_ESCs
Gm29650	5.87118	-4.88134	1.35983	-3.58967	0.000331095	0.0014488	3xKD_vs_Neg_in_ESCs
Gm29695	36.0623	-2.44213	0.530543	-4.60307	4.16317e-06	2.70449e-05	3xKD_vs_Neg_in_ESCs
Gm29808	9.99302	-5.987	1.29154	-4.63557	3.55961e-06	2.34046e-05	3xKD_vs_Neg_in_ESCs
Gm2a	694.024	0.997799	0.0792146	12.5962	2.21686e-36	2.16761e-34	3xKD_vs_Neg_in_ESCs
Gm30228	71.6802	-2.04949	0.243728	-8.40894	4.13734e-17	1.03401e-15	3xKD_vs_Neg_in_ESCs
Gm30414	8.56118	-1.94426	0.576242	-3.37403	0.000740757	0.00297637	3xKD_vs_Neg_in_ESCs
Gm30613	7.46772	-5.55431	1.50195	-3.69806	0.000217252	0.000995904	3xKD_vs_Neg_in_ESCs
Gm3095	1143.98	0.853398	0.115571	7.38419	1.5338e-13	2.71405e-12	3xKD_vs_Neg_in_ESCs
Gm31693	43.3926	-2.14613	0.282551	-7.59556	3.0647e-14	5.76158e-13	3xKD_vs_Neg_in_ESCs
Gm31793	26.166	1.771	0.404787	4.37514	1.21356e-05	7.22993e-05	3xKD_vs_Neg_in_ESCs
Gm32391	26.6278	1.27156	0.407736	3.11859	0.00181716	0.00656067	3xKD_vs_Neg_in_ESCs
Gm3264	368.919	0.753425	0.229734	3.27955	0.00103972	0.0040119	3xKD_vs_Neg_in_ESCs
Gm3333	96.826	-0.703779	0.206002	-3.41637	0.000634623	0.00258941	3xKD_vs_Neg_in_ESCs
Gm33460	9.89451	-2.24068	0.592196	-3.78368	0.000154523	0.000732239	3xKD_vs_Neg_in_ESCs
Gm33989	636.742	-2.01467	0.316597	-6.36351	1.97199e-10	2.47235e-09	3xKD_vs_Neg_in_ESCs
Gm34084	12.4834	-1.7884	0.571875	-3.12725	0.00176451	0.00639491	3xKD_vs_Neg_in_ESCs
Gm35019	41.2392	1.71044	0.445074	3.84303	0.000121522	0.000586853	3xKD_vs_Neg_in_ESCs
Gm35588	372.194	-0.894864	0.0978795	-9.1425	6.10256e-20	1.91973e-18	3xKD_vs_Neg_in_ESCs
Gm35974	37.3879	-1.9366	0.335354	-5.7748	7.7044e-09	7.78194e-08	3xKD_vs_Neg_in_ESCs
Gm3604	169.032	-0.709012	0.171999	-4.12219	3.75286e-05	0.000201324	3xKD_vs_Neg_in_ESCs
Gm36220	156.453	1.9208	0.621509	3.09055	0.00199788	0.00710896	3xKD_vs_Neg_in_ESCs
Gm37090	18.3385	1.42519	0.47531	2.99843	0.00271373	0.00934241	3xKD_vs_Neg_in_ESCs
Gm37123	42.9393	1.8857	0.33541	5.62207	1.88688e-08	1.7914e-07	3xKD_vs_Neg_in_ESCs
Gm37352	38.2287	1.10989	0.365379	3.03764	0.00238438	0.00830658	3xKD_vs_Neg_in_ESCs
Gm37381	19.6748	-2.15915	0.431946	-4.99866	5.77287e-07	4.32658e-06	3xKD_vs_Neg_in_ESCs
Gm37570	13.4054	1.51404	0.501051	3.02173	0.00251332	0.00871736	3xKD_vs_Neg_in_ESCs
Gm3765	22.5041	-3.12573	0.444614	-7.0302	2.06232e-12	3.24918e-11	3xKD_vs_Neg_in_ESCs
Gm38036	406.481	-1.60388	0.219205	-7.31679	2.53964e-13	4.38747e-12	3xKD_vs_Neg_in_ESCs
Gm38248	59.5832	1.21505	0.224369	5.41541	6.11496e-08	5.35031e-07	3xKD_vs_Neg_in_ESCs
Gm38250	16.9884	2.01729	0.552627	3.65036	0.000261871	0.00117767	3xKD_vs_Neg_in_ESCs
Gm38372	67.429	0.824387	0.196167	4.20247	2.64016e-05	0.000146565	3xKD_vs_Neg_in_ESCs
Gm38431	85.7871	-1.19916	0.396443	-3.02481	0.00248788	0.00864176	3xKD_vs_Neg_in_ESCs
Gm3858	13.5856	-1.76573	0.541669	-3.2598	0.00111492	0.00427253	3xKD_vs_Neg_in_ESCs
Gm38642	53.7943	-1.85752	0.258301	-7.19129	6.41832e-13	1.06053e-11	3xKD_vs_Neg_in_ESCs
Gm38947	55.8982	-1.09929	0.239522	-4.58954	4.44228e-06	2.86083e-05	3xKD_vs_Neg_in_ESCs
Gm39529	72.4137	2.13399	0.261298	8.16687	3.16498e-16	7.24204e-15	3xKD_vs_Neg_in_ESCs
Gm40847	50.609	1.59253	0.280625	5.67496	1.38723e-08	1.34326e-07	3xKD_vs_Neg_in_ESCs
Gm40849	62.3419	1.63197	0.29546	5.5235	3.32317e-08	3.04894e-07	3xKD_vs_Neg_in_ESCs
Gm40968	20.8999	-1.30757	0.430253	-3.03907	0.00237308	0.00827024	3xKD_vs_Neg_in_ESCs
Gm40987	128.277	0.650087	0.168996	3.84677	0.000119687	0.000579467	3xKD_vs_Neg_in_ESCs
Gm41192	241.877	-0.613549	0.154917	-3.9605	7.47944e-05	0.000378037	3xKD_vs_Neg_in_ESCs
Gm41409	22.13	-1.61637	0.427974	-3.7768	0.000158857	0.000749966	3xKD_vs_Neg_in_ESCs
Gm42047	3096.76	-0.956264	0.058871	-16.2434	2.48815e-59	5.82687e-57	3xKD_vs_Neg_in_ESCs
Gm42064	96.2073	0.756931	0.237069	3.19288	0.00140864	0.00523724	3xKD_vs_Neg_in_ESCs
Gm42427	371.123	-0.661403	0.122495	-5.39942	6.6856e-08	5.82541e-07	3xKD_vs_Neg_in_ESCs
Gm42555	7.61894	-2.51626	0.654249	-3.84603	0.000120048	0.000580473	3xKD_vs_Neg_in_ESCs
Gm42595	55.5192	-1.70036	0.285902	-5.94736	2.72508e-09	2.93872e-08	3xKD_vs_Neg_in_ESCs
Gm42600	46.0273	0.845985	0.234322	3.61035	0.000305779	0.00135057	3xKD_vs_Neg_in_ESCs
Gm42630	15.6157	1.97402	0.640489	3.08205	0.00205578	0.00729243	3xKD_vs_Neg_in_ESCs
Gm42636	34.4388	-1.23081	0.352909	-3.48762	0.000487349	0.00204389	3xKD_vs_Neg_in_ESCs
Gm42879	22.4005	-1.44774	0.413085	-3.50471	0.000457101	0.00193587	3xKD_vs_Neg_in_ESCs
Gm42890	39.0781	1.43163	0.345762	4.1405	3.4655e-05	0.000187982	3xKD_vs_Neg_in_ESCs
Gm43080	28.845	1.23897	0.341651	3.62643	0.000287368	0.00127689	3xKD_vs_Neg_in_ESCs
Gm43273	5.52203	3.07502	0.930122	3.30604	0.000946249	0.00368423	3xKD_vs_Neg_in_ESCs
Gm43457	10.9749	-2.15769	0.693626	-3.11074	0.0018662	0.00671091	3xKD_vs_Neg_in_ESCs
Gm4353	4.97437	-4.73714	1.58785	-2.98337	0.00285092	0.00973587	3xKD_vs_Neg_in_ESCs
Gm43549	617.521	-1.56726	0.17369	-9.02335	1.82428e-19	5.46678e-18	3xKD_vs_Neg_in_ESCs
Gm43672	65.7032	1.21292	0.261925	4.63078	3.64287e-06	2.39272e-05	3xKD_vs_Neg_in_ESCs
Gm43759	14.7743	1.64765	0.519765	3.16999	0.00152443	0.00562038	3xKD_vs_Neg_in_ESCs
Gm43860	43.0157	-2.48291	0.301388	-8.23825	1.74749e-16	4.08229e-15	3xKD_vs_Neg_in_ESCs
Gm43890	35.3123	1.81995	0.33306	5.46431	4.647e-08	4.14234e-07	3xKD_vs_Neg_in_ESCs
Gm44693	11.7699	-1.90148	0.590463	-3.22032	0.00128048	0.0048155	3xKD_vs_Neg_in_ESCs
Gm44739	112.947	-0.832133	0.197771	-4.20756	2.58138e-05	0.000143554	3xKD_vs_Neg_in_ESCs
Gm44873	12.8712	-2.045	0.482236	-4.24067	2.22849e-05	0.000125773	3xKD_vs_Neg_in_ESCs
Gm44949	12.9997	1.94937	0.503133	3.87447	0.000106856	0.000523585	3xKD_vs_Neg_in_ESCs
Gm45351	85.5414	-1.40929	0.276804	-5.0913	3.55617e-07	2.77944e-06	3xKD_vs_Neg_in_ESCs
Gm45407	9.78029	1.95596	0.6542	2.98985	0.00279113	0.00955684	3xKD_vs_Neg_in_ESCs
Gm45659	13.6956	-1.58766	0.529973	-2.99575	0.00273773	0.00939775	3xKD_vs_Neg_in_ESCs
Gm45847	39.5637	-1.77196	0.408383	-4.33897	1.43155e-05	8.43851e-05	3xKD_vs_Neg_in_ESCs
Gm45871	188.875	-0.905947	0.169368	-5.349	8.84425e-08	7.57069e-07	3xKD_vs_Neg_in_ESCs
Gm46426	163.239	-0.864829	0.19556	-4.42232	9.76483e-06	5.93683e-05	3xKD_vs_Neg_in_ESCs
Gm46427	117.729	-0.7293	0.193638	-3.7663	0.000165685	0.000778516	3xKD_vs_Neg_in_ESCs
Gm47036	33.2579	-1.25577	0.360543	-3.483	0.000495831	0.00207213	3xKD_vs_Neg_in_ESCs
Gm47357	284.362	-0.586327	0.117928	-4.97192	6.62936e-07	4.9276e-06	3xKD_vs_Neg_in_ESCs
Gm47404	227.014	-0.734174	0.186178	-3.94339	8.03368e-05	0.000403578	3xKD_vs_Neg_in_ESCs
Gm47406	19.3849	-1.68284	0.466249	-3.60932	0.000306999	0.0013543	3xKD_vs_Neg_in_ESCs
Gm47486	507.127	-0.987404	0.0882288	-11.1914	4.49282e-29	2.85031e-27	3xKD_vs_Neg_in_ESCs
Gm47694	19.5746	-2.06451	0.476192	-4.33545	1.45462e-05	8.55321e-05	3xKD_vs_Neg_in_ESCs
Gm47739	100.998	-1.03571	0.199675	-5.187	2.1371e-07	1.72652e-06	3xKD_vs_Neg_in_ESCs
Gm47759	11.5658	2.90378	0.752332	3.85971	0.000113522	0.000552012	3xKD_vs_Neg_in_ESCs
Gm47761	3425.78	-0.819335	0.0567768	-14.4308	3.31252e-47	5.23627e-45	3xKD_vs_Neg_in_ESCs
Gm47808	277.413	-0.688619	0.125836	-5.47235	4.44109e-08	3.98124e-07	3xKD_vs_Neg_in_ESCs
Gm47842	28.1136	-2.82023	0.390715	-7.21811	5.27141e-13	8.77134e-12	3xKD_vs_Neg_in_ESCs
Gm47995	63.5885	-1.29622	0.303507	-4.27081	1.94766e-05	0.000111247	3xKD_vs_Neg_in_ESCs
Gm48035	140.01	-0.826308	0.149296	-5.53468	3.1179e-08	2.87104e-07	3xKD_vs_Neg_in_ESCs
Gm48218	253.62	-1.29776	0.161838	-8.01884	1.06745e-15	2.33277e-14	3xKD_vs_Neg_in_ESCs
Gm48222	143.376	-0.866165	0.158181	-5.4758	4.35535e-08	3.91363e-07	3xKD_vs_Neg_in_ESCs
Gm48226	31.3495	1.3104	0.33939	3.86106	0.000112896	0.000549392	3xKD_vs_Neg_in_ESCs
Gm48271	120.709	-1.01405	0.198325	-5.11304	3.17011e-07	2.49829e-06	3xKD_vs_Neg_in_ESCs
Gm48348	271.92	-0.63637	0.155483	-4.09287	4.26071e-05	0.000226074	3xKD_vs_Neg_in_ESCs
Gm48362	2897.01	-1.41039	0.054877	-25.701	1.13937e-145	2.40141e-142	3xKD_vs_Neg_in_ESCs
Gm48365	8.24776	-2.45454	0.777832	-3.15562	0.00160159	0.0058695	3xKD_vs_Neg_in_ESCs
Gm48377	722.307	-2.22423	0.0715907	-31.0687	6.37644e-212	3.02387e-208	3xKD_vs_Neg_in_ESCs
Gm4840	298.588	-1.21435	0.130536	-9.30284	1.36741e-20	4.56663e-19	3xKD_vs_Neg_in_ESCs
Gm48529	11.8115	-2.45044	0.553084	-4.4305	9.40143e-06	5.73058e-05	3xKD_vs_Neg_in_ESCs
Gm48552	7.37317	-6.06435	1.68326	-3.60275	0.000314873	0.00138388	3xKD_vs_Neg_in_ESCs
Gm48600	36.0302	3.34328	0.44979	7.43297	1.06189e-13	1.90387e-12	3xKD_vs_Neg_in_ESCs
Gm48643	70.6724	-0.786213	0.225157	-3.49185	0.000479689	0.00201891	3xKD_vs_Neg_in_ESCs
Gm48764	324.417	-0.848043	0.13485	-6.28878	3.19969e-10	3.9158e-09	3xKD_vs_Neg_in_ESCs
Gm48796	13.6786	-2.28974	0.60354	-3.79385	0.000148327	0.000705344	3xKD_vs_Neg_in_ESCs
Gm48799	278.266	-1.03192	0.115119	-8.96398	3.13167e-19	9.19576e-18	3xKD_vs_Neg_in_ESCs
Gm48829	293.008	-0.889476	0.125267	-7.10063	1.2419e-12	2.00149e-11	3xKD_vs_Neg_in_ESCs
Gm48898	40.0392	1.08259	0.308648	3.50752	0.000452311	0.00191772	3xKD_vs_Neg_in_ESCs
Gm48914	44.381	-1.01082	0.253717	-3.98407	6.7746e-05	0.000346194	3xKD_vs_Neg_in_ESCs
Gm48941	45.4569	-1.20815	0.305287	-3.95741	7.57682e-05	0.00038245	3xKD_vs_Neg_in_ESCs
Gm49027	10.3176	-6.5435	1.91255	-3.42136	0.000623097	0.00254686	3xKD_vs_Neg_in_ESCs
Gm49083	50.1784	1.22546	0.370511	3.30748	0.000941403	0.00366758	3xKD_vs_Neg_in_ESCs
Gm49089	997.986	-0.766659	0.0950005	-8.07006	7.02654e-16	1.55891e-14	3xKD_vs_Neg_in_ESCs
Gm49187	125.254	-0.615968	0.150656	-4.08857	4.34032e-05	0.000230059	3xKD_vs_Neg_in_ESCs
Gm49263	34.5281	1.69109	0.334976	5.04839	4.45547e-07	3.41616e-06	3xKD_vs_Neg_in_ESCs
Gm49328	104.727	-0.757917	0.187966	-4.03221	5.52559e-05	0.000287401	3xKD_vs_Neg_in_ESCs
Gm49448	15.4973	-3.5112	0.561158	-6.25706	3.92315e-10	4.74002e-09	3xKD_vs_Neg_in_ESCs
Gm49451	5.08966	-3.48965	0.930034	-3.75217	0.000175311	0.0008207	3xKD_vs_Neg_in_ESCs
Gm49502	59.0682	0.838349	0.26291	3.18873	0.00142902	0.00530469	3xKD_vs_Neg_in_ESCs
Gm49599	75.2298	1.38911	0.21248	6.53758	6.25204e-11	8.29915e-10	3xKD_vs_Neg_in_ESCs
Gm4961	23.5806	-1.34716	0.437102	-3.08202	0.00205598	0.00729243	3xKD_vs_Neg_in_ESCs
Gm49654	78.3248	-0.923227	0.208529	-4.42734	9.5403e-06	5.81149e-05	3xKD_vs_Neg_in_ESCs
Gm49698	56.5917	1.54017	0.222078	6.93525	4.05492e-12	6.17814e-11	3xKD_vs_Neg_in_ESCs
Gm49700	304.863	-0.593098	0.125394	-4.72989	2.24646e-06	1.53395e-05	3xKD_vs_Neg_in_ESCs
Gm4971	296.727	-1.25543	0.100232	-12.5252	5.43643e-36	5.2347e-34	3xKD_vs_Neg_in_ESCs
Gm49759	1106.01	0.749288	0.075991	9.86022	6.19158e-23	2.53668e-21	3xKD_vs_Neg_in_ESCs
Gm49760	236.83	-0.591381	0.129275	-4.57461	4.77114e-06	3.05137e-05	3xKD_vs_Neg_in_ESCs
Gm50210	143.972	-1.00668	0.159983	-6.29241	3.12571e-10	3.83021e-09	3xKD_vs_Neg_in_ESCs
Gm50331	237.118	-0.756276	0.145049	-5.21395	1.8486e-07	1.50498e-06	3xKD_vs_Neg_in_ESCs
Gm50340	20.6586	1.25918	0.378009	3.33108	0.00086509	0.00341233	3xKD_vs_Neg_in_ESCs
Gm50358	290.538	-0.913624	0.121911	-7.49418	6.67121e-14	1.21679e-12	3xKD_vs_Neg_in_ESCs
Gm50431	91.6427	-0.744085	0.178132	-4.17715	2.95186e-05	0.000162348	3xKD_vs_Neg_in_ESCs
Gm5091	198.721	1.14105	0.144546	7.89403	2.92592e-15	6.09241e-14	3xKD_vs_Neg_in_ESCs
Gm5117	106.166	-0.986065	0.190607	-5.17327	2.30026e-07	1.8481e-06	3xKD_vs_Neg_in_ESCs
Gm51440	17.3233	1.56334	0.416597	3.75265	0.000174972	0.000819317	3xKD_vs_Neg_in_ESCs
Gm5165	465.213	-0.744623	0.118297	-6.29452	3.08347e-10	3.78579e-09	3xKD_vs_Neg_in_ESCs
Gm5182	164.973	0.690271	0.193646	3.56461	0.000364405	0.00158106	3xKD_vs_Neg_in_ESCs
Gm5281	40.1921	1.49978	0.315779	4.74946	2.03963e-06	1.40537e-05	3xKD_vs_Neg_in_ESCs
Gm52993	11.2013	2.13918	0.69474	3.0791	0.00207624	0.00736017	3xKD_vs_Neg_in_ESCs
Gm53012	79.6055	-1.42786	0.283929	-5.02892	4.9325e-07	3.76064e-06	3xKD_vs_Neg_in_ESCs
Gm53057	123.845	-0.995491	0.270579	-3.67912	0.000234039	0.00106642	3xKD_vs_Neg_in_ESCs
Gm53374	56.4179	-1.34223	0.300116	-4.47237	7.7358e-06	4.78449e-05	3xKD_vs_Neg_in_ESCs
Gm5541	27.0978	-1.51644	0.462569	-3.27829	0.00104437	0.00402738	3xKD_vs_Neg_in_ESCs
Gm5542	10.4352	-2.61703	0.703569	-3.71965	0.000199495	0.000922082	3xKD_vs_Neg_in_ESCs
Gm5576	130.506	-0.640232	0.165095	-3.87796	0.000105336	0.00051711	3xKD_vs_Neg_in_ESCs
Gm5617	71.9042	1.0319	0.219788	4.69499	2.66622e-06	1.7969e-05	3xKD_vs_Neg_in_ESCs
Gm56350	24.6893	-2.25263	0.397096	-5.67276	1.40512e-08	1.3578e-07	3xKD_vs_Neg_in_ESCs
Gm56548	211.268	-0.648721	0.14062	-4.61328	3.96361e-06	2.5837e-05	3xKD_vs_Neg_in_ESCs
Gm56561	23.1551	-1.14566	0.353663	-3.23942	0.00119773	0.00454689	3xKD_vs_Neg_in_ESCs
Gm56593	41.9065	1.23413	0.318685	3.87255	0.000107702	0.000527496	3xKD_vs_Neg_in_ESCs
Gm56624	151.152	-1.53287	0.190294	-8.0553	7.92865e-16	1.75699e-14	3xKD_vs_Neg_in_ESCs
Gm56635	23.2365	-1.15836	0.332095	-3.48804	0.000486567	0.00204152	3xKD_vs_Neg_in_ESCs
Gm56738	794.859	1.32218	0.0834282	15.8482	1.4473e-56	3.11975e-54	3xKD_vs_Neg_in_ESCs
Gm56850	579.119	-0.795463	0.15723	-5.05924	4.20935e-07	3.24582e-06	3xKD_vs_Neg_in_ESCs
Gm56906	51.6449	-0.953883	0.247253	-3.85792	0.000114358	0.000555507	3xKD_vs_Neg_in_ESCs
Gm56933	22.9096	2.20818	0.519498	4.2506	2.13199e-05	0.000120794	3xKD_vs_Neg_in_ESCs
Gm56936	36.7527	-1.11339	0.34233	-3.25239	0.0011444	0.004374	3xKD_vs_Neg_in_ESCs
Gm5702	8.89954	-4.0797	0.856177	-4.76502	1.88837e-06	1.30743e-05	3xKD_vs_Neg_in_ESCs
Gm57105	9.37298	-1.90382	0.623687	-3.05252	0.00226926	0.00796697	3xKD_vs_Neg_in_ESCs
Gm57128	7.72601	-2.46305	0.682313	-3.60985	0.00030637	0.00135246	3xKD_vs_Neg_in_ESCs
Gm57152	96.8688	-0.999922	0.188766	-5.29715	1.17625e-07	9.8771e-07	3xKD_vs_Neg_in_ESCs
Gm57295	71.0827	-1.09129	0.230585	-4.7327	2.21558e-06	1.51668e-05	3xKD_vs_Neg_in_ESCs
Gm57359	22.2684	-1.09843	0.35195	-3.12099	0.00180246	0.00651379	3xKD_vs_Neg_in_ESCs
Gm57379	29.1658	1.84912	0.325054	5.68866	1.28041e-08	1.24811e-07	3xKD_vs_Neg_in_ESCs
Gm57406	14.5277	-2.11183	0.446455	-4.73023	2.24265e-06	1.5319e-05	3xKD_vs_Neg_in_ESCs
Gm57428	68.143	1.96251	0.220027	8.9194	4.68826e-19	1.36398e-17	3xKD_vs_Neg_in_ESCs
Gm57453	36.0853	1.14935	0.3021	3.80454	0.000142069	0.000678648	3xKD_vs_Neg_in_ESCs
Gm57454	169.724	-0.753297	0.137586	-5.47511	4.37239e-08	3.92707e-07	3xKD_vs_Neg_in_ESCs
Gm5773	10.3203	-1.74207	0.585627	-2.9747	0.00293271	0.00998216	3xKD_vs_Neg_in_ESCs
Gm5799	23.9388	-1.31378	0.429681	-3.05756	0.00223147	0.00784302	3xKD_vs_Neg_in_ESCs
Gm5817	19.4722	2.06776	0.522361	3.9585	7.54225e-05	0.000381111	3xKD_vs_Neg_in_ESCs
Gm5837	60.4331	-1.44726	0.313576	-4.61534	3.92448e-06	2.56259e-05	3xKD_vs_Neg_in_ESCs
Gm5939	44.7319	-1.3143	0.25398	-5.17481	2.28148e-07	1.83379e-06	3xKD_vs_Neg_in_ESCs
Gm6087	20.3301	-2.46539	0.824442	-2.99037	0.00278635	0.00954394	3xKD_vs_Neg_in_ESCs
Gm6125	14.1083	-2.59995	0.68269	-3.80839	0.000139872	0.000668883	3xKD_vs_Neg_in_ESCs
Gm6189	231.076	-1.6938	0.119409	-14.1848	1.13802e-45	1.69977e-43	3xKD_vs_Neg_in_ESCs
Gm6360	106.993	-0.605725	0.179519	-3.37416	0.000740419	0.00297564	3xKD_vs_Neg_in_ESCs
Gm6673	10.9427	-3.2715	0.806297	-4.05743	4.96147e-05	0.000260271	3xKD_vs_Neg_in_ESCs
Gm6685	22.2344	-1.44682	0.419079	-3.45238	0.000555667	0.0022974	3xKD_vs_Neg_in_ESCs
Gm6712	205.763	-0.801034	0.142486	-5.62185	1.88928e-08	1.7926e-07	3xKD_vs_Neg_in_ESCs
Gm6871	402.745	-1.28763	0.119297	-10.7934	3.69827e-27	2.0334e-25	3xKD_vs_Neg_in_ESCs
Gm7030	4.33543	5.96756	1.48852	4.00904	6.09655e-05	0.000314339	3xKD_vs_Neg_in_ESCs
Gm7061	38.3531	-0.851359	0.286056	-2.9762	0.00291847	0.00994081	3xKD_vs_Neg_in_ESCs
Gm7104	56.6666	-0.730677	0.226192	-3.23034	0.00123644	0.00466932	3xKD_vs_Neg_in_ESCs
Gm7627	27.775	-1.08799	0.357763	-3.04109	0.00235722	0.00822101	3xKD_vs_Neg_in_ESCs
Gm7694	35.8607	1.61506	0.347066	4.65345	3.26426e-06	2.16427e-05	3xKD_vs_Neg_in_ESCs
Gm773	87.8501	-1.52311	0.207408	-7.34354	2.08013e-13	3.63333e-12	3xKD_vs_Neg_in_ESCs
Gm7896	129.038	-0.97845	0.181911	-5.37872	7.50184e-08	6.48598e-07	3xKD_vs_Neg_in_ESCs
Gm7957	263.387	-0.586258	0.115775	-5.06378	4.11028e-07	3.17718e-06	3xKD_vs_Neg_in_ESCs
Gm7961	22.0429	-1.29623	0.412378	-3.1433	0.00167057	0.0060917	3xKD_vs_Neg_in_ESCs
Gm7967	85.882	2.66042	0.357342	7.44501	9.6934e-14	1.74619e-12	3xKD_vs_Neg_in_ESCs
Gm8188	43.3481	-1.06069	0.324751	-3.26618	0.00109011	0.00418927	3xKD_vs_Neg_in_ESCs
Gm8206	143.285	0.998506	0.204571	4.88098	1.05558e-06	7.60766e-06	3xKD_vs_Neg_in_ESCs
Gm8540	11.4003	1.85883	0.574563	3.2352	0.00121556	0.00460147	3xKD_vs_Neg_in_ESCs
Gm904	17.8738	-3.15071	0.847532	-3.71751	0.000201193	0.000928798	3xKD_vs_Neg_in_ESCs
Gm9113	26.254	-1.48	0.480422	-3.08063	0.00206564	0.00732394	3xKD_vs_Neg_in_ESCs
Gm9131	11.8899	-2.99895	0.694246	-4.31972	1.56224e-05	9.13507e-05	3xKD_vs_Neg_in_ESCs
Gm9269	31.3706	1.75094	0.353113	4.95858	7.10103e-07	5.25144e-06	3xKD_vs_Neg_in_ESCs
Gm9343	205.778	-0.951536	0.188458	-5.04906	4.43986e-07	3.40556e-06	3xKD_vs_Neg_in_ESCs
Gm9873	74.5687	1.01768	0.21066	4.83091	1.35913e-06	9.6922e-06	3xKD_vs_Neg_in_ESCs
Gm9887	24.8715	-1.5524	0.38624	-4.01927	5.83799e-05	0.000301911	3xKD_vs_Neg_in_ESCs
Gm9918	47.0169	1.33694	0.406671	3.28753	0.00101069	0.00390943	3xKD_vs_Neg_in_ESCs
Gmppa	519.185	0.713472	0.200942	3.55064	0.000384303	0.00165829	3xKD_vs_Neg_in_ESCs
Gnb1l	178.586	0.861651	0.287533	2.99671	0.00272912	0.00937799	3xKD_vs_Neg_in_ESCs
Gng3	326.642	0.998949	0.158567	6.29986	2.97913e-10	3.6648e-09	3xKD_vs_Neg_in_ESCs
Gorasp1	421.966	0.85041	0.147356	5.77111	7.8751e-09	7.94589e-08	3xKD_vs_Neg_in_ESCs
Gosr1	646.46	-0.630128	0.1633	-3.85871	0.000113988	0.00055385	3xKD_vs_Neg_in_ESCs
Got1	1675.68	0.985544	0.112849	8.73328	2.47392e-18	6.71356e-17	3xKD_vs_Neg_in_ESCs
Got1l1	238.31	1.30773	0.151108	8.65426	4.96101e-18	1.318e-16	3xKD_vs_Neg_in_ESCs
Gpat3	12.2523	1.4572	0.458457	3.17849	0.00148047	0.00547533	3xKD_vs_Neg_in_ESCs
Gpatch3	280.493	-1.35582	0.167186	-8.10963	5.07754e-16	1.13714e-14	3xKD_vs_Neg_in_ESCs
Gpatch4	508.873	-1.45666	0.100916	-14.4344	3.14324e-47	5.01042e-45	3xKD_vs_Neg_in_ESCs
Gpc3	274.473	1.57347	0.168775	9.32292	1.13182e-20	3.80869e-19	3xKD_vs_Neg_in_ESCs
Gpc6	71.5024	1.56467	0.371436	4.21249	2.52569e-05	0.00014087	3xKD_vs_Neg_in_ESCs
Gpi-ps	353.073	0.710141	0.106702	6.65536	2.82614e-11	3.88471e-10	3xKD_vs_Neg_in_ESCs
Gpi1	13021.9	0.830352	0.0438269	18.9462	4.74827e-80	2.30948e-77	3xKD_vs_Neg_in_ESCs
Gpkow	370.811	-0.676874	0.147525	-4.5882	4.47085e-06	2.87678e-05	3xKD_vs_Neg_in_ESCs
Gpnmb	242.522	-3.65815	0.3519	-10.3954	2.6017e-25	1.26868e-23	3xKD_vs_Neg_in_ESCs
Gpr137c	136.095	2.54519	0.329708	7.71951	1.16781e-14	2.28373e-13	3xKD_vs_Neg_in_ESCs
Gpr157	42.6368	0.900104	0.28096	3.20368	0.00135684	0.00506255	3xKD_vs_Neg_in_ESCs
Gpr160	143.425	-1.03653	0.323085	-3.20824	0.00133549	0.0049927	3xKD_vs_Neg_in_ESCs
Gpr27	62.7246	0.672087	0.224094	2.99913	0.00270756	0.00932625	3xKD_vs_Neg_in_ESCs
Gpr3	14.546	2.80763	0.771526	3.63906	0.000273639	0.00122277	3xKD_vs_Neg_in_ESCs
Gpr63	67.2635	1.006	0.331423	3.0354	0.0024022	0.00836404	3xKD_vs_Neg_in_ESCs
Gprasp2	240.5	1.10292	0.243747	4.52486	6.04364e-06	3.7986e-05	3xKD_vs_Neg_in_ESCs
Gprc5c	338.885	1.01544	0.312288	3.25162	0.00114751	0.0043841	3xKD_vs_Neg_in_ESCs
Gprin2	196.467	1.76176	0.454948	3.87245	0.000107749	0.000527592	3xKD_vs_Neg_in_ESCs
Gps2	126.936	-0.839523	0.141004	-5.9539	2.6182e-09	2.8315e-08	3xKD_vs_Neg_in_ESCs
Gpsm1	153.897	1.57624	0.213655	7.37751	1.61273e-13	2.84576e-12	3xKD_vs_Neg_in_ESCs
Gpt2	853.017	1.41266	0.222524	6.34834	2.17656e-10	2.71626e-09	3xKD_vs_Neg_in_ESCs
Gpx3	138.792	0.696396	0.160542	4.33779	1.43924e-05	8.47331e-05	3xKD_vs_Neg_in_ESCs
Gpx4	5688.33	1.36255	0.0523117	26.0467	1.46733e-149	3.47923e-146	3xKD_vs_Neg_in_ESCs
Gpx6	20.623	1.88768	0.427739	4.41315	1.01878e-05	6.18014e-05	3xKD_vs_Neg_in_ESCs
Gramd1a	396.556	0.643523	0.126114	5.1027	3.34838e-07	2.6293e-06	3xKD_vs_Neg_in_ESCs
Grap2	5.32195	-3.21655	0.970811	-3.31327	0.000922131	0.00360361	3xKD_vs_Neg_in_ESCs
Grb7	566.418	1.00194	0.123317	8.12494	4.47577e-16	1.00952e-14	3xKD_vs_Neg_in_ESCs
Greb1l	637.882	3.31861	0.73351	4.52429	6.05978e-06	3.80622e-05	3xKD_vs_Neg_in_ESCs
Grhl2	349.119	-1.34224	0.200022	-6.71044	1.94042e-11	2.72046e-10	3xKD_vs_Neg_in_ESCs
Gria4	26.0583	1.4725	0.483716	3.04414	0.00233349	0.00815326	3xKD_vs_Neg_in_ESCs
Grik3	1083.51	-1.43353	0.0570796	-25.1145	3.45182e-139	6.54775e-136	3xKD_vs_Neg_in_ESCs
Grik5	345.506	0.634912	0.178738	3.55219	0.00038204	0.00165003	3xKD_vs_Neg_in_ESCs
Grin2b	300.394	5.584	1.22649	4.55284	5.29253e-06	3.35317e-05	3xKD_vs_Neg_in_ESCs
Grin2c	26.4416	1.45987	0.352812	4.13782	3.50615e-05	0.000189915	3xKD_vs_Neg_in_ESCs
Grin2d	50.1602	0.893974	0.27763	3.22002	0.00128181	0.00481956	3xKD_vs_Neg_in_ESCs
Grina	383.863	1.37511	0.133961	10.2649	1.01379e-24	4.76005e-23	3xKD_vs_Neg_in_ESCs
Gripap1	203.455	-1.01973	0.163315	-6.24397	4.26614e-10	5.13806e-09	3xKD_vs_Neg_in_ESCs
Grk2	1414.14	0.628993	0.177423	3.54516	0.00039237	0.00169002	3xKD_vs_Neg_in_ESCs
Grk3	314.925	0.882452	0.119661	7.37462	1.64812e-13	2.90323e-12	3xKD_vs_Neg_in_ESCs
Grm4	70.3317	0.622889	0.206442	3.01727	0.00255066	0.00883394	3xKD_vs_Neg_in_ESCs
Grsf1	3472.66	-1.17977	0.0503916	-23.412	3.22309e-121	3.5964e-118	3xKD_vs_Neg_in_ESCs
Grwd1	1646.53	-0.813052	0.0725157	-11.2121	3.55688e-29	2.27173e-27	3xKD_vs_Neg_in_ESCs
Gsdmd	39.5864	1.68162	0.348736	4.82205	1.4209e-06	1.01061e-05	3xKD_vs_Neg_in_ESCs
Gsta3	40.6239	-1.51802	0.315815	-4.80667	1.53463e-06	1.0854e-05	3xKD_vs_Neg_in_ESCs
Gstm1	381.936	0.959091	0.132768	7.22381	5.05505e-13	8.42612e-12	3xKD_vs_Neg_in_ESCs
Gstm2	115.068	0.580798	0.148418	3.91325	9.10623e-05	0.000453256	3xKD_vs_Neg_in_ESCs
Gstm3	30.5527	1.55355	0.324411	4.78883	1.67754e-06	1.17682e-05	3xKD_vs_Neg_in_ESCs
Gstm5	92.8614	1.43396	0.203183	7.05746	1.69578e-12	2.69181e-11	3xKD_vs_Neg_in_ESCs
Gstp2	1111.37	0.932064	0.13449	6.93036	4.1977e-12	6.37519e-11	3xKD_vs_Neg_in_ESCs
Gstt1	16.2887	1.87611	0.621599	3.0182	0.00254284	0.00881008	3xKD_vs_Neg_in_ESCs
Gtf2h1	2024.9	-0.597735	0.0584278	-10.2303	1.45035e-24	6.74306e-23	3xKD_vs_Neg_in_ESCs
Gtf3c2	1847.74	-0.888929	0.121308	-7.3279	2.33789e-13	4.06113e-12	3xKD_vs_Neg_in_ESCs
Gtf3c6	446.707	-0.896743	0.178886	-5.01294	5.36048e-07	4.0495e-06	3xKD_vs_Neg_in_ESCs
Gtpbp2	395.341	0.819786	0.120238	6.81805	9.22832e-12	1.35071e-10	3xKD_vs_Neg_in_ESCs
Gtpbp3	426.84	-0.602735	0.131289	-4.5909	4.41341e-06	2.84658e-05	3xKD_vs_Neg_in_ESCs
Guca1a	62.4873	0.707767	0.223516	3.16652	0.00154275	0.00568047	3xKD_vs_Neg_in_ESCs
Gucd1	222.309	-0.769167	0.222625	-3.45499	0.000550311	0.00227773	3xKD_vs_Neg_in_ESCs
Gucy1b1	21.5265	1.30645	0.429804	3.03963	0.00236867	0.00825638	3xKD_vs_Neg_in_ESCs
Gxylt2	8.2647	2.2457	0.751263	2.98924	0.00279674	0.00957433	3xKD_vs_Neg_in_ESCs
Gys1	1124.98	1.1308	0.130392	8.67235	4.233e-18	1.13573e-16	3xKD_vs_Neg_in_ESCs
Gzmm	33.1659	1.02353	0.319147	3.20707	0.00134093	0.00501105	3xKD_vs_Neg_in_ESCs
H19	235.133	1.00381	0.275666	3.64141	0.000271148	0.00121392	3xKD_vs_Neg_in_ESCs
H1f6	464.857	0.91205	0.141205	6.45903	1.05376e-10	1.36163e-09	3xKD_vs_Neg_in_ESCs
H2-Bl	124.527	1.68701	0.212667	7.93264	2.14531e-15	4.53672e-14	3xKD_vs_Neg_in_ESCs
H2-Eb1	44.0212	-1.37226	0.277142	-4.95147	7.36569e-07	5.43023e-06	3xKD_vs_Neg_in_ESCs
H2-K1	592.572	1.04407	0.119167	8.76141	1.92829e-18	5.29346e-17	3xKD_vs_Neg_in_ESCs
H2-K2	24.4188	1.635	0.39459	4.14352	3.42009e-05	0.00018573	3xKD_vs_Neg_in_ESCs
H2-Q10	51.55	2.11724	0.30119	7.02959	2.07146e-12	3.26087e-11	3xKD_vs_Neg_in_ESCs
H2-Q2	17.4752	3.92441	0.676013	5.80523	6.42789e-09	6.55189e-08	3xKD_vs_Neg_in_ESCs
H2-Q4	168.703	1.30941	0.157875	8.29397	1.09528e-16	2.61668e-15	3xKD_vs_Neg_in_ESCs
H2-Q6	90.6386	2.00034	0.357388	5.59712	2.17947e-08	2.04969e-07	3xKD_vs_Neg_in_ESCs
H2-Q7	138.937	2.16721	0.191272	11.3305	9.26276e-30	6.01731e-28	3xKD_vs_Neg_in_ESCs
H2aj	485.68	0.996686	0.149261	6.67748	2.43085e-11	3.36329e-10	3xKD_vs_Neg_in_ESCs
H2bc12	4510.98	0.749957	0.074336	10.0887	6.19558e-24	2.76527e-22	3xKD_vs_Neg_in_ESCs
H2bc14	747.061	0.773228	0.114368	6.76088	1.37152e-11	1.96349e-10	3xKD_vs_Neg_in_ESCs
H2bc26-ps	38.6345	1.23777	0.381257	3.24655	0.00116815	0.00444952	3xKD_vs_Neg_in_ESCs
H2bc27	864.834	0.802694	0.0842454	9.52805	1.60269e-21	5.85768e-20	3xKD_vs_Neg_in_ESCs
H2bc3	5490.57	0.85333	0.0817855	10.4338	1.73879e-25	8.61179e-24	3xKD_vs_Neg_in_ESCs
H2bc4	592.865	0.589364	0.151236	3.89698	9.74002e-05	0.000481392	3xKD_vs_Neg_in_ESCs
H2bc8	7640.68	0.875975	0.0801452	10.9299	8.29813e-28	4.85825e-26	3xKD_vs_Neg_in_ESCs
H2bc9	504.379	-0.584053	0.109426	-5.33744	9.42668e-08	8.0294e-07	3xKD_vs_Neg_in_ESCs
H2bw2	46.4365	-1.78687	0.277562	-6.43773	1.21272e-10	1.5596e-09	3xKD_vs_Neg_in_ESCs
H3f4	489.696	-1.51255	0.104668	-14.451	2.47207e-47	3.97397e-45	3xKD_vs_Neg_in_ESCs
Hacd2	1153.54	0.710188	0.117397	6.04946	1.45336e-09	1.63129e-08	3xKD_vs_Neg_in_ESCs
Halr1	1219.17	-0.732784	0.127465	-5.74892	8.98131e-09	8.96194e-08	3xKD_vs_Neg_in_ESCs
Hand2	12.057	1.75863	0.586422	2.99891	0.00270947	0.00932946	3xKD_vs_Neg_in_ESCs
Haus2	617.251	-0.675997	0.11372	-5.94439	2.77484e-09	2.98898e-08	3xKD_vs_Neg_in_ESCs
Haus3	471.584	-0.625784	0.188784	-3.31481	0.000917049	0.00358818	3xKD_vs_Neg_in_ESCs
Haus8	470.885	1.00581	0.229419	4.38417	1.1643e-05	6.95171e-05	3xKD_vs_Neg_in_ESCs
Hcfc1r1	195.943	0.681388	0.135324	5.03525	4.77238e-07	3.64813e-06	3xKD_vs_Neg_in_ESCs
Hck	76.098	0.824312	0.193405	4.2621	2.02512e-05	0.000115289	3xKD_vs_Neg_in_ESCs
Hcn2	210.575	0.86341	0.135289	6.38197	1.74822e-10	2.21375e-09	3xKD_vs_Neg_in_ESCs
Hdac5	1181.55	0.88608	0.113801	7.78619	6.90609e-15	1.37607e-13	3xKD_vs_Neg_in_ESCs
Hdac6	1424.11	0.784699	0.0935942	8.38406	5.11324e-17	1.26293e-15	3xKD_vs_Neg_in_ESCs
Hdac7	136.767	1.41206	0.29359	4.80965	1.51197e-06	1.07057e-05	3xKD_vs_Neg_in_ESCs
Hdac9	40.6808	1.5319	0.376464	4.06918	4.71786e-05	0.000248523	3xKD_vs_Neg_in_ESCs
Heatr3	960.449	-0.593617	0.0642828	-9.23446	2.59597e-20	8.43202e-19	3xKD_vs_Neg_in_ESCs
Heatr5b	818.864	0.698203	0.096082	7.26674	3.68264e-13	6.23714e-12	3xKD_vs_Neg_in_ESCs
Hectd2	136.514	0.935664	0.158082	5.91886	3.24179e-09	3.46442e-08	3xKD_vs_Neg_in_ESCs
Helz2	190.53	1.88815	0.215359	8.76746	1.82736e-18	5.04559e-17	3xKD_vs_Neg_in_ESCs
Hexim1	1061.91	-1.04757	0.0709893	-14.7567	2.78757e-49	4.76373e-47	3xKD_vs_Neg_in_ESCs
Hgh1	334.969	-0.813421	0.201998	-4.02687	5.65247e-05	0.000293437	3xKD_vs_Neg_in_ESCs
Hgsnat	120.947	1.0118	0.202942	4.98567	6.1747e-07	4.61497e-06	3xKD_vs_Neg_in_ESCs
Hibadh	690.252	0.596147	0.0699111	8.52722	1.49901e-17	3.86866e-16	3xKD_vs_Neg_in_ESCs
Hic1	88.5972	1.57628	0.204989	7.68958	1.47617e-14	2.8602e-13	3xKD_vs_Neg_in_ESCs
Hif3a	302.509	1.8153	0.168473	10.775	4.51597e-27	2.45454e-25	3xKD_vs_Neg_in_ESCs
Higd1a	595.827	0.73016	0.165475	4.4125	1.02184e-05	6.1946e-05	3xKD_vs_Neg_in_ESCs
Hivep3	49.8381	1.24653	0.347476	3.58738	0.000334016	0.0014609	3xKD_vs_Neg_in_ESCs
Hk1	1374.77	1.07733	0.069328	15.5396	1.871e-54	3.85771e-52	3xKD_vs_Neg_in_ESCs
Hk2	7781.44	0.633993	0.0401247	15.8006	3.08286e-56	6.42624e-54	3xKD_vs_Neg_in_ESCs
Hmga2	344.946	-0.645708	0.0963441	-6.70211	2.05434e-11	2.86115e-10	3xKD_vs_Neg_in_ESCs
Hmgcr	5002.86	0.778633	0.0787763	9.8841	4.87946e-23	2.02093e-21	3xKD_vs_Neg_in_ESCs
Hmgcs1	6387.08	0.652906	0.0504207	12.9492	2.3752e-38	2.61948e-36	3xKD_vs_Neg_in_ESCs
Hmgn5	155.479	0.711153	0.186539	3.81235	0.00013765	0.000659031	3xKD_vs_Neg_in_ESCs
Hnrnph3	589.321	0.707521	0.104114	6.79566	1.0782e-11	1.56363e-10	3xKD_vs_Neg_in_ESCs
Hotairm1	22.5348	2.82279	0.580245	4.86482	1.14561e-06	8.22835e-06	3xKD_vs_Neg_in_ESCs
Hoxa7	58.174	-0.96031	0.301857	-3.18134	0.00146596	0.00542486	3xKD_vs_Neg_in_ESCs
Hpcal1	377.346	1.11352	0.177753	6.26447	3.74106e-10	4.53735e-09	3xKD_vs_Neg_in_ESCs
Hpcal4	35.5474	1.64021	0.512346	3.20137	0.00136776	0.00509926	3xKD_vs_Neg_in_ESCs
Hpn	57.4978	1.87525	0.396354	4.73124	2.23154e-06	1.52515e-05	3xKD_vs_Neg_in_ESCs
Hps5	361.216	-0.607843	0.172959	-3.51437	0.000440798	0.00187351	3xKD_vs_Neg_in_ESCs
Hpse	39.865	1.27183	0.245236	5.18615	2.14686e-07	1.73367e-06	3xKD_vs_Neg_in_ESCs
Hras	599.043	-0.58329	0.109107	-5.34605	8.9892e-08	7.68437e-07	3xKD_vs_Neg_in_ESCs
Hrc	13.3676	2.08612	0.522433	3.99308	6.52192e-05	0.000334453	3xKD_vs_Neg_in_ESCs
Hrk	80.7181	0.846461	0.195163	4.3372	1.4431e-05	8.49075e-05	3xKD_vs_Neg_in_ESCs
Hs3st6	15.9135	2.32667	0.543015	4.28474	1.82955e-05	0.000105262	3xKD_vs_Neg_in_ESCs
Hsd11b2	19.631	2.12174	0.629329	3.37143	0.00074779	0.00300081	3xKD_vs_Neg_in_ESCs
Hsd17b11	562.698	-0.89782	0.091698	-9.79106	1.23003e-22	4.89149e-21	3xKD_vs_Neg_in_ESCs
Hsf3	16.8729	-2.07711	0.492387	-4.21844	2.45995e-05	0.000137405	3xKD_vs_Neg_in_ESCs
Hsf4	18.9915	1.77719	0.413493	4.29798	1.72362e-05	9.98637e-05	3xKD_vs_Neg_in_ESCs
Hsf5	138.674	0.846331	0.180996	4.67596	2.92586e-06	1.95562e-05	3xKD_vs_Neg_in_ESCs
Hspa12a	140.55	1.42066	0.214529	6.62225	3.53776e-11	4.80715e-10	3xKD_vs_Neg_in_ESCs
Hspa1a	199.055	1.13909	0.168448	6.76227	1.35849e-11	1.94631e-10	3xKD_vs_Neg_in_ESCs
Hspa4l	365.622	0.634938	0.117863	5.38709	7.16059e-08	6.21457e-07	3xKD_vs_Neg_in_ESCs
Hspa8	41229.1	-0.628827	0.0606649	-10.3656	3.55597e-25	1.71637e-23	3xKD_vs_Neg_in_ESCs
Hsph1	3004.59	-1.01224	0.0904385	-11.1926	4.43147e-29	2.82082e-27	3xKD_vs_Neg_in_ESCs
Hyi	58.7764	1.32778	0.301957	4.39725	1.09633e-05	6.58738e-05	3xKD_vs_Neg_in_ESCs
Iba57	93.2097	-1.22397	0.227817	-5.37259	7.7613e-08	6.70114e-07	3xKD_vs_Neg_in_ESCs
Icam1	1041.93	0.823921	0.0674428	12.2166	2.53481e-34	2.1089e-32	3xKD_vs_Neg_in_ESCs
Icosl	300.204	0.621496	0.130491	4.76274	1.90979e-06	1.32167e-05	3xKD_vs_Neg_in_ESCs
Id1	14.3643	-1.88775	0.58516	-3.22604	0.00125514	0.0047343	3xKD_vs_Neg_in_ESCs
Id2	33.4549	1.33415	0.399682	3.33802	0.000843788	0.00333524	3xKD_vs_Neg_in_ESCs
Id3	37.0146	-1.58798	0.403756	-3.93303	8.3881e-05	0.000420269	3xKD_vs_Neg_in_ESCs
Id4	93.9596	-0.954083	0.214093	-4.45639	8.33532e-06	5.12355e-05	3xKD_vs_Neg_in_ESCs
Ide	2231.41	0.601816	0.0999531	6.02098	1.73364e-09	1.91752e-08	3xKD_vs_Neg_in_ESCs
Idh2	897.009	1.04077	0.106386	9.78294	1.33277e-22	5.27794e-21	3xKD_vs_Neg_in_ESCs
Ido2	10.897	-2.4912	0.766177	-3.25146	0.00114812	0.00438556	3xKD_vs_Neg_in_ESCs
Ids	239.244	-0.829402	0.226513	-3.66161	0.000250635	0.00113413	3xKD_vs_Neg_in_ESCs
Ier3	248.804	1.87837	0.176504	10.6421	1.89872e-26	9.92198e-25	3xKD_vs_Neg_in_ESCs
Ier5	190.265	-0.599166	0.149034	-4.02033	5.81164e-05	0.000300876	3xKD_vs_Neg_in_ESCs
Iffo2	391.696	0.780127	0.107099	7.28414	3.23734e-13	5.51745e-12	3xKD_vs_Neg_in_ESCs
Ifi30	205.674	1.31347	0.132678	9.89966	4.17681e-23	1.74132e-21	3xKD_vs_Neg_in_ESCs
Ifrd1	1872.1	-0.752932	0.0861705	-8.7377	2.37913e-18	6.49349e-17	3xKD_vs_Neg_in_ESCs
Ift25	44.2889	0.971697	0.301352	3.22446	0.00126211	0.00475586	3xKD_vs_Neg_in_ESCs
Ift57	262.962	0.743088	0.233399	3.18377	0.00145371	0.00538476	3xKD_vs_Neg_in_ESCs
Ift70a1	141.118	-1.22399	0.182006	-6.725	1.75587e-11	2.47637e-10	3xKD_vs_Neg_in_ESCs
Ift70b	61.768	-1.41522	0.249988	-5.66115	1.50361e-08	1.44929e-07	3xKD_vs_Neg_in_ESCs
Ift74	194.303	-0.924766	0.127054	-7.2785	3.37541e-13	5.74244e-12	3xKD_vs_Neg_in_ESCs
Igdcc4	322.978	0.686614	0.113945	6.02585	1.6822e-09	1.86497e-08	3xKD_vs_Neg_in_ESCs
Igf1r	1046.48	0.633867	0.110829	5.71931	1.06959e-08	1.05672e-07	3xKD_vs_Neg_in_ESCs
Igf2	68.6372	1.84633	0.46076	4.00714	6.14594e-05	0.000316714	3xKD_vs_Neg_in_ESCs
Igfbp2	8616.97	1.0951	0.0728496	15.0324	4.5071e-51	8.14239e-49	3xKD_vs_Neg_in_ESCs
Igfbp4	146.493	3.1811	0.209009	15.2199	2.60787e-52	4.89788e-50	3xKD_vs_Neg_in_ESCs
Igsf1	20.9815	2.12785	0.551395	3.85904	0.000113832	0.000553237	3xKD_vs_Neg_in_ESCs
Igsf21	59.7024	1.80163	0.248251	7.25729	3.94933e-13	6.65909e-12	3xKD_vs_Neg_in_ESCs
Igsf3	972.944	0.976804	0.0716253	13.6377	2.39007e-42	3.08417e-40	3xKD_vs_Neg_in_ESCs
Igsf8	267.205	1.01876	0.216461	4.70644	2.52074e-06	1.70589e-05	3xKD_vs_Neg_in_ESCs
Igsf9	261.123	1.52266	0.175238	8.68909	3.65353e-18	9.83032e-17	3xKD_vs_Neg_in_ESCs
Ikbip	158.28	0.828593	0.164095	5.04948	4.43025e-07	3.39957e-06	3xKD_vs_Neg_in_ESCs
Ikzf3	7.03109	3.09213	0.747579	4.13619	3.53113e-05	0.000191009	3xKD_vs_Neg_in_ESCs
Ikzf5	876.531	-1.46235	0.165449	-8.8387	9.68406e-19	2.74174e-17	3xKD_vs_Neg_in_ESCs
Il11ra1	59.3285	1.48874	0.38631	3.85374	0.000116328	0.000564356	3xKD_vs_Neg_in_ESCs
Il13ra1	45.8102	1.15243	0.235111	4.90164	9.50402e-07	6.89151e-06	3xKD_vs_Neg_in_ESCs
Il17d	35.5083	-1.18126	0.304386	-3.8808	0.000104115	0.000511645	3xKD_vs_Neg_in_ESCs
Il17rd	790.579	-0.76338	0.0891979	-8.55827	1.14577e-17	2.97727e-16	3xKD_vs_Neg_in_ESCs
Il4i1	68.6024	0.952162	0.231036	4.12127	3.76787e-05	0.000202072	3xKD_vs_Neg_in_ESCs
Il6ra	126.574	-1.56245	0.15666	-9.97349	1.99097e-23	8.60291e-22	3xKD_vs_Neg_in_ESCs
Imp4	1397.22	-0.824399	0.0801278	-10.2886	7.9358e-25	3.73534e-23	3xKD_vs_Neg_in_ESCs
Ina	718.869	-1.45742	0.14556	-10.0124	1.34394e-23	5.9012e-22	3xKD_vs_Neg_in_ESCs
Ing5	1275.92	-0.689851	0.0804588	-8.57397	9.99786e-18	2.61225e-16	3xKD_vs_Neg_in_ESCs
Inhbb	79.2128	0.744286	0.235603	3.15906	0.00158277	0.00580684	3xKD_vs_Neg_in_ESCs
Inka2	150.999	-1.69007	0.203217	-8.31656	9.05536e-17	2.17707e-15	3xKD_vs_Neg_in_ESCs
Ino80b	208.691	-0.723976	0.164451	-4.40239	1.07065e-05	6.44325e-05	3xKD_vs_Neg_in_ESCs
Ino80c	381.839	-0.933354	0.116672	-7.99981	1.24615e-15	2.71391e-14	3xKD_vs_Neg_in_ESCs
Inpp4b	78.7079	-1.52629	0.300937	-5.0718	3.94065e-07	3.04978e-06	3xKD_vs_Neg_in_ESCs
Insig1	4336.03	0.893771	0.0513174	17.4165	6.18306e-68	2.02218e-65	3xKD_vs_Neg_in_ESCs
Insl3	11.6718	3.03124	0.83977	3.60961	0.000306658	0.00135342	3xKD_vs_Neg_in_ESCs
Insm1	235.211	-1.06011	0.246413	-4.30214	1.69153e-05	9.81755e-05	3xKD_vs_Neg_in_ESCs
Ints13	1292.24	-0.580154	0.106156	-5.46512	4.62597e-08	4.12553e-07	3xKD_vs_Neg_in_ESCs
Ints14	414.42	-0.699886	0.106584	-6.56652	5.15047e-11	6.87539e-10	3xKD_vs_Neg_in_ESCs
Ints5	1100.3	-0.920488	0.0596866	-15.422	1.16437e-53	2.30073e-51	3xKD_vs_Neg_in_ESCs
Ints6	1635.27	-0.835444	0.156568	-5.33598	9.5029e-08	8.08706e-07	3xKD_vs_Neg_in_ESCs
Ints7	940.148	-0.886325	0.0714908	-12.3978	2.68757e-35	2.32788e-33	3xKD_vs_Neg_in_ESCs
Invs	130.474	-0.82621	0.23436	-3.5254	0.000422852	0.0018033	3xKD_vs_Neg_in_ESCs
Ipo13	748.308	-0.654058	0.149863	-4.36438	1.27483e-05	7.56639e-05	3xKD_vs_Neg_in_ESCs
Ipp	113.375	0.874364	0.161492	5.4143	6.15296e-08	5.3786e-07	3xKD_vs_Neg_in_ESCs
Iqca	83.5128	1.26256	0.29095	4.33944	1.42847e-05	8.42293e-05	3xKD_vs_Neg_in_ESCs
Iqcb1	604.85	1.26759	0.248417	5.10268	3.34883e-07	2.6293e-06	3xKD_vs_Neg_in_ESCs
Iqcc	131.701	-0.640987	0.203788	-3.14536	0.00165881	0.00605347	3xKD_vs_Neg_in_ESCs
Iqcg	135.109	0.841638	0.204677	4.11203	3.92198e-05	0.000209921	3xKD_vs_Neg_in_ESCs
Irak3	143.772	-1.60947	0.164458	-9.78653	1.28633e-22	5.10468e-21	3xKD_vs_Neg_in_ESCs
Irf8	45.5486	1.86676	0.472643	3.94961	7.82773e-05	0.00039438	3xKD_vs_Neg_in_ESCs
Irf9	80.0515	-0.978599	0.2143	-4.56649	4.95953e-06	3.16333e-05	3xKD_vs_Neg_in_ESCs
Irgm1	30.7115	-2.38277	0.748675	-3.18265	0.00145936	0.00540253	3xKD_vs_Neg_in_ESCs
Irs1	195.41	0.777935	0.195583	3.97752	6.96375e-05	0.0003551	3xKD_vs_Neg_in_ESCs
Irx3	60.295	0.81934	0.263835	3.1055	0.00189957	0.00681666	3xKD_vs_Neg_in_ESCs
Isoc2a	292.144	0.897916	0.116337	7.71822	1.17966e-14	2.30216e-13	3xKD_vs_Neg_in_ESCs
Isy1	449.113	-1.20077	0.336757	-3.56569	0.000362896	0.00157596	3xKD_vs_Neg_in_ESCs
Itga3	689.697	0.90496	0.226976	3.98702	6.6908e-05	0.000342466	3xKD_vs_Neg_in_ESCs
Itga5	1164.7	0.649699	0.136026	4.77628	1.78567e-06	1.24302e-05	3xKD_vs_Neg_in_ESCs
Itga6	1767.47	0.839902	0.0583936	14.3835	6.57209e-47	1.0303e-44	3xKD_vs_Neg_in_ESCs
Itga8	32.31	1.82398	0.592452	3.0787	0.00207903	0.00736868	3xKD_vs_Neg_in_ESCs
Itgav	714.014	1.16726	0.18064	6.46179	1.0347e-10	1.33791e-09	3xKD_vs_Neg_in_ESCs
Itgb1	1244.67	0.690189	0.0625696	11.0307	2.7164e-28	1.66755e-26	3xKD_vs_Neg_in_ESCs
Itgb2	8.34289	3.19511	1.03117	3.09854	0.00194478	0.00694738	3xKD_vs_Neg_in_ESCs
Itgb3	67.076	0.696176	0.217697	3.19791	0.00138429	0.00515581	3xKD_vs_Neg_in_ESCs
Itih5	23.2528	1.94136	0.452087	4.29422	1.75308e-05	0.000101328	3xKD_vs_Neg_in_ESCs
Itm2c	737.29	1.13143	0.103915	10.888	1.3145e-27	7.556e-26	3xKD_vs_Neg_in_ESCs
Itpr3	1667.65	1.17748	0.0810649	14.5252	8.39109e-48	1.38409e-45	3xKD_vs_Neg_in_ESCs
Jade2	609.612	-1.09201	0.0977708	-11.1691	5.77428e-29	3.63895e-27	3xKD_vs_Neg_in_ESCs
Jag2	834.628	1.14223	0.182073	6.27346	3.53106e-10	4.29639e-09	3xKD_vs_Neg_in_ESCs
Jdp2	102.547	0.866536	0.20321	4.26425	2.00579e-05	0.000114223	3xKD_vs_Neg_in_ESCs
Jmjd4	536.34	-1.0864	0.100201	-10.8423	2.17048e-27	1.22901e-25	3xKD_vs_Neg_in_ESCs
Jph1	562.18	0.592349	0.11146	5.31447	1.06968e-07	9.04225e-07	3xKD_vs_Neg_in_ESCs
Jrk	404.384	-1.18	0.108328	-10.8928	1.24758e-27	7.19312e-26	3xKD_vs_Neg_in_ESCs
Kash5	42.6707	1.40865	0.377197	3.73452	0.000188076	0.000875919	3xKD_vs_Neg_in_ESCs
Kat2b	1495.63	-0.780914	0.15694	-4.97587	6.4955e-07	4.83948e-06	3xKD_vs_Neg_in_ESCs
Kat6b	5345.83	-0.836295	0.0680943	-12.2814	1.13988e-34	9.60992e-33	3xKD_vs_Neg_in_ESCs
Katnal1	165.904	1.01757	0.271459	3.74853	0.000177876	0.000831682	3xKD_vs_Neg_in_ESCs
Katnal2	39.5729	1.2716	0.392876	3.23663	0.0012095	0.00458308	3xKD_vs_Neg_in_ESCs
Katnbl1	586.907	-0.632825	0.076776	-8.24248	1.68677e-16	3.95017e-15	3xKD_vs_Neg_in_ESCs
Kbtbd4	282.479	-0.744535	0.163562	-4.55199	5.31402e-06	3.36454e-05	3xKD_vs_Neg_in_ESCs
Kbtbd6	240.584	-1.1208	0.190378	-5.8872	3.92791e-09	4.13019e-08	3xKD_vs_Neg_in_ESCs
Kbtbd8	912.229	-0.732451	0.184668	-3.96632	7.29902e-05	0.000370201	3xKD_vs_Neg_in_ESCs
Kcna6	13.7264	2.55169	0.681306	3.7453	0.000180179	0.000841413	3xKD_vs_Neg_in_ESCs
Kcnc4	42.326	1.24824	0.268693	4.64561	3.39072e-06	2.23873e-05	3xKD_vs_Neg_in_ESCs
Kcnd1	162.78	0.6158	0.195302	3.15307	0.00161564	0.00591528	3xKD_vs_Neg_in_ESCs
Kcng3	32.5713	1.30768	0.361254	3.61985	0.000294779	0.00130616	3xKD_vs_Neg_in_ESCs
Kcnj3	44.739	-1.57971	0.442229	-3.57216	0.000354049	0.00154177	3xKD_vs_Neg_in_ESCs
Kcnj4	65.8591	0.742324	0.24223	3.06454	0.00218007	0.0076823	3xKD_vs_Neg_in_ESCs
Kcnk1	188.911	1.2239	0.161954	7.55709	4.1219e-14	7.67304e-13	3xKD_vs_Neg_in_ESCs
Kctd13	255.755	0.751301	0.125014	6.00972	1.85844e-09	2.04839e-08	3xKD_vs_Neg_in_ESCs
Kctd2	270.635	0.679476	0.136732	4.9694	6.71602e-07	4.98582e-06	3xKD_vs_Neg_in_ESCs
Kctd7	128.586	0.87956	0.199424	4.4105	1.03134e-05	6.24036e-05	3xKD_vs_Neg_in_ESCs
Kctd8	18.7388	-1.38731	0.45827	-3.02729	0.00246761	0.00858077	3xKD_vs_Neg_in_ESCs
Kdm4b	1628.23	0.668545	0.0952242	7.02074	2.20689e-12	3.45686e-11	3xKD_vs_Neg_in_ESCs
Kdm5d	118.352	-3.11941	0.291097	-10.716	8.5583e-27	4.59894e-25	3xKD_vs_Neg_in_ESCs
Kdm6b	3175.45	0.682414	0.0551798	12.3671	3.93798e-35	3.38007e-33	3xKD_vs_Neg_in_ESCs
Khdrbs3	405.969	-0.937624	0.196624	-4.7686	1.85507e-06	1.28661e-05	3xKD_vs_Neg_in_ESCs
Khk	37.6114	1.40355	0.334386	4.1974	2.69999e-05	0.000149623	3xKD_vs_Neg_in_ESCs
Khnyn	1429.58	1.38173	0.0679699	20.3286	7.1802e-92	5.23851e-89	3xKD_vs_Neg_in_ESCs
Kif17	52.2029	1.34897	0.24422	5.52359	3.3214e-08	3.04894e-07	3xKD_vs_Neg_in_ESCs
Kif19a	45.8456	2.13954	0.393074	5.44311	5.23583e-08	4.62592e-07	3xKD_vs_Neg_in_ESCs
Kif21a	312.417	1.02818	0.243253	4.22679	2.37044e-05	0.000133032	3xKD_vs_Neg_in_ESCs
Kif26a	626.074	1.30579	0.13382	9.75783	1.70768e-22	6.67896e-21	3xKD_vs_Neg_in_ESCs
Kif3c	343.587	1.09843	0.200816	5.46983	4.50469e-08	4.03064e-07	3xKD_vs_Neg_in_ESCs
Kif5c	436.314	-0.990208	0.216541	-4.57284	4.81158e-06	3.07517e-05	3xKD_vs_Neg_in_ESCs
Kin	132.856	-0.759588	0.189091	-4.01705	5.89319e-05	0.00030435	3xKD_vs_Neg_in_ESCs
Kirrel2	330.643	1.45577	0.219598	6.62924	3.37431e-11	4.59822e-10	3xKD_vs_Neg_in_ESCs
Kis2	59.2824	-1.71707	0.432452	-3.97055	7.17054e-05	0.00036466	3xKD_vs_Neg_in_ESCs
Kitl	60.2636	-1.10567	0.344905	-3.20571	0.00134731	0.00503068	3xKD_vs_Neg_in_ESCs
Klc3	106.483	1.34847	0.214354	6.29085	3.15736e-10	3.86649e-09	3xKD_vs_Neg_in_ESCs
Klf2	3113.64	-0.851965	0.0372558	-22.868	9.67513e-116	9.65934e-113	3xKD_vs_Neg_in_ESCs
Klf4	2775.2	-0.652668	0.130109	-5.01633	5.26676e-07	3.99621e-06	3xKD_vs_Neg_in_ESCs
Klf5	3892.7	-0.972989	0.0407093	-23.9009	2.99773e-126	5.16945e-123	3xKD_vs_Neg_in_ESCs
Klf8	601.738	-0.83446	0.246117	-3.3905	0.000697642	0.00281937	3xKD_vs_Neg_in_ESCs
Klf9	3769.9	-0.622785	0.0641879	-9.70254	2.94095e-22	1.12247e-20	3xKD_vs_Neg_in_ESCs
Klhl13	4246.45	1.05884	0.075677	13.9915	1.75639e-44	2.50504e-42	3xKD_vs_Neg_in_ESCs
Klhl18	192.513	-1.16982	0.160497	-7.28872	3.12907e-13	5.35215e-12	3xKD_vs_Neg_in_ESCs
Klhl3	46.4463	-1.85467	0.296317	-6.25908	3.8726e-10	4.68491e-09	3xKD_vs_Neg_in_ESCs
Klhl30	12.7569	2.20787	0.624919	3.53305	0.00041079	0.00175581	3xKD_vs_Neg_in_ESCs
Klhl34	21.0643	-1.43787	0.391054	-3.6769	0.000236084	0.0010747	3xKD_vs_Neg_in_ESCs
Klk13	7.27706	3.21368	1.02108	3.14733	0.00164772	0.00601878	3xKD_vs_Neg_in_ESCs
Klk8	53.3843	1.13794	0.267102	4.26032	2.04132e-05	0.000116177	3xKD_vs_Neg_in_ESCs
Kmt5c	1291.7	0.61889	0.0663138	9.33274	1.0317e-20	3.49471e-19	3xKD_vs_Neg_in_ESCs
Knop1	1823.77	-0.726191	0.0820853	-8.84679	9.00757e-19	2.55403e-17	3xKD_vs_Neg_in_ESCs
Krba1	915.539	-0.659198	0.0874928	-7.53432	4.90895e-14	9.06698e-13	3xKD_vs_Neg_in_ESCs
Krcc1	284.347	-0.746763	0.244743	-3.05121	0.00227919	0.00799298	3xKD_vs_Neg_in_ESCs
Krr1	1302.28	-0.766534	0.0784753	-9.76784	1.5472e-22	6.09786e-21	3xKD_vs_Neg_in_ESCs
Krt18	219.5	1.12896	0.139018	8.12098	4.62418e-16	1.04176e-14	3xKD_vs_Neg_in_ESCs
Krt19	348.58	1.48189	0.166724	8.88827	6.20676e-19	1.78388e-17	3xKD_vs_Neg_in_ESCs
Krt20	19.9094	2.8684	0.671427	4.27209	1.93646e-05	0.000110741	3xKD_vs_Neg_in_ESCs
Krt42	19.7352	1.33808	0.443387	3.01786	0.00254569	0.00881834	3xKD_vs_Neg_in_ESCs
Krt7	40.7584	2.09511	0.479811	4.36653	1.26239e-05	7.50194e-05	3xKD_vs_Neg_in_ESCs
Krt8	139.076	0.808591	0.16732	4.83261	1.34753e-06	9.61316e-06	3xKD_vs_Neg_in_ESCs
Kti12	482.584	-0.975035	0.0910701	-10.7064	9.49613e-27	5.08848e-25	3xKD_vs_Neg_in_ESCs
Ktn1	1993.82	0.586764	0.083735	7.0074	2.42792e-12	3.79056e-11	3xKD_vs_Neg_in_ESCs
Ky	12.7947	-2.92698	0.92485	-3.16482	0.00155179	0.00570709	3xKD_vs_Neg_in_ESCs
L1td1	7605.74	-0.808552	0.0850013	-9.51222	1.86629e-21	6.76895e-20	3xKD_vs_Neg_in_ESCs
L3hypdh	58.6965	1.55743	0.279089	5.58039	2.39987e-08	2.24473e-07	3xKD_vs_Neg_in_ESCs
Lacc1	101.54	0.674275	0.172054	3.91897	8.89268e-05	0.000443559	3xKD_vs_Neg_in_ESCs
Lag3	28.2699	1.66368	0.484203	3.43592	0.000590541	0.00242835	3xKD_vs_Neg_in_ESCs
Lamb1	351.031	1.01201	0.150014	6.74611	1.51865e-11	2.16596e-10	3xKD_vs_Neg_in_ESCs
Lamb2	316.516	1.23868	0.339032	3.65359	0.000258598	0.00116544	3xKD_vs_Neg_in_ESCs
Large2	214.744	1.58291	0.35774	4.42475	9.6555e-06	5.87789e-05	3xKD_vs_Neg_in_ESCs
Lasp1	2771.84	1.02551	0.0796349	12.8777	6.01111e-38	6.44207e-36	3xKD_vs_Neg_in_ESCs
Lbh	68.501	2.09615	0.28485	7.35879	1.85578e-13	3.25044e-12	3xKD_vs_Neg_in_ESCs
Lbr	3543.39	0.690625	0.0859586	8.03439	9.4047e-16	2.06479e-14	3xKD_vs_Neg_in_ESCs
Lcmt2	291.204	-1.69653	0.136651	-12.4151	2.16507e-35	1.89259e-33	3xKD_vs_Neg_in_ESCs
Lcorl	829.305	1.15182	0.158017	7.28923	3.11739e-13	5.33697e-12	3xKD_vs_Neg_in_ESCs
Ldc1	126.815	2.47558	0.413489	5.98705	2.13681e-09	2.32682e-08	3xKD_vs_Neg_in_ESCs
Ldhb	2230.67	1.6216	0.0823627	19.6885	2.70505e-86	1.55491e-83	3xKD_vs_Neg_in_ESCs
Ldlrad3	610.665	0.806836	0.0875201	9.21886	3.00271e-20	9.68681e-19	3xKD_vs_Neg_in_ESCs
Ldlrap1	515.58	0.617287	0.147628	4.18138	2.89745e-05	0.000159587	3xKD_vs_Neg_in_ESCs
Lef1	2266.17	-0.65986	0.184542	-3.57566	0.000349349	0.0015234	3xKD_vs_Neg_in_ESCs
Lgi2	82.6197	0.924532	0.187557	4.92933	8.251e-07	6.03134e-06	3xKD_vs_Neg_in_ESCs
Lifr	1179.56	-1.05667	0.250103	-4.22496	2.38985e-05	0.000134003	3xKD_vs_Neg_in_ESCs
Limch1	108.106	-0.799731	0.245514	-3.25737	0.0011245	0.00430574	3xKD_vs_Neg_in_ESCs
Limd2	326.03	1.2154	0.161581	7.52197	5.3956e-14	9.92718e-13	3xKD_vs_Neg_in_ESCs
Lin28b	621.22	-0.710442	0.108239	-6.56362	5.25174e-11	7.00564e-10	3xKD_vs_Neg_in_ESCs
Lipa	125.226	0.596542	0.157318	3.79195	0.000149468	0.000710058	3xKD_vs_Neg_in_ESCs
Lipg	59.98	1.27356	0.234396	5.43335	5.53065e-08	4.866e-07	3xKD_vs_Neg_in_ESCs
Lipo2	39.2776	-1.23907	0.285256	-4.34373	1.40081e-05	8.26755e-05	3xKD_vs_Neg_in_ESCs
Lipo3	274.445	-1.10086	0.143281	-7.68324	1.55115e-14	3.00242e-13	3xKD_vs_Neg_in_ESCs
Litaf	699.92	0.854507	0.0698008	12.2421	1.85221e-34	1.54777e-32	3xKD_vs_Neg_in_ESCs
Lix1	23.1654	-1.22893	0.353226	-3.47915	0.000503005	0.00209888	3xKD_vs_Neg_in_ESCs
Llgl2	1881.43	0.92829	0.0735528	12.6207	1.62292e-36	1.60339e-34	3xKD_vs_Neg_in_ESCs
Lmf1	199.564	0.83033	0.200813	4.13484	3.55198e-05	0.000191849	3xKD_vs_Neg_in_ESCs
Lmntd2	65.6735	1.14186	0.242206	4.71442	2.42405e-06	1.6475e-05	3xKD_vs_Neg_in_ESCs
Lmo2	25.93	1.50915	0.389086	3.8787	0.000105017	0.000515679	3xKD_vs_Neg_in_ESCs
Lmx1a	69.3482	-1.48359	0.260577	-5.69349	1.24469e-08	1.21641e-07	3xKD_vs_Neg_in_ESCs
Lmx1b	100.348	1.07251	0.243018	4.41331	1.01803e-05	6.17757e-05	3xKD_vs_Neg_in_ESCs
Lockd	67.6695	1.85409	0.284391	6.51949	7.05467e-11	9.30598e-10	3xKD_vs_Neg_in_ESCs
Lonrf2	121.139	-0.93324	0.203172	-4.59336	4.36164e-06	2.81606e-05	3xKD_vs_Neg_in_ESCs
Loxl2	1173.33	1.35797	0.0784779	17.3038	4.40021e-67	1.34625e-64	3xKD_vs_Neg_in_ESCs
Lpar2	266.291	1.25433	0.135892	9.23034	2.69777e-20	8.7477e-19	3xKD_vs_Neg_in_ESCs
Lpar4	55.4256	-1.72121	0.32584	-5.28237	1.27526e-07	1.06378e-06	3xKD_vs_Neg_in_ESCs
Lpar6	151.172	-1.13971	0.177319	-6.42746	1.29753e-10	1.6619e-09	3xKD_vs_Neg_in_ESCs
Lpcat3	556.83	0.649668	0.195521	3.32275	0.000891346	0.00350279	3xKD_vs_Neg_in_ESCs
Lpcat4	348.274	0.928512	0.147222	6.30689	2.84704e-10	3.50912e-09	3xKD_vs_Neg_in_ESCs
Lpin1	1335	1.22337	0.0998307	12.2545	1.58992e-34	1.33448e-32	3xKD_vs_Neg_in_ESCs
Lpp	1819.78	0.798621	0.0943919	8.46069	2.6581e-17	6.72285e-16	3xKD_vs_Neg_in_ESCs
Lratd2	81.7737	0.939953	0.209927	4.47753	7.55121e-06	4.67642e-05	3xKD_vs_Neg_in_ESCs
Lrif1	270.738	-1.16396	0.181206	-6.42341	1.33255e-10	1.70446e-09	3xKD_vs_Neg_in_ESCs
Lrp1	2613.88	0.829769	0.123378	6.72544	1.75067e-11	2.47086e-10	3xKD_vs_Neg_in_ESCs
Lrp1b	41.9764	-0.966227	0.320612	-3.01369	0.00258089	0.00892886	3xKD_vs_Neg_in_ESCs
Lrp4	243.913	0.731549	0.118875	6.15392	7.55907e-10	8.84019e-09	3xKD_vs_Neg_in_ESCs
Lrp5	1546.13	0.728857	0.0547012	13.3243	1.67109e-40	2.03198e-38	3xKD_vs_Neg_in_ESCs
Lrp8	353.324	1.97919	0.1741	11.3681	6.02586e-30	3.94153e-28	3xKD_vs_Neg_in_ESCs
Lrp8os2	114.671	-1.71304	0.433386	-3.95269	7.72761e-05	0.000389646	3xKD_vs_Neg_in_ESCs
Lrr1	200.237	-0.876019	0.158516	-5.52636	3.26935e-08	3.00321e-07	3xKD_vs_Neg_in_ESCs
Lrrc14	234.654	-1.49405	0.269805	-5.53752	3.06777e-08	2.829e-07	3xKD_vs_Neg_in_ESCs
Lrrc15	70.177	-1.8717	0.219902	-8.51152	1.71663e-17	4.38852e-16	3xKD_vs_Neg_in_ESCs
Lrrc2	230.793	0.773178	0.194119	3.98301	6.80476e-05	0.000347642	3xKD_vs_Neg_in_ESCs
Lrrc38	5.29531	2.84248	0.870778	3.2643	0.00109735	0.004212	3xKD_vs_Neg_in_ESCs
Lrrc49	74.6343	-0.851979	0.223709	-3.80843	0.000139854	0.000668883	3xKD_vs_Neg_in_ESCs
Lrrc51	33.1726	1.50921	0.395693	3.81409	0.000136684	0.000654902	3xKD_vs_Neg_in_ESCs
Lrrc61	112.27	1.1826	0.358468	3.29904	0.000970147	0.0037695	3xKD_vs_Neg_in_ESCs
Lrrc8c	205.876	1.20757	0.276841	4.36197	1.28898e-05	7.6456e-05	3xKD_vs_Neg_in_ESCs
Lrrk2	122.476	-2.17159	0.453255	-4.7911	1.65872e-06	1.16534e-05	3xKD_vs_Neg_in_ESCs
Lrrn2	70.0879	-2.28326	0.249654	-9.14569	5.92514e-20	1.87012e-18	3xKD_vs_Neg_in_ESCs
Lsr	574.574	0.618961	0.084439	7.33027	2.29695e-13	3.99732e-12	3xKD_vs_Neg_in_ESCs
Ltbp3	133.948	3.13045	0.316167	9.90124	4.11135e-23	1.7178e-21	3xKD_vs_Neg_in_ESCs
Ltk	43.712	0.871675	0.224697	3.87933	0.000104747	0.000514485	3xKD_vs_Neg_in_ESCs
Ly6a	65.8816	-1.52286	0.265686	-5.73182	9.93604e-09	9.8679e-08	3xKD_vs_Neg_in_ESCs
Ly6e	775.485	0.686516	0.085572	8.02267	1.03469e-15	2.26378e-14	3xKD_vs_Neg_in_ESCs
Lypla2	240.693	-0.812644	0.110702	-7.34085	2.12235e-13	3.70026e-12	3xKD_vs_Neg_in_ESCs
Lyrm9	154.203	1.11926	0.345515	3.23939	0.00119786	0.00454689	3xKD_vs_Neg_in_ESCs
Lztfl1	192.707	-0.911283	0.136762	-6.66327	2.67792e-11	3.69168e-10	3xKD_vs_Neg_in_ESCs
Lzts2	833.78	0.590441	0.100133	5.89658	3.71112e-09	3.91962e-08	3xKD_vs_Neg_in_ESCs
Mab21l3	48.8497	1.05192	0.240345	4.3767	1.20492e-05	7.1823e-05	3xKD_vs_Neg_in_ESCs
Mad2l2	303.062	0.848505	0.183769	4.61725	3.88861e-06	2.54005e-05	3xKD_vs_Neg_in_ESCs
Madd	316.083	-1.05624	0.335985	-3.14372	0.00166812	0.00608396	3xKD_vs_Neg_in_ESCs
Mael	646.728	1.12791	0.123839	9.10788	8.40038e-20	2.62083e-18	3xKD_vs_Neg_in_ESCs
Maf	14.6028	-1.97715	0.489754	-4.03703	5.41313e-05	0.000282325	3xKD_vs_Neg_in_ESCs
Mafa	299.261	1.11015	0.118141	9.39685	5.62221e-21	1.96298e-19	3xKD_vs_Neg_in_ESCs
Maff	242.734	1.3452	0.136647	9.84438	7.24858e-23	2.95695e-21	3xKD_vs_Neg_in_ESCs
Magea13	78.7089	-0.950676	0.203221	-4.67804	2.89628e-06	1.93654e-05	3xKD_vs_Neg_in_ESCs
Magea2	56.9453	-1.51982	0.242681	-6.26261	3.78591e-10	4.58296e-09	3xKD_vs_Neg_in_ESCs
Magea4	195.966	-1.17496	0.140913	-8.33821	7.54251e-17	1.82725e-15	3xKD_vs_Neg_in_ESCs
Magea5	137.897	-1.19375	0.190166	-6.27741	3.44262e-10	4.19956e-09	3xKD_vs_Neg_in_ESCs
Magea8	95.4098	-0.923888	0.183186	-5.04343	4.5725e-07	3.50306e-06	3xKD_vs_Neg_in_ESCs
Magec2	58.4438	1.44599	0.269575	5.36396	8.14179e-08	7.01369e-07	3xKD_vs_Neg_in_ESCs
Magee1	113.848	0.674628	0.171938	3.92368	8.72061e-05	0.000435778	3xKD_vs_Neg_in_ESCs
Magef1	71.6196	1.89335	0.362395	5.22455	1.74582e-07	1.42498e-06	3xKD_vs_Neg_in_ESCs
Mak16	1631.93	-0.706189	0.0814561	-8.66957	4.33749e-18	1.16212e-16	3xKD_vs_Neg_in_ESCs
Mall	23.8014	2.23207	0.352108	6.33918	2.30987e-10	2.87883e-09	3xKD_vs_Neg_in_ESCs
Maml2	43.4811	-1.93243	0.330078	-5.85446	4.7856e-09	4.96597e-08	3xKD_vs_Neg_in_ESCs
Man1a	84.6801	0.784581	0.249129	3.14929	0.00163666	0.005983	3xKD_vs_Neg_in_ESCs
Man2a1	1021.48	0.90978	0.0969549	9.38354	6.37932e-21	2.20418e-19	3xKD_vs_Neg_in_ESCs
Manba	511.704	-2.87229	0.152846	-18.7921	8.76792e-79	3.95997e-76	3xKD_vs_Neg_in_ESCs
Map10	497.241	-0.990273	0.0916148	-10.8091	3.11743e-27	1.72404e-25	3xKD_vs_Neg_in_ESCs
Map2	128.381	1.20508	0.312413	3.85733	0.000114634	0.000556564	3xKD_vs_Neg_in_ESCs
Map2k2	1159.25	-0.628309	0.0742865	-8.45791	2.7222e-17	6.87581e-16	3xKD_vs_Neg_in_ESCs
Map3k11	434.594	-0.89155	0.278801	-3.1978	0.00138482	0.00515645	3xKD_vs_Neg_in_ESCs
Map3k13	57.4606	1.13811	0.231533	4.91555	8.85341e-07	6.4419e-06	3xKD_vs_Neg_in_ESCs
Map3k7	1561.07	-0.734443	0.119926	-6.12413	9.11807e-10	1.05271e-08	3xKD_vs_Neg_in_ESCs
Map6d1	51.6339	1.00465	0.226387	4.43776	9.09011e-06	5.55689e-05	3xKD_vs_Neg_in_ESCs
Map7	921.498	0.757061	0.177463	4.26603	1.98981e-05	0.000113415	3xKD_vs_Neg_in_ESCs
Map7d1	1181.05	0.658278	0.141118	4.66472	3.09039e-06	2.05906e-05	3xKD_vs_Neg_in_ESCs
Mapk13	105.817	1.10137	0.223751	4.9223	8.55326e-07	6.23547e-06	3xKD_vs_Neg_in_ESCs
Mapk8ip3	1127.07	0.73139	0.0859216	8.51229	1.70526e-17	4.36532e-16	3xKD_vs_Neg_in_ESCs
Mapkbp1	429.065	0.62693	0.171279	3.66029	0.000251932	0.00113892	3xKD_vs_Neg_in_ESCs
Mapre3	206.414	0.913297	0.265922	3.43445	0.000593763	0.00243948	3xKD_vs_Neg_in_ESCs
Mark2	1452.27	-0.740533	0.09603	-7.71148	1.24364e-14	2.41956e-13	3xKD_vs_Neg_in_ESCs
Mars2	427.559	-0.781855	0.0879347	-8.89132	6.03862e-19	1.74348e-17	3xKD_vs_Neg_in_ESCs
Mat2a	3570.96	-1.03404	0.0552937	-18.7009	4.86448e-78	2.09714e-75	3xKD_vs_Neg_in_ESCs
Matn2	47.7168	1.79895	0.386798	4.65086	3.3055e-06	2.18932e-05	3xKD_vs_Neg_in_ESCs
Matn3	19.136	1.80461	0.551959	3.26947	0.00107749	0.00414414	3xKD_vs_Neg_in_ESCs
Max	733.272	-0.703166	0.192898	-3.64527	0.000267114	0.0011987	3xKD_vs_Neg_in_ESCs
Mboat2	510.871	0.794869	0.127949	6.21236	5.21932e-10	6.23852e-09	3xKD_vs_Neg_in_ESCs
Mc5r	26.6201	-2.28256	0.428761	-5.32363	1.01716e-07	8.61364e-07	3xKD_vs_Neg_in_ESCs
Mcc	329.335	-0.81449	0.0977636	-8.33122	8.00168e-17	1.93355e-15	3xKD_vs_Neg_in_ESCs
Mcm3ap	3566.34	-0.602777	0.0851002	-7.08315	1.40915e-12	2.25952e-11	3xKD_vs_Neg_in_ESCs
Mcm9	589.701	-0.671591	0.10346	-6.49134	8.50785e-11	1.10918e-09	3xKD_vs_Neg_in_ESCs
Mcrip2	94.2937	0.965405	0.268657	3.59345	0.000326325	0.00143024	3xKD_vs_Neg_in_ESCs
Mdc1	4508.55	0.738549	0.0937944	7.87413	3.43135e-15	7.05958e-14	3xKD_vs_Neg_in_ESCs
Mdfi	194.653	1.34477	0.172745	7.78474	6.98582e-15	1.39049e-13	3xKD_vs_Neg_in_ESCs
Mdk	2596.46	0.857212	0.0584369	14.669	1.01794e-48	1.69379e-46	3xKD_vs_Neg_in_ESCs
Me1	637.367	-1.08117	0.132273	-8.17377	2.98894e-16	6.84797e-15	3xKD_vs_Neg_in_ESCs
Me2	1012.9	-0.948709	0.0761805	-12.4534	1.33964e-35	1.19867e-33	3xKD_vs_Neg_in_ESCs
Meak7	217.757	0.971816	0.257629	3.77215	0.000161847	0.000762752	3xKD_vs_Neg_in_ESCs
Mecom	53.3141	-1.6934	0.294095	-5.758	8.51139e-09	8.54246e-08	3xKD_vs_Neg_in_ESCs
Med17	1068.72	-0.694786	0.082642	-8.40717	4.20009e-17	1.04693e-15	3xKD_vs_Neg_in_ESCs
Med27	352.091	-0.626321	0.115436	-5.42571	5.77244e-08	5.06464e-07	3xKD_vs_Neg_in_ESCs
Mef2b	65.0036	1.80266	0.264726	6.80951	9.79315e-12	1.42568e-10	3xKD_vs_Neg_in_ESCs
Megf10	43.8077	-1.42261	0.311846	-4.56192	5.06878e-06	3.22758e-05	3xKD_vs_Neg_in_ESCs
Megf6	117.998	1.70783	0.482834	3.53709	0.00040456	0.00173528	3xKD_vs_Neg_in_ESCs
Meioc	404.079	0.832327	0.206038	4.03967	5.35261e-05	0.000279553	3xKD_vs_Neg_in_ESCs
Meis2	480.423	-2.54491	0.414559	-6.13885	8.31213e-10	9.67318e-09	3xKD_vs_Neg_in_ESCs
Meltf	29.1956	2.34996	0.328506	7.15347	8.4613e-13	1.38364e-11	3xKD_vs_Neg_in_ESCs
Mertk	141.981	0.725802	0.163362	4.44291	8.87504e-06	5.43944e-05	3xKD_vs_Neg_in_ESCs
Metap1d	205.054	-0.699574	0.136594	-5.12155	3.03027e-07	2.39605e-06	3xKD_vs_Neg_in_ESCs
Mettl13	729.033	-0.603094	0.149775	-4.02667	5.65713e-05	0.000293586	3xKD_vs_Neg_in_ESCs
Mettl17	213.549	-2.11523	0.511238	-4.13747	3.51158e-05	0.000190155	3xKD_vs_Neg_in_ESCs
Mettl22	218.759	1.00983	0.138891	7.27068	3.57679e-13	6.06328e-12	3xKD_vs_Neg_in_ESCs
Mettl25	122.402	-0.7895	0.167547	-4.71211	2.4516e-06	1.66376e-05	3xKD_vs_Neg_in_ESCs
Mettl26	177.576	0.676733	0.209528	3.22979	0.00123881	0.00467641	3xKD_vs_Neg_in_ESCs
Mettl8	194.075	-0.652875	0.131239	-4.9747	6.53485e-07	4.86498e-06	3xKD_vs_Neg_in_ESCs
Mfap1a	816.26	-0.745816	0.102578	-7.27075	3.57506e-13	6.06328e-12	3xKD_vs_Neg_in_ESCs
Mfap1b	531.445	-0.619679	0.129525	-4.78424	1.71633e-06	1.20004e-05	3xKD_vs_Neg_in_ESCs
Mfge8	1128.99	0.941441	0.115542	8.14803	3.69887e-16	8.40287e-15	3xKD_vs_Neg_in_ESCs
Mfhas1	302.647	0.786452	0.153285	5.13064	2.88753e-07	2.28986e-06	3xKD_vs_Neg_in_ESCs
Mfng	78.4056	0.97015	0.248298	3.9072	9.33713e-05	0.000463776	3xKD_vs_Neg_in_ESCs
Mfsd1	1269.23	-0.812976	0.0752079	-10.8097	3.09611e-27	1.72229e-25	3xKD_vs_Neg_in_ESCs
Mfsd13a	187.288	1.18654	0.285265	4.15945	3.19019e-05	0.000174093	3xKD_vs_Neg_in_ESCs
Mfsd5	599.196	-0.825883	0.0755293	-10.9346	7.87494e-28	4.62476e-26	3xKD_vs_Neg_in_ESCs
Mgarp	150.503	0.9696	0.149282	6.49507	8.29958e-11	1.08351e-09	3xKD_vs_Neg_in_ESCs
Mgat2	684.737	-0.887238	0.0883652	-10.0406	1.01078e-23	4.4798e-22	3xKD_vs_Neg_in_ESCs
Mgat5b	181.573	0.936947	0.21138	4.43253	9.31341e-06	5.68058e-05	3xKD_vs_Neg_in_ESCs
Mgl2	27.9279	-1.62234	0.372923	-4.35034	1.35927e-05	8.04244e-05	3xKD_vs_Neg_in_ESCs
Mgll	122.749	-2.05064	0.437377	-4.68849	2.75234e-06	1.85007e-05	3xKD_vs_Neg_in_ESCs
Mia2	535.602	-0.668584	0.186054	-3.59349	0.000326282	0.00143024	3xKD_vs_Neg_in_ESCs
Micall2	239.632	1.97205	0.131037	15.0495	3.47934e-51	6.34612e-49	3xKD_vs_Neg_in_ESCs
Mid1ip1	486.542	0.987832	0.142689	6.92297	4.42257e-12	6.70061e-11	3xKD_vs_Neg_in_ESCs
Midn	2612.08	0.675411	0.116285	5.80824	6.31342e-09	6.44213e-08	3xKD_vs_Neg_in_ESCs
Minar1	27.8098	1.43463	0.455067	3.15257	0.00161839	0.00592421	3xKD_vs_Neg_in_ESCs
Mip	5.20774	3.74746	1.15659	3.24009	0.0011949	0.00453958	3xKD_vs_Neg_in_ESCs
Mipol1	240.365	1.33439	0.184621	7.22769	4.91264e-13	8.21762e-12	3xKD_vs_Neg_in_ESCs
Mir17hg	322.186	-0.905392	0.152562	-5.93458	2.946e-09	3.15543e-08	3xKD_vs_Neg_in_ESCs
Mir291b	21.0671	-1.33299	0.447861	-2.97635	0.00291705	0.00993776	3xKD_vs_Neg_in_ESCs
Mir9-3hg	70.6718	-1.27724	0.227294	-5.61932	1.91708e-08	1.81554e-07	3xKD_vs_Neg_in_ESCs
Mirg	610.811	-1.1872	0.196909	-6.02917	1.64805e-09	1.83032e-08	3xKD_vs_Neg_in_ESCs
Misp3	54.5716	1.58844	0.387191	4.10248	4.08751e-05	0.000217798	3xKD_vs_Neg_in_ESCs
Mitf	254.36	-0.864419	0.245188	-3.52553	0.000422632	0.00180277	3xKD_vs_Neg_in_ESCs
Mix23	1341.89	0.821777	0.0907798	9.05243	1.39827e-19	4.28494e-18	3xKD_vs_Neg_in_ESCs
Mkks	352.43	-0.890263	0.225897	-3.94102	8.11375e-05	0.000407276	3xKD_vs_Neg_in_ESCs
Mlc1	14.0945	-1.88031	0.618835	-3.03846	0.00237787	0.00828543	3xKD_vs_Neg_in_ESCs
Mlh3	585.196	-0.613898	0.0832107	-7.37762	1.61139e-13	2.84576e-12	3xKD_vs_Neg_in_ESCs
Mllt11	165.606	1.06581	0.172043	6.195	5.82859e-10	6.91881e-09	3xKD_vs_Neg_in_ESCs
Mllt6	1887.49	-1.02156	0.179662	-5.68601	1.30039e-08	1.26563e-07	3xKD_vs_Neg_in_ESCs
Mlxip	1131.7	0.828197	0.254865	3.24955	0.00115586	0.00440917	3xKD_vs_Neg_in_ESCs
Mlxipl	162.503	0.886657	0.241115	3.67732	0.000235699	0.00107321	3xKD_vs_Neg_in_ESCs
Mlycd	1595.54	1.0783	0.0697696	15.4552	6.9599e-54	1.40449e-51	3xKD_vs_Neg_in_ESCs
Mmd	101.494	0.851085	0.213565	3.98513	6.74442e-05	0.000345024	3xKD_vs_Neg_in_ESCs
Mmd2	9.88817	1.89472	0.564581	3.35598	0.00079084	0.00315223	3xKD_vs_Neg_in_ESCs
Mmp11	210.314	1.14227	0.169479	6.73989	1.58511e-11	2.25653e-10	3xKD_vs_Neg_in_ESCs
Mmp15	257.874	1.26373	0.215144	5.87391	4.25641e-09	4.46076e-08	3xKD_vs_Neg_in_ESCs
Mmp17	392.946	1.07411	0.152129	7.06049	1.65921e-12	2.63819e-11	3xKD_vs_Neg_in_ESCs
Mmp2	277.326	1.02887	0.201166	5.11452	3.14535e-07	2.48084e-06	3xKD_vs_Neg_in_ESCs
Mmp25	146.229	1.49634	0.358186	4.17756	2.94649e-05	0.0001621	3xKD_vs_Neg_in_ESCs
Mms22l	1266.62	-0.730215	0.102384	-7.13214	9.88188e-13	1.61039e-11	3xKD_vs_Neg_in_ESCs
Mn1	224.985	0.993523	0.203913	4.87228	1.10317e-06	7.93557e-06	3xKD_vs_Neg_in_ESCs
Mnd1	210.51	0.901387	0.156184	5.77132	7.86514e-09	7.94007e-08	3xKD_vs_Neg_in_ESCs
Mnx1	29.3216	1.80923	0.428474	4.2225	2.41607e-05	0.000135313	3xKD_vs_Neg_in_ESCs
Moap1	229.17	-0.856189	0.145152	-5.89857	3.66667e-09	3.87482e-08	3xKD_vs_Neg_in_ESCs
Mob1b	498.464	-1.23798	0.115001	-10.7649	5.04179e-27	2.73251e-25	3xKD_vs_Neg_in_ESCs
Mob2	255.528	-0.737063	0.139021	-5.30179	1.14671e-07	9.64606e-07	3xKD_vs_Neg_in_ESCs
Mob3c	41.6187	-1.15125	0.372716	-3.08881	0.00200957	0.00714652	3xKD_vs_Neg_in_ESCs
Mocos	49.8365	1.80539	0.275931	6.5429	6.03365e-11	8.02611e-10	3xKD_vs_Neg_in_ESCs
Mocs3	272.83	-1.7286	0.126062	-13.7123	8.56976e-43	1.15291e-40	3xKD_vs_Neg_in_ESCs
Mon1b	367.82	-0.726549	0.0948406	-7.66074	1.84864e-14	3.53141e-13	3xKD_vs_Neg_in_ESCs
Mov10	2098.52	0.731857	0.100412	7.28853	3.13364e-13	5.35514e-12	3xKD_vs_Neg_in_ESCs
Mphosph9	416.83	-0.581178	0.134896	-4.30833	1.64492e-05	9.57718e-05	3xKD_vs_Neg_in_ESCs
Mpp2	225.459	1.77503	0.219368	8.09156	5.89073e-16	1.3146e-14	3xKD_vs_Neg_in_ESCs
Mpp3	53.7419	1.21148	0.300353	4.0335	5.49511e-05	0.000286016	3xKD_vs_Neg_in_ESCs
Mras	240.817	-1.31538	0.232495	-5.65768	1.53432e-08	1.47739e-07	3xKD_vs_Neg_in_ESCs
Mrc1	136.164	-0.897331	0.187994	-4.7732	1.81326e-06	1.25992e-05	3xKD_vs_Neg_in_ESCs
Mrc2	155.708	2.36584	0.471697	5.0156	5.28692e-07	4.00427e-06	3xKD_vs_Neg_in_ESCs
Mrm2	142.603	-0.71574	0.147988	-4.83646	1.3217e-06	9.43951e-06	3xKD_vs_Neg_in_ESCs
Mrm3	186.208	-1.1534	0.1359	-8.48714	2.11778e-17	5.39223e-16	3xKD_vs_Neg_in_ESCs
Mrnip	167.495	0.839726	0.161993	5.18372	2.17502e-07	1.75342e-06	3xKD_vs_Neg_in_ESCs
Mroh7	12.4462	2.56083	0.811689	3.15494	0.00160533	0.00588093	3xKD_vs_Neg_in_ESCs
Mrpl14	151.611	0.625498	0.14199	4.40522	1.05676e-05	6.3799e-05	3xKD_vs_Neg_in_ESCs
Mrpl20	269.295	-0.737613	0.13851	-5.32535	1.0076e-07	8.5365e-07	3xKD_vs_Neg_in_ESCs
Mrps11	304.38	-0.855879	0.10832	-7.90139	2.75816e-15	5.76841e-14	3xKD_vs_Neg_in_ESCs
Mrps2	1456.56	-0.608827	0.0568834	-10.7031	9.84539e-27	5.26077e-25	3xKD_vs_Neg_in_ESCs
Mrps7	775.73	-0.736185	0.0764797	-9.6259	6.21626e-22	2.33036e-20	3xKD_vs_Neg_in_ESCs
Ms4a10	25.1745	-1.32037	0.43603	-3.02816	0.00246048	0.00855756	3xKD_vs_Neg_in_ESCs
Msantd7	228.962	-1.24344	0.13726	-9.05902	1.31625e-19	4.04011e-18	3xKD_vs_Neg_in_ESCs
Msc	28.886	-2.41464	0.441728	-5.46634	4.59418e-08	4.10297e-07	3xKD_vs_Neg_in_ESCs
Msh5	52.9208	1.08649	0.354084	3.06844	0.00215177	0.00759527	3xKD_vs_Neg_in_ESCs
Msi1	937.25	0.813453	0.122476	6.64175	3.09981e-11	4.23634e-10	3xKD_vs_Neg_in_ESCs
Msmo1	1811.88	0.970595	0.122686	7.9112	2.54915e-15	5.34899e-14	3xKD_vs_Neg_in_ESCs
Mst1	26.2414	1.38024	0.429926	3.21042	0.0013254	0.00496182	3xKD_vs_Neg_in_ESCs
Mst1r	21.7348	2.21374	0.643444	3.44046	0.000580737	0.00239212	3xKD_vs_Neg_in_ESCs
mt-Cytb	8493.66	-0.76561	0.131432	-5.82512	5.70714e-09	5.85767e-08	3xKD_vs_Neg_in_ESCs
mt-Nd1	5807.32	-0.785749	0.115959	-6.77612	1.2345e-11	1.78078e-10	3xKD_vs_Neg_in_ESCs
mt-Nd6	798.696	0.960911	0.164935	5.82599	5.67742e-09	5.83397e-08	3xKD_vs_Neg_in_ESCs
Mterf3	310.008	-1.08498	0.301051	-3.60398	0.000313384	0.00137797	3xKD_vs_Neg_in_ESCs
Mterf4	324.212	-0.697675	0.121217	-5.75561	8.63315e-09	8.65551e-08	3xKD_vs_Neg_in_ESCs
Mthfd2	1408.05	0.826277	0.0889971	9.28431	1.62756e-20	5.37861e-19	3xKD_vs_Neg_in_ESCs
Mtif3	216.121	-0.732767	0.173329	-4.22761	2.36186e-05	0.000132629	3xKD_vs_Neg_in_ESCs
Mtmr10	310.406	-1.13239	0.187962	-6.02457	1.69565e-09	1.87769e-08	3xKD_vs_Neg_in_ESCs
Mtss1	2859.75	-0.615988	0.0705089	-8.73632	2.40833e-18	6.55431e-17	3xKD_vs_Neg_in_ESCs
Mttp	74.0834	0.756265	0.241562	3.13073	0.00174375	0.00632694	3xKD_vs_Neg_in_ESCs
Mtus2	242.304	-0.925288	0.29393	-3.14798	0.001644	0.00600637	3xKD_vs_Neg_in_ESCs
Muc17	32.2396	-2.02245	0.478589	-4.22587	2.38019e-05	0.0001335	3xKD_vs_Neg_in_ESCs
Muc2	70.9942	1.17113	0.206054	5.68363	1.31863e-08	1.28207e-07	3xKD_vs_Neg_in_ESCs
Muc3a	8.86299	2.30744	0.744094	3.10101	0.00192863	0.00690529	3xKD_vs_Neg_in_ESCs
Mul1	481.055	-0.679033	0.154054	-4.40775	1.0445e-05	6.31211e-05	3xKD_vs_Neg_in_ESCs
Mutyh	155.805	0.666007	0.181284	3.67383	0.000238945	0.0010859	3xKD_vs_Neg_in_ESCs
Mvb12a	325.508	0.620396	0.182902	3.39196	0.000693947	0.00280731	3xKD_vs_Neg_in_ESCs
Mvd	724.058	0.844139	0.0710475	11.8813	1.47988e-32	1.14113e-30	3xKD_vs_Neg_in_ESCs
Mvp	280.734	0.948169	0.190115	4.98734	6.12163e-07	4.57891e-06	3xKD_vs_Neg_in_ESCs
Mxd1	124.797	-0.791739	0.221376	-3.57644	0.000348303	0.00151919	3xKD_vs_Neg_in_ESCs
Mxra7	132.912	1.14238	0.186025	6.14101	8.19962e-10	9.55984e-09	3xKD_vs_Neg_in_ESCs
Myb	154.337	-0.902734	0.196968	-4.58315	4.5803e-06	2.94222e-05	3xKD_vs_Neg_in_ESCs
Myc	482.151	-2.07085	0.246546	-8.39943	4.48636e-17	1.1139e-15	3xKD_vs_Neg_in_ESCs
Mycn	1300.24	-1.08861	0.066371	-16.4019	1.85279e-60	4.50584e-58	3xKD_vs_Neg_in_ESCs
Myh14	202.959	0.996402	0.282055	3.53265	0.000411424	0.00175773	3xKD_vs_Neg_in_ESCs
Myh7b	377.099	0.707325	0.219352	3.22461	0.00126146	0.00475436	3xKD_vs_Neg_in_ESCs
Mylpf	776.166	-0.90778	0.263498	-3.44511	0.000570825	0.00235391	3xKD_vs_Neg_in_ESCs
Myo15b	80.2906	1.84858	0.314162	5.88417	4.0005e-09	4.19953e-08	3xKD_vs_Neg_in_ESCs
Myo18a	1544.05	0.92556	0.195859	4.72565	2.29383e-06	1.56394e-05	3xKD_vs_Neg_in_ESCs
Myo1f	183.332	-0.819392	0.202387	-4.04864	5.15157e-05	0.000269647	3xKD_vs_Neg_in_ESCs
Myo1g	44.2692	1.7927	0.42799	4.18863	2.80638e-05	0.000155157	3xKD_vs_Neg_in_ESCs
Myo5b	100.88	1.82491	0.25841	7.06206	1.64056e-12	2.61291e-11	3xKD_vs_Neg_in_ESCs
Myo9a	1462.78	-0.787615	0.208916	-3.77002	0.000163237	0.000768349	3xKD_vs_Neg_in_ESCs
Myof	559.294	-0.711945	0.102725	-6.93057	4.19159e-12	6.37101e-11	3xKD_vs_Neg_in_ESCs
Myom3	58.4167	-0.842001	0.265242	-3.17446	0.00150113	0.0055442	3xKD_vs_Neg_in_ESCs
Mypop	66.8399	-0.637526	0.204451	-3.11823	0.00181943	0.0065676	3xKD_vs_Neg_in_ESCs
Myrf	1874.22	1.8304	0.148115	12.358	4.40919e-35	3.76748e-33	3xKD_vs_Neg_in_ESCs
Myrip	42.2669	3.04614	0.629719	4.83729	1.3162e-06	9.40376e-06	3xKD_vs_Neg_in_ESCs
Mysm1	1088.61	-1.02205	0.181118	-5.64303	1.67079e-08	1.59905e-07	3xKD_vs_Neg_in_ESCs
N4bp2l1	72.4392	1.27866	0.254089	5.03233	4.84555e-07	3.7003e-06	3xKD_vs_Neg_in_ESCs
Naa12	1749.74	-0.979322	0.0536435	-18.2561	1.85002e-74	7.31106e-72	3xKD_vs_Neg_in_ESCs
Naa30	1381.76	-0.638003	0.125437	-5.08624	3.65226e-07	2.84633e-06	3xKD_vs_Neg_in_ESCs
Naa35	1045.16	-0.592096	0.107769	-5.49413	3.92647e-08	3.56029e-07	3xKD_vs_Neg_in_ESCs
Naaa	55.6072	0.721619	0.233225	3.09409	0.00197418	0.00703783	3xKD_vs_Neg_in_ESCs
Nabp1	1043.12	-0.727783	0.0800706	-9.08926	9.97119e-20	3.10071e-18	3xKD_vs_Neg_in_ESCs
Nacad	16.8595	3.03083	0.705391	4.29667	1.73381e-05	0.000100423	3xKD_vs_Neg_in_ESCs
Nadsyn1	104.773	0.921489	0.222077	4.14941	3.33333e-05	0.000181487	3xKD_vs_Neg_in_ESCs
Naga	303.682	1.3373	0.141047	9.48123	2.51302e-21	9.02829e-20	3xKD_vs_Neg_in_ESCs
Nags	35.4916	2.38716	0.430471	5.54546	2.9318e-08	2.7102e-07	3xKD_vs_Neg_in_ESCs
Nalf2	204.366	0.590541	0.161473	3.65722	0.000254968	0.00115155	3xKD_vs_Neg_in_ESCs
Natd1	1085.26	-1.44453	0.258806	-5.58153	2.38415e-08	2.23113e-07	3xKD_vs_Neg_in_ESCs
Nav2	618.008	0.906289	0.152685	5.93568	2.92627e-09	3.13784e-08	3xKD_vs_Neg_in_ESCs
Ncan	53.8098	1.72753	0.40875	4.22638	2.37476e-05	0.000133235	3xKD_vs_Neg_in_ESCs
Ncbp2as2	275.761	0.619653	0.111143	5.5753	2.47105e-08	2.30449e-07	3xKD_vs_Neg_in_ESCs
Ncdn	650.561	-0.582427	0.0704214	-8.2706	1.33281e-16	3.15632e-15	3xKD_vs_Neg_in_ESCs
Nckap1l	609.896	-0.856897	0.104715	-8.1831	2.76636e-16	6.36062e-15	3xKD_vs_Neg_in_ESCs
Ncoa5	637.607	-1.98121	0.214892	-9.21953	2.98394e-20	9.64264e-19	3xKD_vs_Neg_in_ESCs
Ncor1	5185.73	-0.619698	0.110479	-5.6092	2.03266e-08	1.9202e-07	3xKD_vs_Neg_in_ESCs
Ndn	207.333	-1.04413	0.128773	-8.10831	5.13279e-16	1.14816e-14	3xKD_vs_Neg_in_ESCs
Ndor1	650.592	-0.830303	0.0948823	-8.75088	2.11702e-18	5.78641e-17	3xKD_vs_Neg_in_ESCs
Ndrg1	2490.88	1.33402	0.219746	6.07075	1.27313e-09	1.44093e-08	3xKD_vs_Neg_in_ESCs
Ndrg2	330.65	1.12248	0.265845	4.22232	2.41798e-05	0.00013538	3xKD_vs_Neg_in_ESCs
Ndufa4l2	630.343	1.28372	0.11358	11.3023	1.27769e-29	8.27182e-28	3xKD_vs_Neg_in_ESCs
Ndufaf7	293.049	0.590635	0.169626	3.48199	0.000497703	0.00207859	3xKD_vs_Neg_in_ESCs
Ndufaf8	100.911	-0.643765	0.183708	-3.50427	0.000457853	0.00193819	3xKD_vs_Neg_in_ESCs
Ndufv3	761.808	0.86384	0.0852482	10.1332	3.93436e-24	1.77271e-22	3xKD_vs_Neg_in_ESCs
Necab2	202.847	0.625856	0.12942	4.83584	1.32583e-06	9.46543e-06	3xKD_vs_Neg_in_ESCs
Necab3	94.0103	0.896081	0.283304	3.16297	0.00156168	0.00574098	3xKD_vs_Neg_in_ESCs
Nectin2	1653.79	0.792183	0.0456159	17.3664	1.48238e-67	4.68654e-65	3xKD_vs_Neg_in_ESCs
Nefh	408.971	-0.817105	0.10456	-7.81468	5.51036e-15	1.10962e-13	3xKD_vs_Neg_in_ESCs
Nefl	810.327	-1.37956	0.077145	-17.8827	1.60935e-71	5.65328e-69	3xKD_vs_Neg_in_ESCs
Nefm	129.687	-3.44037	0.184329	-18.6643	9.66757e-78	4.0752e-75	3xKD_vs_Neg_in_ESCs
Neil1	52.1394	0.91033	0.236821	3.84396	0.000121065	0.000584794	3xKD_vs_Neg_in_ESCs
Neil2	176.248	0.68586	0.173089	3.96246	7.41817e-05	0.000375241	3xKD_vs_Neg_in_ESCs
Nek6	362.426	0.66529	0.211713	3.14241	0.00167562	0.00610893	3xKD_vs_Neg_in_ESCs
Nek8	195.457	0.60757	0.170739	3.55847	0.000373024	0.00161624	3xKD_vs_Neg_in_ESCs
Nemp2	241.561	0.977375	0.174422	5.6035	2.10061e-08	1.98142e-07	3xKD_vs_Neg_in_ESCs
Nenf	54.6927	1.15005	0.265735	4.32781	1.50601e-05	8.84444e-05	3xKD_vs_Neg_in_ESCs
Neto2	393.086	-1.25455	0.115982	-10.8168	2.86765e-27	1.5999e-25	3xKD_vs_Neg_in_ESCs
Neu1	375.658	0.93546	0.232723	4.01963	5.82902e-05	0.000301611	3xKD_vs_Neg_in_ESCs
Neu3	129.326	0.984726	0.148095	6.64927	2.94541e-11	4.04279e-10	3xKD_vs_Neg_in_ESCs
Neurl1b	56.6945	1.66496	0.358961	4.63828	3.51322e-06	2.31156e-05	3xKD_vs_Neg_in_ESCs
Nfatc2	116.605	1.35554	0.225825	6.00259	1.94189e-09	2.13293e-08	3xKD_vs_Neg_in_ESCs
Nfatc2ip	2105.2	-0.802578	0.0694402	-11.5578	6.73874e-31	4.64826e-29	3xKD_vs_Neg_in_ESCs
Nfatc4	531.258	1.42592	0.134608	10.5932	3.20607e-26	1.6491e-24	3xKD_vs_Neg_in_ESCs
Nfib	321.871	-1.54107	0.296615	-5.19553	2.04133e-07	1.65196e-06	3xKD_vs_Neg_in_ESCs
Nfil3	148.273	0.636399	0.166602	3.81988	0.000133516	0.000640694	3xKD_vs_Neg_in_ESCs
Nfkbie	58.8275	-0.779417	0.246057	-3.16763	0.00153688	0.00566299	3xKD_vs_Neg_in_ESCs
Nfyc	598.488	-0.926706	0.134801	-6.87464	6.2145e-12	9.27481e-11	3xKD_vs_Neg_in_ESCs
Nhs	77.0561	2.36709	0.377179	6.27579	3.47867e-10	4.2408e-09	3xKD_vs_Neg_in_ESCs
Niban1	816.322	0.617654	0.113954	5.4202	5.95335e-08	5.21612e-07	3xKD_vs_Neg_in_ESCs
Nid1	1154.9	0.984827	0.0663414	14.8448	7.51425e-50	1.30769e-47	3xKD_vs_Neg_in_ESCs
Nifk	1030.57	-1.00439	0.0955846	-10.5078	7.94983e-26	4.05377e-24	3xKD_vs_Neg_in_ESCs
Ninj1	149.093	1.0909	0.137126	7.95546	1.78471e-15	3.82101e-14	3xKD_vs_Neg_in_ESCs
Nip7	629.673	-0.621672	0.121777	-5.10499	3.30812e-07	2.60164e-06	3xKD_vs_Neg_in_ESCs
Nipa2	565.556	-0.738581	0.112373	-6.57257	4.94527e-11	6.61077e-10	3xKD_vs_Neg_in_ESCs
Nit2	587.319	0.654135	0.137211	4.76737	1.86646e-06	1.2939e-05	3xKD_vs_Neg_in_ESCs
Nkapd1	673.362	-0.947219	0.109564	-8.64532	5.36549e-18	1.4195e-16	3xKD_vs_Neg_in_ESCs
Nkd1	147.731	0.928366	0.174277	5.32696	9.987e-08	8.46864e-07	3xKD_vs_Neg_in_ESCs
Nkrf	387.25	-1.03623	0.160273	-6.46538	1.01046e-10	1.30835e-09	3xKD_vs_Neg_in_ESCs
Nkx1-2	80.5266	-3.10455	0.257277	-12.067	1.57878e-33	1.27438e-31	3xKD_vs_Neg_in_ESCs
Nlrc5	17.1663	-3.11427	0.830657	-3.74917	0.000177422	0.000829765	3xKD_vs_Neg_in_ESCs
Nlrp3	11.0642	2.26494	0.703121	3.22127	0.00127623	0.00480238	3xKD_vs_Neg_in_ESCs
Nlrp4f	134.833	0.775184	0.257372	3.01192	0.00259602	0.00897791	3xKD_vs_Neg_in_ESCs
Nlrx1	95.8161	1.04784	0.272561	3.84441	0.000120842	0.000584015	3xKD_vs_Neg_in_ESCs
Nmnat2	261.019	0.902302	0.217919	4.14054	3.46482e-05	0.000187982	3xKD_vs_Neg_in_ESCs
Nmral1	301.904	0.801035	0.128197	6.24849	4.1444e-10	4.99778e-09	3xKD_vs_Neg_in_ESCs
Nmrk1	111.63	0.64664	0.206739	3.12781	0.00176111	0.00638382	3xKD_vs_Neg_in_ESCs
Nnt	597.086	0.715042	0.0826531	8.65112	5.09946e-18	1.351e-16	3xKD_vs_Neg_in_ESCs
Noa1	703.321	-0.727364	0.0941734	-7.72367	1.13024e-14	2.21254e-13	3xKD_vs_Neg_in_ESCs
Noc3l	992.773	-0.845398	0.0723564	-11.6838	1.54221e-31	1.10811e-29	3xKD_vs_Neg_in_ESCs
Nodal	1023.17	-1.01366	0.0676786	-14.9776	1.02865e-50	1.8408e-48	3xKD_vs_Neg_in_ESCs
Nol12	320.715	-0.923052	0.116131	-7.94835	1.89008e-15	4.02841e-14	3xKD_vs_Neg_in_ESCs
Nol4l	449.434	0.761171	0.24973	3.04798	0.00230385	0.0080586	3xKD_vs_Neg_in_ESCs
Nol8	1227.06	-0.862252	0.112535	-7.66209	1.82927e-14	3.49792e-13	3xKD_vs_Neg_in_ESCs
Nom1	1104.32	-0.738428	0.118563	-6.22814	4.72008e-10	5.6632e-09	3xKD_vs_Neg_in_ESCs
Nop2	3369.83	-0.726332	0.0589107	-12.3294	6.29222e-35	5.35234e-33	3xKD_vs_Neg_in_ESCs
Nop56	5789.91	-0.595554	0.079162	-7.52323	5.34381e-14	9.851e-13	3xKD_vs_Neg_in_ESCs
Nos1ap	36.1985	1.94029	0.43137	4.49796	6.86074e-06	4.27815e-05	3xKD_vs_Neg_in_ESCs
Nos3	75.2694	1.35735	0.288124	4.71099	2.46521e-06	1.67069e-05	3xKD_vs_Neg_in_ESCs
Notch2	1641.75	0.623244	0.0731805	8.51653	1.6441e-17	4.2179e-16	3xKD_vs_Neg_in_ESCs
Notch3	1734.83	1.32581	0.0683756	19.3901	9.36028e-84	4.93209e-81	3xKD_vs_Neg_in_ESCs
Notumos	7.27388	-2.33179	0.701008	-3.32634	0.000879945	0.00346444	3xKD_vs_Neg_in_ESCs
Npas3	43.0097	3.94465	1.1895	3.31623	0.000912415	0.00357373	3xKD_vs_Neg_in_ESCs
Nphs1	941.306	1.17051	0.152436	7.67871	1.60704e-14	3.09797e-13	3xKD_vs_Neg_in_ESCs
Nphs1os	82.8121	1.42493	0.260486	5.47027	4.49338e-08	4.02431e-07	3xKD_vs_Neg_in_ESCs
Npnt	105.409	1.35005	0.181062	7.45627	8.90048e-14	1.611e-12	3xKD_vs_Neg_in_ESCs
Npr1	305.565	0.650289	0.166545	3.9046	9.43833e-05	0.000468434	3xKD_vs_Neg_in_ESCs
Npr2	93.8153	0.944127	0.293828	3.21319	0.00131268	0.00492197	3xKD_vs_Neg_in_ESCs
Nptxr	604.622	1.31591	0.143	9.20217	3.50787e-20	1.124e-18	3xKD_vs_Neg_in_ESCs
Nqo1	193.235	0.774149	0.142079	5.44874	5.07281e-08	4.50076e-07	3xKD_vs_Neg_in_ESCs
Nr0b1	614.802	-0.962994	0.0769501	-12.5145	6.21759e-36	5.95664e-34	3xKD_vs_Neg_in_ESCs
Nr2c2	1007.72	-0.894797	0.0768052	-11.6502	2.28886e-31	1.62005e-29	3xKD_vs_Neg_in_ESCs
Nr5a2	550.88	-1.23727	0.146934	-8.42056	3.74696e-17	9.38919e-16	3xKD_vs_Neg_in_ESCs
Nrde2	463.94	-0.800285	0.111359	-7.18654	6.64548e-13	1.09616e-11	3xKD_vs_Neg_in_ESCs
Nrep	98.9496	0.757143	0.208728	3.62741	0.000286275	0.00127383	3xKD_vs_Neg_in_ESCs
Nrg1	58.3562	1.25516	0.324183	3.87177	0.000108048	0.000528918	3xKD_vs_Neg_in_ESCs
Nrp2	83.426	-1.46307	0.199843	-7.32112	2.45917e-13	4.25232e-12	3xKD_vs_Neg_in_ESCs
Nsa2-ps1	63.0931	1.74269	0.303203	5.7476	9.05205e-09	9.02304e-08	3xKD_vs_Neg_in_ESCs
Nsdhl	588.85	0.724378	0.0778798	9.30124	1.38823e-20	4.62799e-19	3xKD_vs_Neg_in_ESCs
Nt5dc2	1270.54	1.15704	0.0926463	12.4888	8.59486e-36	7.95297e-34	3xKD_vs_Neg_in_ESCs
Nt5e	48.7884	-2.51452	0.355714	-7.06896	1.56102e-12	2.4925e-11	3xKD_vs_Neg_in_ESCs
Nthl1	153.006	0.922645	0.148044	6.23224	4.59804e-10	5.52026e-09	3xKD_vs_Neg_in_ESCs
Ntrk1	42.283	1.12119	0.295278	3.79705	0.000146427	0.000697182	3xKD_vs_Neg_in_ESCs
Nuak1	124.138	1.80832	0.212884	8.4944	1.98953e-17	5.07249e-16	3xKD_vs_Neg_in_ESCs
Nuak2	166.342	0.677485	0.166232	4.07554	4.59086e-05	0.000242169	3xKD_vs_Neg_in_ESCs
Nucks1	10550.9	-0.614066	0.0438823	-13.9935	1.70869e-44	2.45547e-42	3xKD_vs_Neg_in_ESCs
Nudt14	163.259	0.649163	0.189891	3.41862	0.0006294	0.00257086	3xKD_vs_Neg_in_ESCs
Nudt15	89.1682	-1.37555	0.29511	-4.66116	3.14436e-06	2.09135e-05	3xKD_vs_Neg_in_ESCs
Nudt19	291.851	-0.877506	0.148965	-5.89069	3.84583e-09	4.05286e-08	3xKD_vs_Neg_in_ESCs
Nudt2	131.903	0.954195	0.156591	6.09353	1.10448e-09	1.26134e-08	3xKD_vs_Neg_in_ESCs
Nudt8	102.521	1.05426	0.205149	5.13902	2.76176e-07	2.1984e-06	3xKD_vs_Neg_in_ESCs
Nufip2	5875.54	-0.797599	0.122489	-6.51159	7.43595e-11	9.76818e-10	3xKD_vs_Neg_in_ESCs
Nup35	662.563	-0.92237	0.129466	-7.12441	1.04524e-12	1.69318e-11	3xKD_vs_Neg_in_ESCs
Nupl2	120.663	-0.842701	0.209551	-4.02147	5.78371e-05	0.000299594	3xKD_vs_Neg_in_ESCs
Nupr1	276.903	2.17822	0.230198	9.46238	3.01025e-21	1.07334e-19	3xKD_vs_Neg_in_ESCs
Nxf2	118.809	-1.8856	0.212592	-8.86959	7.3417e-19	2.09106e-17	3xKD_vs_Neg_in_ESCs
Nxpe4	22.8691	-1.3336	0.365907	-3.64464	0.00026777	0.00120136	3xKD_vs_Neg_in_ESCs
Nxph4	48.0171	1.96425	0.292435	6.71689	1.85646e-11	2.61046e-10	3xKD_vs_Neg_in_ESCs
Nyap1	367.144	0.652981	0.095043	6.87037	6.4036e-12	9.54201e-11	3xKD_vs_Neg_in_ESCs
Obi1	432.092	-0.971135	0.138866	-6.99333	2.6844e-12	4.16697e-11	3xKD_vs_Neg_in_ESCs
Obox4-ps20	90.6333	10.0869	2.7597	3.65508	0.000257103	0.00115898	3xKD_vs_Neg_in_ESCs
[truncated: 8,589 more rows]
