# Supplementary material for: TCA cycle rewiring underpins histone acetylation sourcing and cell-fate transitions during exit from naive pluripotency
Source: Cell Stem Cell. 2026 May 7;33(5):820–836.e9. doi: 10.1016/j.stem.2026.04.004 (PMC13174499; doi:10.1016/j.stem.2026.04.004)
Supplement: Table S3. Differential gene expression analysis, related to Figure 3 — DSeq2 analysis for the transcriptional changes in 3×KD versus Neg in ESCs and EpiLCs day 2. Only the statistically significant results (adjusted p value < 0.01 and a log2 transformed fold change > 0.58 or < −0.58) for the different comparisons are shown. [file mmc4.xlsx]

## Sheet: heatmap-kmeans-clusters
gene	Cluster	Cluster_Description
0610005C13Rik	2	Upregulated_in_EpiLCs_compared_to_ESCs
0610010K14Rik	6	Upregulated_in_3xKD_compared_to_Neg
0610030E20Rik	4	Downregulated_in_3xKD_compared_to_Neg
0610040F04Rik	6	Upregulated_in_3xKD_compared_to_Neg
0610040J01Rik	3	Downregulated_in_3xKD_compared_to_Neg
1110002J07Rik	5	Upregulated_in_3xKD_compared_to_Neg
1110002L01Rik	2	Upregulated_in_EpiLCs_compared_to_ESCs
1110004F10Rik	3	Downregulated_in_3xKD_compared_to_Neg
1110019D14Rik	2	Upregulated_in_EpiLCs_compared_to_ESCs
1110032F04Rik	5	Upregulated_in_3xKD_compared_to_Neg
1110038B12Rik	1	Upregulated_in_ESCs_compared_to_EpiLCs
1110038F14Rik	3	Downregulated_in_3xKD_compared_to_Neg
1110059E24Rik	2	Upregulated_in_EpiLCs_compared_to_ESCs
1110059G10Rik	4	Downregulated_in_3xKD_compared_to_Neg
1190005I06Rik	6	Upregulated_in_3xKD_compared_to_Neg
1190028D05Rik	1	Upregulated_in_ESCs_compared_to_EpiLCs
1300014J16Rik	2	Upregulated_in_EpiLCs_compared_to_ESCs
1500009L16Rik	5	Upregulated_in_3xKD_compared_to_Neg
1600012H06Rik	4	Downregulated_in_3xKD_compared_to_Neg
1600014C23Rik	5	Upregulated_in_3xKD_compared_to_Neg
1600020E01Rik	3	Downregulated_in_3xKD_compared_to_Neg
1700003I16Rik	2	Upregulated_in_EpiLCs_compared_to_ESCs
1700003M07Rik	1	Upregulated_in_ESCs_compared_to_EpiLCs
1700007L15Rik	6	Upregulated_in_3xKD_compared_to_Neg
1700008J07Rik	2	Upregulated_in_EpiLCs_compared_to_ESCs
1700008O03Rik	1	Upregulated_in_ESCs_compared_to_EpiLCs
1700013H16Rik	3	Downregulated_in_3xKD_compared_to_Neg
1700014D04Rik	5	Upregulated_in_3xKD_compared_to_Neg
1700017B05Rik	2	Upregulated_in_EpiLCs_compared_to_ESCs
1700018B24Rik	3	Downregulated_in_3xKD_compared_to_Neg
1700019A02Rik	4	Downregulated_in_3xKD_compared_to_Neg
1700019D03Rik	3	Downregulated_in_3xKD_compared_to_Neg
1700019N19Rik	2	Upregulated_in_EpiLCs_compared_to_ESCs
1700022A21Rik	1	Upregulated_in_ESCs_compared_to_EpiLCs
1700024B05Rik	3	Downregulated_in_3xKD_compared_to_Neg
1700029M20Rik	5	Upregulated_in_3xKD_compared_to_Neg
1700048O20Rik	4	Downregulated_in_3xKD_compared_to_Neg
1700052K11Rik	4	Downregulated_in_3xKD_compared_to_Neg
1700063H04Rik	2	Upregulated_in_EpiLCs_compared_to_ESCs
1700064N11Rik	6	Upregulated_in_3xKD_compared_to_Neg
1700066C05Rik	4	Downregulated_in_3xKD_compared_to_Neg
1700066M21Rik	1	Upregulated_in_ESCs_compared_to_EpiLCs
1700084E18Rik	6	Upregulated_in_3xKD_compared_to_Neg
1700085D22Rik	5	Upregulated_in_3xKD_compared_to_Neg
1700086O06Rik	4	Downregulated_in_3xKD_compared_to_Neg
1700086P04Rik	6	Upregulated_in_3xKD_compared_to_Neg
1700096K18Rik	1	Upregulated_in_ESCs_compared_to_EpiLCs
1700097N02Rik	1	Upregulated_in_ESCs_compared_to_EpiLCs
1700109H08Rik	6	Upregulated_in_3xKD_compared_to_Neg
1700123O20Rik	4	Downregulated_in_3xKD_compared_to_Neg
1810009A15Rik	2	Upregulated_in_EpiLCs_compared_to_ESCs
1810019D21Rik	1	Upregulated_in_ESCs_compared_to_EpiLCs
1810030O07Rik	3	Downregulated_in_3xKD_compared_to_Neg
1810037I17Rik	1	Upregulated_in_ESCs_compared_to_EpiLCs
1810055G02Rik	4	Downregulated_in_3xKD_compared_to_Neg
1810059H22Rik	5	Upregulated_in_3xKD_compared_to_Neg
2010004M13Rik	6	Upregulated_in_3xKD_compared_to_Neg
2010204K13Rik	2	Upregulated_in_EpiLCs_compared_to_ESCs
2010309G21Rik	1	Upregulated_in_ESCs_compared_to_EpiLCs
2010320M18Rik	2	Upregulated_in_EpiLCs_compared_to_ESCs
2210409E12Rik	1	Upregulated_in_ESCs_compared_to_EpiLCs
2300009A05Rik	5	Upregulated_in_3xKD_compared_to_Neg
2310011J03Rik	4	Downregulated_in_3xKD_compared_to_Neg
2310015A10Rik	6	Upregulated_in_3xKD_compared_to_Neg
2310022B05Rik	5	Upregulated_in_3xKD_compared_to_Neg
2310030G06Rik	1	Upregulated_in_ESCs_compared_to_EpiLCs
2310033P09Rik	4	Downregulated_in_3xKD_compared_to_Neg
2310034O05Rik	1	Upregulated_in_ESCs_compared_to_EpiLCs
2310039H08Rik	5	Upregulated_in_3xKD_compared_to_Neg
2310043M15Rik	3	Downregulated_in_3xKD_compared_to_Neg
2310047D07Rik	2	Upregulated_in_EpiLCs_compared_to_ESCs
2310047K21Rik	6	Upregulated_in_3xKD_compared_to_Neg
2310069B03Rik	6	Upregulated_in_3xKD_compared_to_Neg
2410002F23Rik	2	Upregulated_in_EpiLCs_compared_to_ESCs
2410003I16Rik	5	Upregulated_in_3xKD_compared_to_Neg
2410003L11Rik	2	Upregulated_in_EpiLCs_compared_to_ESCs
2410004B18Rik	4	Downregulated_in_3xKD_compared_to_Neg
2410006H16Rik	1	Upregulated_in_ESCs_compared_to_EpiLCs
2410021H03Rik	1	Upregulated_in_ESCs_compared_to_EpiLCs
2410039M03Rik	2	Upregulated_in_EpiLCs_compared_to_ESCs
2410137M14Rik	1	Upregulated_in_ESCs_compared_to_EpiLCs
2500002B13Rik	1	Upregulated_in_ESCs_compared_to_EpiLCs
2500004C02Rik	1	Upregulated_in_ESCs_compared_to_EpiLCs
2510002D24Rik	6	Upregulated_in_3xKD_compared_to_Neg
2510009E07Rik	1	Upregulated_in_ESCs_compared_to_EpiLCs
2510039O18Rik	1	Upregulated_in_ESCs_compared_to_EpiLCs
2510046G10Rik	2	Upregulated_in_EpiLCs_compared_to_ESCs
2610017A05Rik	2	Upregulated_in_EpiLCs_compared_to_ESCs
2610021A01Rik	4	Downregulated_in_3xKD_compared_to_Neg
2610035F20Rik	2	Upregulated_in_EpiLCs_compared_to_ESCs
2610037D02Rik	2	Upregulated_in_EpiLCs_compared_to_ESCs
2610307P16Rik	2	Upregulated_in_EpiLCs_compared_to_ESCs
2610318N02Rik	6	Upregulated_in_3xKD_compared_to_Neg
2610509F24Rik	5	Upregulated_in_3xKD_compared_to_Neg
2610528J11Rik	2	Upregulated_in_EpiLCs_compared_to_ESCs
2700038G22Rik	2	Upregulated_in_EpiLCs_compared_to_ESCs
2700052C19Rik	2	Upregulated_in_EpiLCs_compared_to_ESCs
2700054A10Rik	3	Downregulated_in_3xKD_compared_to_Neg
2700062C07Rik	4	Downregulated_in_3xKD_compared_to_Neg
2700097O09Rik	5	Upregulated_in_3xKD_compared_to_Neg
2810001A02Rik	5	Upregulated_in_3xKD_compared_to_Neg
2810004N23Rik	2	Upregulated_in_EpiLCs_compared_to_ESCs
2810013P06Rik	6	Upregulated_in_3xKD_compared_to_Neg
2810030D12Rik	5	Upregulated_in_3xKD_compared_to_Neg
2810402E24Rik	2	Upregulated_in_EpiLCs_compared_to_ESCs
2810408A11Rik	6	Upregulated_in_3xKD_compared_to_Neg
2810429I04Rik	2	Upregulated_in_EpiLCs_compared_to_ESCs
2810459M11Rik	2	Upregulated_in_EpiLCs_compared_to_ESCs
2900026A02Rik	6	Upregulated_in_3xKD_compared_to_Neg
2900052L18Rik	5	Upregulated_in_3xKD_compared_to_Neg
3000002C10Rik	5	Upregulated_in_3xKD_compared_to_Neg
3010003L21Rik	4	Downregulated_in_3xKD_compared_to_Neg
3110040M04Rik	2	Upregulated_in_EpiLCs_compared_to_ESCs
3110082I17Rik	2	Upregulated_in_EpiLCs_compared_to_ESCs
3110083C13Rik	2	Upregulated_in_EpiLCs_compared_to_ESCs
3300002P09Rik	4	Downregulated_in_3xKD_compared_to_Neg
3300002P13Rik	6	Upregulated_in_3xKD_compared_to_Neg
3830403N18Rik	3	Downregulated_in_3xKD_compared_to_Neg
4122401K19Rik	5	Upregulated_in_3xKD_compared_to_Neg
4632404H12Rik	2	Upregulated_in_EpiLCs_compared_to_ESCs
4632415L05Rik	3	Downregulated_in_3xKD_compared_to_Neg
4632428C04Rik	5	Upregulated_in_3xKD_compared_to_Neg
4732416N19Rik	2	Upregulated_in_EpiLCs_compared_to_ESCs
4732471J01Rik	2	Upregulated_in_EpiLCs_compared_to_ESCs
4833407H14Rik	2	Upregulated_in_EpiLCs_compared_to_ESCs
4833417C18Rik	6	Upregulated_in_3xKD_compared_to_Neg
4833420G17Rik	2	Upregulated_in_EpiLCs_compared_to_ESCs
4833422M21Rik	2	Upregulated_in_EpiLCs_compared_to_ESCs
4833438C02Rik	5	Upregulated_in_3xKD_compared_to_Neg
4833445I07Rik	1	Upregulated_in_ESCs_compared_to_EpiLCs
4833447P13Rik	6	Upregulated_in_3xKD_compared_to_Neg
4921525O09Rik	3	Downregulated_in_3xKD_compared_to_Neg
4930405A21Rik	2	Upregulated_in_EpiLCs_compared_to_ESCs
4930405N21Rik	5	Upregulated_in_3xKD_compared_to_Neg
4930412C18Rik	2	Upregulated_in_EpiLCs_compared_to_ESCs
4930433N12Rik	6	Upregulated_in_3xKD_compared_to_Neg
4930444M15Rik	1	Upregulated_in_ESCs_compared_to_EpiLCs
4930445E18Rik	2	Upregulated_in_EpiLCs_compared_to_ESCs
4930447C04Rik	2	Upregulated_in_EpiLCs_compared_to_ESCs
4930453H23Rik	2	Upregulated_in_EpiLCs_compared_to_ESCs
4930453N24Rik	4	Downregulated_in_3xKD_compared_to_Neg
4930461G14Rik	1	Upregulated_in_ESCs_compared_to_EpiLCs
4930481B07Rik	2	Upregulated_in_EpiLCs_compared_to_ESCs
4930503E14Rik	1	Upregulated_in_ESCs_compared_to_EpiLCs
4930503L19Rik	4	Downregulated_in_3xKD_compared_to_Neg
4930512J16Rik	2	Upregulated_in_EpiLCs_compared_to_ESCs
4930513N10Rik	4	Downregulated_in_3xKD_compared_to_Neg
4930520O04Rik	5	Upregulated_in_3xKD_compared_to_Neg
4930522L14Rik	3	Downregulated_in_3xKD_compared_to_Neg
4930524B15Rik	4	Downregulated_in_3xKD_compared_to_Neg
4930526L06Rik	2	Upregulated_in_EpiLCs_compared_to_ESCs
4930533K18Rik	3	Downregulated_in_3xKD_compared_to_Neg
4930558N01Rik	2	Upregulated_in_EpiLCs_compared_to_ESCs
4930566F21Rik	2	Upregulated_in_EpiLCs_compared_to_ESCs
4930578G10Rik	6	Upregulated_in_3xKD_compared_to_Neg
4930579G24Rik	1	Upregulated_in_ESCs_compared_to_EpiLCs
4930591A17Rik	3	Downregulated_in_3xKD_compared_to_Neg
4930594M22Rik	2	Upregulated_in_EpiLCs_compared_to_ESCs
4931406C07Rik	5	Upregulated_in_3xKD_compared_to_Neg
4931428L18Rik	2	Upregulated_in_EpiLCs_compared_to_ESCs
4932412D23Rik	4	Downregulated_in_3xKD_compared_to_Neg
4932422M17Rik	2	Upregulated_in_EpiLCs_compared_to_ESCs
4933404O12Rik	2	Upregulated_in_EpiLCs_compared_to_ESCs
4933412E12Rik	6	Upregulated_in_3xKD_compared_to_Neg
4933421O10Rik	6	Upregulated_in_3xKD_compared_to_Neg
4933424N20Rik	1	Upregulated_in_ESCs_compared_to_EpiLCs
4933427D14Rik	1	Upregulated_in_ESCs_compared_to_EpiLCs
4933431K14Rik	6	Upregulated_in_3xKD_compared_to_Neg
4933433G15Rik	6	Upregulated_in_3xKD_compared_to_Neg
4933434E20Rik	4	Downregulated_in_3xKD_compared_to_Neg
4933439C10Rik	5	Upregulated_in_3xKD_compared_to_Neg
4933440M02Rik	5	Upregulated_in_3xKD_compared_to_Neg
5031434O11Rik	2	Upregulated_in_EpiLCs_compared_to_ESCs
5031439G07Rik	1	Upregulated_in_ESCs_compared_to_EpiLCs
5033403F01Rik	2	Upregulated_in_EpiLCs_compared_to_ESCs
5330411J11Rik	1	Upregulated_in_ESCs_compared_to_EpiLCs
5430402O13Rik	4	Downregulated_in_3xKD_compared_to_Neg
5430427N15Rik	2	Upregulated_in_EpiLCs_compared_to_ESCs
5730405O15Rik	5	Upregulated_in_3xKD_compared_to_Neg
5730409E04Rik	5	Upregulated_in_3xKD_compared_to_Neg
5730480H06Rik	4	Downregulated_in_3xKD_compared_to_Neg
5730507C01Rik	3	Downregulated_in_3xKD_compared_to_Neg
5830408C22Rik	5	Upregulated_in_3xKD_compared_to_Neg
5830417I10Rik	4	Downregulated_in_3xKD_compared_to_Neg
5830418P13Rik	4	Downregulated_in_3xKD_compared_to_Neg
5830454E08Rik	6	Upregulated_in_3xKD_compared_to_Neg
6030458C11Rik	3	Downregulated_in_3xKD_compared_to_Neg
6330403L08Rik	1	Upregulated_in_ESCs_compared_to_EpiLCs
6330408M09Rik	6	Upregulated_in_3xKD_compared_to_Neg
6330410L21Rik	1	Upregulated_in_ESCs_compared_to_EpiLCs
6430511E19Rik	4	Downregulated_in_3xKD_compared_to_Neg
6530402F18Rik	1	Upregulated_in_ESCs_compared_to_EpiLCs
6530403H02Rik	3	Downregulated_in_3xKD_compared_to_Neg
6720407P12Rik	5	Upregulated_in_3xKD_compared_to_Neg
6820408C15Rik	2	Upregulated_in_EpiLCs_compared_to_ESCs
6820431F20Rik	4	Downregulated_in_3xKD_compared_to_Neg
6820445E23Rik	5	Upregulated_in_3xKD_compared_to_Neg
8030474K03Rik	1	Upregulated_in_ESCs_compared_to_EpiLCs
8430429K09Rik	2	Upregulated_in_EpiLCs_compared_to_ESCs
9030624G23Rik	5	Upregulated_in_3xKD_compared_to_Neg
9130004C02Rik	6	Upregulated_in_3xKD_compared_to_Neg
9130019O22Rik	4	Downregulated_in_3xKD_compared_to_Neg
9130023H24Rik	4	Downregulated_in_3xKD_compared_to_Neg
9130221H12Rik	3	Downregulated_in_3xKD_compared_to_Neg
9230114K14Rik	2	Upregulated_in_EpiLCs_compared_to_ESCs
9330102E08Rik	2	Upregulated_in_EpiLCs_compared_to_ESCs
9330104G04Rik	6	Upregulated_in_3xKD_compared_to_Neg
9330133O14Rik	2	Upregulated_in_EpiLCs_compared_to_ESCs
9330151L19Rik	6	Upregulated_in_3xKD_compared_to_Neg
9330159F19Rik	2	Upregulated_in_EpiLCs_compared_to_ESCs
9330159M07Rik	1	Upregulated_in_ESCs_compared_to_EpiLCs
9430015G10Rik	6	Upregulated_in_3xKD_compared_to_Neg
9430069I07Rik	2	Upregulated_in_EpiLCs_compared_to_ESCs
9530059O14Rik	4	Downregulated_in_3xKD_compared_to_Neg
9630014M24Rik	2	Upregulated_in_EpiLCs_compared_to_ESCs
9930012K11Rik	2	Upregulated_in_EpiLCs_compared_to_ESCs
9930017N22Rik	6	Upregulated_in_3xKD_compared_to_Neg
9930021J03Rik	4	Downregulated_in_3xKD_compared_to_Neg
9930105H17Rik	2	Upregulated_in_EpiLCs_compared_to_ESCs
A130010J15Rik	2	Upregulated_in_EpiLCs_compared_to_ESCs
A130014A01Rik	6	Upregulated_in_3xKD_compared_to_Neg
A230009B12Rik	1	Upregulated_in_ESCs_compared_to_EpiLCs
A2m	5	Upregulated_in_3xKD_compared_to_Neg
A330035P11Rik	4	Downregulated_in_3xKD_compared_to_Neg
A330048O09Rik	1	Upregulated_in_ESCs_compared_to_EpiLCs
A4galt	1	Upregulated_in_ESCs_compared_to_EpiLCs
A530030E21Rik	5	Upregulated_in_3xKD_compared_to_Neg
A530040E14Rik	1	Upregulated_in_ESCs_compared_to_EpiLCs
A630014C17Rik	2	Upregulated_in_EpiLCs_compared_to_ESCs
A630031M04Rik	1	Upregulated_in_ESCs_compared_to_EpiLCs
A630089N07Rik	2	Upregulated_in_EpiLCs_compared_to_ESCs
A730017L22Rik	4	Downregulated_in_3xKD_compared_to_Neg
A830021M18Rik	5	Upregulated_in_3xKD_compared_to_Neg
A930001C03Rik	5	Upregulated_in_3xKD_compared_to_Neg
A930004D18Rik	4	Downregulated_in_3xKD_compared_to_Neg
A930005H10Rik	1	Upregulated_in_ESCs_compared_to_EpiLCs
A930007A09Rik	2	Upregulated_in_EpiLCs_compared_to_ESCs
A930012L18Rik	3	Downregulated_in_3xKD_compared_to_Neg
A930015D03Rik	4	Downregulated_in_3xKD_compared_to_Neg
A930024E05Rik	2	Upregulated_in_EpiLCs_compared_to_ESCs
A930027P06Rik	4	Downregulated_in_3xKD_compared_to_Neg
A930033H14Rik	6	Upregulated_in_3xKD_compared_to_Neg
A930037H05Rik	2	Upregulated_in_EpiLCs_compared_to_ESCs
AA388235	2	Upregulated_in_EpiLCs_compared_to_ESCs
AA414768	1	Upregulated_in_ESCs_compared_to_EpiLCs
AA465934	1	Upregulated_in_ESCs_compared_to_EpiLCs
AA467197	3	Downregulated_in_3xKD_compared_to_Neg
AA543401	4	Downregulated_in_3xKD_compared_to_Neg
Aadac	4	Downregulated_in_3xKD_compared_to_Neg
Aadacl4fm2	4	Downregulated_in_3xKD_compared_to_Neg
Aadat	2	Upregulated_in_EpiLCs_compared_to_ESCs
Aak1	3	Downregulated_in_3xKD_compared_to_Neg
Aamdc	1	Upregulated_in_ESCs_compared_to_EpiLCs
Aar2	4	Downregulated_in_3xKD_compared_to_Neg
Aard	5	Upregulated_in_3xKD_compared_to_Neg
Aars	5	Upregulated_in_3xKD_compared_to_Neg
Aars2	1	Upregulated_in_ESCs_compared_to_EpiLCs
Aasdh	6	Upregulated_in_3xKD_compared_to_Neg
Aasdhppt	4	Downregulated_in_3xKD_compared_to_Neg
Aass	2	Upregulated_in_EpiLCs_compared_to_ESCs
Aatf	2	Upregulated_in_EpiLCs_compared_to_ESCs
Abat	5	Upregulated_in_3xKD_compared_to_Neg
Abca1	4	Downregulated_in_3xKD_compared_to_Neg
Abca13	2	Upregulated_in_EpiLCs_compared_to_ESCs
Abca2	6	Upregulated_in_3xKD_compared_to_Neg
Abca3	5	Upregulated_in_3xKD_compared_to_Neg
Abca4	6	Upregulated_in_3xKD_compared_to_Neg
Abca7	5	Upregulated_in_3xKD_compared_to_Neg
Abcb10	1	Upregulated_in_ESCs_compared_to_EpiLCs
Abcb1a	4	Downregulated_in_3xKD_compared_to_Neg
Abcb1b	3	Downregulated_in_3xKD_compared_to_Neg
Abcb6	1	Upregulated_in_ESCs_compared_to_EpiLCs
Abcc1	5	Upregulated_in_3xKD_compared_to_Neg
Abcc10	5	Upregulated_in_3xKD_compared_to_Neg
Abcc12	3	Downregulated_in_3xKD_compared_to_Neg
Abcc4	2	Upregulated_in_EpiLCs_compared_to_ESCs
Abcc5	1	Upregulated_in_ESCs_compared_to_EpiLCs
Abcd1	1	Upregulated_in_ESCs_compared_to_EpiLCs
Abcd2	2	Upregulated_in_EpiLCs_compared_to_ESCs
Abcd3	3	Downregulated_in_3xKD_compared_to_Neg
Abcd4	5	Upregulated_in_3xKD_compared_to_Neg
Abce1	4	Downregulated_in_3xKD_compared_to_Neg
Abcf1	4	Downregulated_in_3xKD_compared_to_Neg
Abcf2	4	Downregulated_in_3xKD_compared_to_Neg
Abcg1	6	Upregulated_in_3xKD_compared_to_Neg
Abcg2	2	Upregulated_in_EpiLCs_compared_to_ESCs
Abcg3	2	Upregulated_in_EpiLCs_compared_to_ESCs
Abhd13	3	Downregulated_in_3xKD_compared_to_Neg
Abhd14a	2	Upregulated_in_EpiLCs_compared_to_ESCs
Abhd17a	3	Downregulated_in_3xKD_compared_to_Neg
Abhd17b	3	Downregulated_in_3xKD_compared_to_Neg
Abhd18	5	Upregulated_in_3xKD_compared_to_Neg
Abhd2	1	Upregulated_in_ESCs_compared_to_EpiLCs
Abhd5	4	Downregulated_in_3xKD_compared_to_Neg
Abhd6	1	Upregulated_in_ESCs_compared_to_EpiLCs
Abhd8	5	Upregulated_in_3xKD_compared_to_Neg
Abi1	3	Downregulated_in_3xKD_compared_to_Neg
Abi2	2	Upregulated_in_EpiLCs_compared_to_ESCs
Abi3bp	6	Upregulated_in_3xKD_compared_to_Neg
Abitram	4	Downregulated_in_3xKD_compared_to_Neg
Abl2	2	Upregulated_in_EpiLCs_compared_to_ESCs
Ablim1	5	Upregulated_in_3xKD_compared_to_Neg
Ablim2	1	Upregulated_in_ESCs_compared_to_EpiLCs
Ablim3	6	Upregulated_in_3xKD_compared_to_Neg
Abo	2	Upregulated_in_EpiLCs_compared_to_ESCs
Abr	1	Upregulated_in_ESCs_compared_to_EpiLCs
Abracl	1	Upregulated_in_ESCs_compared_to_EpiLCs
Abraxas2	2	Upregulated_in_EpiLCs_compared_to_ESCs
Abt1	4	Downregulated_in_3xKD_compared_to_Neg
Abtb2	6	Upregulated_in_3xKD_compared_to_Neg
Abtb3	4	Downregulated_in_3xKD_compared_to_Neg
Acaa1a	1	Upregulated_in_ESCs_compared_to_EpiLCs
Acaa1b	5	Upregulated_in_3xKD_compared_to_Neg
Acaa2	1	Upregulated_in_ESCs_compared_to_EpiLCs
Acaca	2	Upregulated_in_EpiLCs_compared_to_ESCs
Acacb	2	Upregulated_in_EpiLCs_compared_to_ESCs
Acad12	2	Upregulated_in_EpiLCs_compared_to_ESCs
Acad9	3	Downregulated_in_3xKD_compared_to_Neg
Acadl	6	Upregulated_in_3xKD_compared_to_Neg
Acadm	1	Upregulated_in_ESCs_compared_to_EpiLCs
Acads	5	Upregulated_in_3xKD_compared_to_Neg
Acadsb	5	Upregulated_in_3xKD_compared_to_Neg
Acadvl	6	Upregulated_in_3xKD_compared_to_Neg
Acan	6	Upregulated_in_3xKD_compared_to_Neg
Acap1	5	Upregulated_in_3xKD_compared_to_Neg
Acap2	6	Upregulated_in_3xKD_compared_to_Neg
Acap3	4	Downregulated_in_3xKD_compared_to_Neg
Acat2	5	Upregulated_in_3xKD_compared_to_Neg
Acbd3	4	Downregulated_in_3xKD_compared_to_Neg
Acbd4	1	Upregulated_in_ESCs_compared_to_EpiLCs
Acbd5	3	Downregulated_in_3xKD_compared_to_Neg
Accsl	1	Upregulated_in_ESCs_compared_to_EpiLCs
Acd	3	Downregulated_in_3xKD_compared_to_Neg
Ace	1	Upregulated_in_ESCs_compared_to_EpiLCs
Acer2	2	Upregulated_in_EpiLCs_compared_to_ESCs
Ache	1	Upregulated_in_ESCs_compared_to_EpiLCs
Acin1	4	Downregulated_in_3xKD_compared_to_Neg
Ackr3	1	Upregulated_in_ESCs_compared_to_EpiLCs
Ackr4	1	Upregulated_in_ESCs_compared_to_EpiLCs
Acly	5	Upregulated_in_3xKD_compared_to_Neg
Acnat1	6	Upregulated_in_3xKD_compared_to_Neg
Aco1	1	Upregulated_in_ESCs_compared_to_EpiLCs
Acot1	6	Upregulated_in_3xKD_compared_to_Neg
Acot2	2	Upregulated_in_EpiLCs_compared_to_ESCs
Acot3	2	Upregulated_in_EpiLCs_compared_to_ESCs
Acot7	6	Upregulated_in_3xKD_compared_to_Neg
Acot8	1	Upregulated_in_ESCs_compared_to_EpiLCs
Acot9	1	Upregulated_in_ESCs_compared_to_EpiLCs
Acox1	1	Upregulated_in_ESCs_compared_to_EpiLCs
Acox3	1	Upregulated_in_ESCs_compared_to_EpiLCs
Acp2	4	Downregulated_in_3xKD_compared_to_Neg
Acp3	4	Downregulated_in_3xKD_compared_to_Neg
Acp5	5	Upregulated_in_3xKD_compared_to_Neg
Acp6	6	Upregulated_in_3xKD_compared_to_Neg
Acsbg3	1	Upregulated_in_ESCs_compared_to_EpiLCs
Acsf2	5	Upregulated_in_3xKD_compared_to_Neg
Acsf3	3	Downregulated_in_3xKD_compared_to_Neg
Acsl1	5	Upregulated_in_3xKD_compared_to_Neg
Acsl3	5	Upregulated_in_3xKD_compared_to_Neg
Acsl4	2	Upregulated_in_EpiLCs_compared_to_ESCs
Acsl5	2	Upregulated_in_EpiLCs_compared_to_ESCs
Acsl6	1	Upregulated_in_ESCs_compared_to_EpiLCs
Acsm4	1	Upregulated_in_ESCs_compared_to_EpiLCs
Acss1	1	Upregulated_in_ESCs_compared_to_EpiLCs
Acss2	5	Upregulated_in_3xKD_compared_to_Neg
Acss3	6	Upregulated_in_3xKD_compared_to_Neg
Acta1	6	Upregulated_in_3xKD_compared_to_Neg
Acta2	6	Upregulated_in_3xKD_compared_to_Neg
Actg1	1	Upregulated_in_ESCs_compared_to_EpiLCs
Actl6a	3	Downregulated_in_3xKD_compared_to_Neg
Actl7b	2	Upregulated_in_EpiLCs_compared_to_ESCs
Actmap	3	Downregulated_in_3xKD_compared_to_Neg
Actn1	1	Upregulated_in_ESCs_compared_to_EpiLCs
Actn3	2	Upregulated_in_EpiLCs_compared_to_ESCs
Actn4	2	Upregulated_in_EpiLCs_compared_to_ESCs
Actr10	1	Upregulated_in_ESCs_compared_to_EpiLCs
Actr1a	1	Upregulated_in_ESCs_compared_to_EpiLCs
Actr2	1	Upregulated_in_ESCs_compared_to_EpiLCs
Actr3	1	Upregulated_in_ESCs_compared_to_EpiLCs
Actr3b	5	Upregulated_in_3xKD_compared_to_Neg
Acvr1	1	Upregulated_in_ESCs_compared_to_EpiLCs
Acvr1b	1	Upregulated_in_ESCs_compared_to_EpiLCs
Acvr2a	2	Upregulated_in_EpiLCs_compared_to_ESCs
Acvr2b	2	Upregulated_in_EpiLCs_compared_to_ESCs
Acvrl1	1	Upregulated_in_ESCs_compared_to_EpiLCs
Acy1	5	Upregulated_in_3xKD_compared_to_Neg
Acy3	5	Upregulated_in_3xKD_compared_to_Neg
Acyp1	5	Upregulated_in_3xKD_compared_to_Neg
Ada	5	Upregulated_in_3xKD_compared_to_Neg
Adad1	2	Upregulated_in_EpiLCs_compared_to_ESCs
Adal	3	Downregulated_in_3xKD_compared_to_Neg
Adam10	5	Upregulated_in_3xKD_compared_to_Neg
Adam11	5	Upregulated_in_3xKD_compared_to_Neg
Adam15	5	Upregulated_in_3xKD_compared_to_Neg
Adam19	2	Upregulated_in_EpiLCs_compared_to_ESCs
Adam1a	3	Downregulated_in_3xKD_compared_to_Neg
Adam23	2	Upregulated_in_EpiLCs_compared_to_ESCs
Adam25	4	Downregulated_in_3xKD_compared_to_Neg
Adam9	5	Upregulated_in_3xKD_compared_to_Neg
Adamts1	6	Upregulated_in_3xKD_compared_to_Neg
Adamts10	5	Upregulated_in_3xKD_compared_to_Neg
Adamts14	5	Upregulated_in_3xKD_compared_to_Neg
Adamts15	6	Upregulated_in_3xKD_compared_to_Neg
Adamts17	2	Upregulated_in_EpiLCs_compared_to_ESCs
Adamts19	2	Upregulated_in_EpiLCs_compared_to_ESCs
Adamts2	5	Upregulated_in_3xKD_compared_to_Neg
Adamts7	5	Upregulated_in_3xKD_compared_to_Neg
Adamts8	1	Upregulated_in_ESCs_compared_to_EpiLCs
Adamts9	6	Upregulated_in_3xKD_compared_to_Neg
Adamtsl4	5	Upregulated_in_3xKD_compared_to_Neg
Adamtsl5	1	Upregulated_in_ESCs_compared_to_EpiLCs
Adap1	1	Upregulated_in_ESCs_compared_to_EpiLCs
Adarb1	6	Upregulated_in_3xKD_compared_to_Neg
Adat1	4	Downregulated_in_3xKD_compared_to_Neg
Adat2	3	Downregulated_in_3xKD_compared_to_Neg
Adck1	3	Downregulated_in_3xKD_compared_to_Neg
Adcy1	5	Upregulated_in_3xKD_compared_to_Neg
Adcy2	3	Downregulated_in_3xKD_compared_to_Neg
Adcy3	5	Upregulated_in_3xKD_compared_to_Neg
Adcy5	5	Upregulated_in_3xKD_compared_to_Neg
Adcy7	2	Upregulated_in_EpiLCs_compared_to_ESCs
Adcy9	6	Upregulated_in_3xKD_compared_to_Neg
Adcyap1r1	6	Upregulated_in_3xKD_compared_to_Neg
Add1	1	Upregulated_in_ESCs_compared_to_EpiLCs
Add3	5	Upregulated_in_3xKD_compared_to_Neg
Adgra2	5	Upregulated_in_3xKD_compared_to_Neg
Adgrd1	5	Upregulated_in_3xKD_compared_to_Neg
Adgre5	5	Upregulated_in_3xKD_compared_to_Neg
Adgrg1	1	Upregulated_in_ESCs_compared_to_EpiLCs
Adgrg5	1	Upregulated_in_ESCs_compared_to_EpiLCs
Adgrg6	3	Downregulated_in_3xKD_compared_to_Neg
Adgrl1	2	Upregulated_in_EpiLCs_compared_to_ESCs
Adgrl2	2	Upregulated_in_EpiLCs_compared_to_ESCs
Adgrl3	6	Upregulated_in_3xKD_compared_to_Neg
Adgrv1	2	Upregulated_in_EpiLCs_compared_to_ESCs
Adh1	1	Upregulated_in_ESCs_compared_to_EpiLCs
Adh5	1	Upregulated_in_ESCs_compared_to_EpiLCs
Adhfe1	1	Upregulated_in_ESCs_compared_to_EpiLCs
Adi1	1	Upregulated_in_ESCs_compared_to_EpiLCs
Adipor2	3	Downregulated_in_3xKD_compared_to_Neg
Adissp	5	Upregulated_in_3xKD_compared_to_Neg
Adk	2	Upregulated_in_EpiLCs_compared_to_ESCs
Adm	6	Upregulated_in_3xKD_compared_to_Neg
Adm2	6	Upregulated_in_3xKD_compared_to_Neg
Adnp	4	Downregulated_in_3xKD_compared_to_Neg
Adnp2	3	Downregulated_in_3xKD_compared_to_Neg
Ado	2	Upregulated_in_EpiLCs_compared_to_ESCs
Adpgk	6	Upregulated_in_3xKD_compared_to_Neg
Adprh	5	Upregulated_in_3xKD_compared_to_Neg
Adra2b	5	Upregulated_in_3xKD_compared_to_Neg
Adra2c	6	Upregulated_in_3xKD_compared_to_Neg
Adrb2	3	Downregulated_in_3xKD_compared_to_Neg
Adrb3	1	Upregulated_in_ESCs_compared_to_EpiLCs
Adrm1	4	Downregulated_in_3xKD_compared_to_Neg
Adsl	4	Downregulated_in_3xKD_compared_to_Neg
Adss	3	Downregulated_in_3xKD_compared_to_Neg
Adssl1	5	Upregulated_in_3xKD_compared_to_Neg
Aebp2	3	Downregulated_in_3xKD_compared_to_Neg
Aen	2	Upregulated_in_EpiLCs_compared_to_ESCs
AF067061	6	Upregulated_in_3xKD_compared_to_Neg
Afap1	5	Upregulated_in_3xKD_compared_to_Neg
Afap1l1	5	Upregulated_in_3xKD_compared_to_Neg
Afdn	2	Upregulated_in_EpiLCs_compared_to_ESCs
Aff1	1	Upregulated_in_ESCs_compared_to_EpiLCs
Aff2	6	Upregulated_in_3xKD_compared_to_Neg
Aff3	2	Upregulated_in_EpiLCs_compared_to_ESCs
Aff4	4	Downregulated_in_3xKD_compared_to_Neg
Afg2a	4	Downregulated_in_3xKD_compared_to_Neg
Afg2b	2	Upregulated_in_EpiLCs_compared_to_ESCs
Afg3l2	1	Upregulated_in_ESCs_compared_to_EpiLCs
Afmid	1	Upregulated_in_ESCs_compared_to_EpiLCs
Aga	5	Upregulated_in_3xKD_compared_to_Neg
Agap2	2	Upregulated_in_EpiLCs_compared_to_ESCs
Agap3	2	Upregulated_in_EpiLCs_compared_to_ESCs
Agbl2	6	Upregulated_in_3xKD_compared_to_Neg
Agbl5	2	Upregulated_in_EpiLCs_compared_to_ESCs
Agfg1	3	Downregulated_in_3xKD_compared_to_Neg
Agfg2	5	Upregulated_in_3xKD_compared_to_Neg
Aggf1	4	Downregulated_in_3xKD_compared_to_Neg
Agk	3	Downregulated_in_3xKD_compared_to_Neg
Agl	1	Upregulated_in_ESCs_compared_to_EpiLCs
Ago1	2	Upregulated_in_EpiLCs_compared_to_ESCs
Ago2	1	Upregulated_in_ESCs_compared_to_EpiLCs
Ago4	5	Upregulated_in_3xKD_compared_to_Neg
Agpat1	1	Upregulated_in_ESCs_compared_to_EpiLCs
Agpat2	3	Downregulated_in_3xKD_compared_to_Neg
Agpat3	2	Upregulated_in_EpiLCs_compared_to_ESCs
Agpat4	6	Upregulated_in_3xKD_compared_to_Neg
Agpat5	1	Upregulated_in_ESCs_compared_to_EpiLCs
Agps	1	Upregulated_in_ESCs_compared_to_EpiLCs
Agrn	1	Upregulated_in_ESCs_compared_to_EpiLCs
Agtr1a	6	Upregulated_in_3xKD_compared_to_Neg
Agtrap	1	Upregulated_in_ESCs_compared_to_EpiLCs
Ahctf1	2	Upregulated_in_EpiLCs_compared_to_ESCs
Ahcy	5	Upregulated_in_3xKD_compared_to_Neg
Ahcyl	5	Upregulated_in_3xKD_compared_to_Neg
Ahcyl1	5	Upregulated_in_3xKD_compared_to_Neg
Ahdc1	2	Upregulated_in_EpiLCs_compared_to_ESCs
Ahi1	6	Upregulated_in_3xKD_compared_to_Neg
Ahnak	1	Upregulated_in_ESCs_compared_to_EpiLCs
Ahnak2	1	Upregulated_in_ESCs_compared_to_EpiLCs
Ahrr	1	Upregulated_in_ESCs_compared_to_EpiLCs
Ahsa1	3	Downregulated_in_3xKD_compared_to_Neg
Ahsg	3	Downregulated_in_3xKD_compared_to_Neg
AI467606	1	Upregulated_in_ESCs_compared_to_EpiLCs
AI480526	6	Upregulated_in_3xKD_compared_to_Neg
AI504432	2	Upregulated_in_EpiLCs_compared_to_ESCs
AI506816	2	Upregulated_in_EpiLCs_compared_to_ESCs
AI593442	1	Upregulated_in_ESCs_compared_to_EpiLCs
AI597479	4	Downregulated_in_3xKD_compared_to_Neg
AI661453	1	Upregulated_in_ESCs_compared_to_EpiLCs
AI662270	3	Downregulated_in_3xKD_compared_to_Neg
AI837181	4	Downregulated_in_3xKD_compared_to_Neg
AI838599	5	Upregulated_in_3xKD_compared_to_Neg
Aicda	4	Downregulated_in_3xKD_compared_to_Neg
Aifm1	1	Upregulated_in_ESCs_compared_to_EpiLCs
Aifm2	5	Upregulated_in_3xKD_compared_to_Neg
Aifm3	6	Upregulated_in_3xKD_compared_to_Neg
Aig1	1	Upregulated_in_ESCs_compared_to_EpiLCs
Aim2	2	Upregulated_in_EpiLCs_compared_to_ESCs
Aimp2	4	Downregulated_in_3xKD_compared_to_Neg
Aip	5	Upregulated_in_3xKD_compared_to_Neg
Aipl1	6	Upregulated_in_3xKD_compared_to_Neg
Aire	2	Upregulated_in_EpiLCs_compared_to_ESCs
Ajap1	2	Upregulated_in_EpiLCs_compared_to_ESCs
Ajuba	2	Upregulated_in_EpiLCs_compared_to_ESCs
Ak1	3	Downregulated_in_3xKD_compared_to_Neg
Ak2	5	Upregulated_in_3xKD_compared_to_Neg
Ak3	1	Upregulated_in_ESCs_compared_to_EpiLCs
Ak4	1	Upregulated_in_ESCs_compared_to_EpiLCs
Ak6	4	Downregulated_in_3xKD_compared_to_Neg
Ak7	1	Upregulated_in_ESCs_compared_to_EpiLCs
Ak9	3	Downregulated_in_3xKD_compared_to_Neg
Akap1	3	Downregulated_in_3xKD_compared_to_Neg
Akap10	4	Downregulated_in_3xKD_compared_to_Neg
Akap11	4	Downregulated_in_3xKD_compared_to_Neg
Akap12	3	Downregulated_in_3xKD_compared_to_Neg
Akap13	2	Upregulated_in_EpiLCs_compared_to_ESCs
AKAP17A	4	Downregulated_in_3xKD_compared_to_Neg
Akap17b	1	Upregulated_in_ESCs_compared_to_EpiLCs
Akap7	5	Upregulated_in_3xKD_compared_to_Neg
Akap8	4	Downregulated_in_3xKD_compared_to_Neg
Akap8l	6	Upregulated_in_3xKD_compared_to_Neg
Akap9	2	Upregulated_in_EpiLCs_compared_to_ESCs
Akip1	5	Upregulated_in_3xKD_compared_to_Neg
Akirin1	1	Upregulated_in_ESCs_compared_to_EpiLCs
Akirin2	2	Upregulated_in_EpiLCs_compared_to_ESCs
Akna	6	Upregulated_in_3xKD_compared_to_Neg
Akr1a1	1	Upregulated_in_ESCs_compared_to_EpiLCs
Akr1b1	4	Downregulated_in_3xKD_compared_to_Neg
Akr1b7	5	Upregulated_in_3xKD_compared_to_Neg
Akr1b8	2	Upregulated_in_EpiLCs_compared_to_ESCs
Akr1cl	3	Downregulated_in_3xKD_compared_to_Neg
Akr7a5	5	Upregulated_in_3xKD_compared_to_Neg
Akt3	2	Upregulated_in_EpiLCs_compared_to_ESCs
Alad	1	Upregulated_in_ESCs_compared_to_EpiLCs
Aldh18a1	5	Upregulated_in_3xKD_compared_to_Neg
Aldh1a2	1	Upregulated_in_ESCs_compared_to_EpiLCs
Aldh1a7	2	Upregulated_in_EpiLCs_compared_to_ESCs
Aldh1b1	5	Upregulated_in_3xKD_compared_to_Neg
Aldh1l1	1	Upregulated_in_ESCs_compared_to_EpiLCs
Aldh2	2	Upregulated_in_EpiLCs_compared_to_ESCs
Aldh3a1	1	Upregulated_in_ESCs_compared_to_EpiLCs
Aldh3a2	5	Upregulated_in_3xKD_compared_to_Neg
Aldh3b1	5	Upregulated_in_3xKD_compared_to_Neg
Aldh4a1	1	Upregulated_in_ESCs_compared_to_EpiLCs
Aldh5a1	1	Upregulated_in_ESCs_compared_to_EpiLCs
Aldh7a1	6	Upregulated_in_3xKD_compared_to_Neg
Aldh9a1	6	Upregulated_in_3xKD_compared_to_Neg
Aldoa	5	Upregulated_in_3xKD_compared_to_Neg
Aldoc	5	Upregulated_in_3xKD_compared_to_Neg
Alg10b	4	Downregulated_in_3xKD_compared_to_Neg
Alg11	4	Downregulated_in_3xKD_compared_to_Neg
Alg13	1	Upregulated_in_ESCs_compared_to_EpiLCs
Alg2	3	Downregulated_in_3xKD_compared_to_Neg
Alg3	6	Upregulated_in_3xKD_compared_to_Neg
Alg5	1	Upregulated_in_ESCs_compared_to_EpiLCs
Alg6	5	Upregulated_in_3xKD_compared_to_Neg
Alg8	2	Upregulated_in_EpiLCs_compared_to_ESCs
Alkbh1	4	Downregulated_in_3xKD_compared_to_Neg
Alkbh5	3	Downregulated_in_3xKD_compared_to_Neg
Alms1	4	Downregulated_in_3xKD_compared_to_Neg
Alox12	5	Upregulated_in_3xKD_compared_to_Neg
Alox12b	5	Upregulated_in_3xKD_compared_to_Neg
Alox15	2	Upregulated_in_EpiLCs_compared_to_ESCs
Alox5	2	Upregulated_in_EpiLCs_compared_to_ESCs
Alox5ap	6	Upregulated_in_3xKD_compared_to_Neg
Alpk1	2	Upregulated_in_EpiLCs_compared_to_ESCs
Alpk2	5	Upregulated_in_3xKD_compared_to_Neg
Alpk3	1	Upregulated_in_ESCs_compared_to_EpiLCs
Alpl	5	Upregulated_in_3xKD_compared_to_Neg
Als2	3	Downregulated_in_3xKD_compared_to_Neg
Als2cl	5	Upregulated_in_3xKD_compared_to_Neg
Alyref	3	Downregulated_in_3xKD_compared_to_Neg
Amacr	1	Upregulated_in_ESCs_compared_to_EpiLCs
Ambra1	4	Downregulated_in_3xKD_compared_to_Neg
Amd1	4	Downregulated_in_3xKD_compared_to_Neg
Amdhd1	2	Upregulated_in_EpiLCs_compared_to_ESCs
Amdhd2	1	Upregulated_in_ESCs_compared_to_EpiLCs
Amer1	2	Upregulated_in_EpiLCs_compared_to_ESCs
Amer2	5	Upregulated_in_3xKD_compared_to_Neg
Amfr	2	Upregulated_in_EpiLCs_compared_to_ESCs
Amhr2	1	Upregulated_in_ESCs_compared_to_EpiLCs
Amigo2	2	Upregulated_in_EpiLCs_compared_to_ESCs
Ammecr1l	3	Downregulated_in_3xKD_compared_to_Neg
Amot	6	Upregulated_in_3xKD_compared_to_Neg
Amotl1	5	Upregulated_in_3xKD_compared_to_Neg
Amotl2	1	Upregulated_in_ESCs_compared_to_EpiLCs
Ampd2	2	Upregulated_in_EpiLCs_compared_to_ESCs
Amph	3	Downregulated_in_3xKD_compared_to_Neg
Amt	1	Upregulated_in_ESCs_compared_to_EpiLCs
Anapc1	2	Upregulated_in_EpiLCs_compared_to_ESCs
Anapc10	1	Upregulated_in_ESCs_compared_to_EpiLCs
Anapc16	3	Downregulated_in_3xKD_compared_to_Neg
Angel1	5	Upregulated_in_3xKD_compared_to_Neg
Angel2	4	Downregulated_in_3xKD_compared_to_Neg
Angptl4	3	Downregulated_in_3xKD_compared_to_Neg
Angptl6	6	Upregulated_in_3xKD_compared_to_Neg
Ank	1	Upregulated_in_ESCs_compared_to_EpiLCs
Ank3	5	Upregulated_in_3xKD_compared_to_Neg
Ankfy1	4	Downregulated_in_3xKD_compared_to_Neg
Ankib1	4	Downregulated_in_3xKD_compared_to_Neg
Ankle1	2	Upregulated_in_EpiLCs_compared_to_ESCs
Ankmy2	5	Upregulated_in_3xKD_compared_to_Neg
Ankrd10	2	Upregulated_in_EpiLCs_compared_to_ESCs
Ankrd11	2	Upregulated_in_EpiLCs_compared_to_ESCs
Ankrd12	1	Upregulated_in_ESCs_compared_to_EpiLCs
Ankrd13a	1	Upregulated_in_ESCs_compared_to_EpiLCs
Ankrd13b	2	Upregulated_in_EpiLCs_compared_to_ESCs
Ankrd13c	4	Downregulated_in_3xKD_compared_to_Neg
Ankrd13d	6	Upregulated_in_3xKD_compared_to_Neg
Ankrd17	4	Downregulated_in_3xKD_compared_to_Neg
Ankrd22	4	Downregulated_in_3xKD_compared_to_Neg
Ankrd24	5	Upregulated_in_3xKD_compared_to_Neg
Ankrd27	6	Upregulated_in_3xKD_compared_to_Neg
Ankrd31	2	Upregulated_in_EpiLCs_compared_to_ESCs
Ankrd33b	1	Upregulated_in_ESCs_compared_to_EpiLCs
Ankrd34a	2	Upregulated_in_EpiLCs_compared_to_ESCs
Ankrd34b	6	Upregulated_in_3xKD_compared_to_Neg
Ankrd35	1	Upregulated_in_ESCs_compared_to_EpiLCs
Ankrd37	1	Upregulated_in_ESCs_compared_to_EpiLCs
Ankrd42	2	Upregulated_in_EpiLCs_compared_to_ESCs
Ankrd44	6	Upregulated_in_3xKD_compared_to_Neg
Ankrd45	3	Downregulated_in_3xKD_compared_to_Neg
Ankrd46	1	Upregulated_in_ESCs_compared_to_EpiLCs
Ankrd49	4	Downregulated_in_3xKD_compared_to_Neg
Ankrd50	2	Upregulated_in_EpiLCs_compared_to_ESCs
Ankrd52	5	Upregulated_in_3xKD_compared_to_Neg
Ankrd6	4	Downregulated_in_3xKD_compared_to_Neg
Ankrd65	3	Downregulated_in_3xKD_compared_to_Neg
Ankrd9	1	Upregulated_in_ESCs_compared_to_EpiLCs
Anks1b	2	Upregulated_in_EpiLCs_compared_to_ESCs
Anks3	5	Upregulated_in_3xKD_compared_to_Neg
Anks6	6	Upregulated_in_3xKD_compared_to_Neg
Ankzf1	5	Upregulated_in_3xKD_compared_to_Neg
Anln	5	Upregulated_in_3xKD_compared_to_Neg
Ano10	6	Upregulated_in_3xKD_compared_to_Neg
Ano8	6	Upregulated_in_3xKD_compared_to_Neg
Ano9	5	Upregulated_in_3xKD_compared_to_Neg
Anp32a	1	Upregulated_in_ESCs_compared_to_EpiLCs
Anp32b	2	Upregulated_in_EpiLCs_compared_to_ESCs
Anp32e	2	Upregulated_in_EpiLCs_compared_to_ESCs
Antxr1	4	Downregulated_in_3xKD_compared_to_Neg
Anxa1	1	Upregulated_in_ESCs_compared_to_EpiLCs
Anxa11	6	Upregulated_in_3xKD_compared_to_Neg
Anxa2	1	Upregulated_in_ESCs_compared_to_EpiLCs
Anxa3	6	Upregulated_in_3xKD_compared_to_Neg
Anxa4	5	Upregulated_in_3xKD_compared_to_Neg
Anxa5	5	Upregulated_in_3xKD_compared_to_Neg
Anxa6	5	Upregulated_in_3xKD_compared_to_Neg
Anxa7	5	Upregulated_in_3xKD_compared_to_Neg
Anxa8	1	Upregulated_in_ESCs_compared_to_EpiLCs
Aoah	3	Downregulated_in_3xKD_compared_to_Neg
Aoc3	5	Upregulated_in_3xKD_compared_to_Neg
Aox3	1	Upregulated_in_ESCs_compared_to_EpiLCs
Ap1ar	3	Downregulated_in_3xKD_compared_to_Neg
Ap1g1	4	Downregulated_in_3xKD_compared_to_Neg
Ap1g2	1	Upregulated_in_ESCs_compared_to_EpiLCs
Ap1m1	3	Downregulated_in_3xKD_compared_to_Neg
Ap1m2	1	Upregulated_in_ESCs_compared_to_EpiLCs
Ap1s1	1	Upregulated_in_ESCs_compared_to_EpiLCs
Ap1s2	5	Upregulated_in_3xKD_compared_to_Neg
Ap1s3	2	Upregulated_in_EpiLCs_compared_to_ESCs
Ap2a1	1	Upregulated_in_ESCs_compared_to_EpiLCs
Ap2a2	5	Upregulated_in_3xKD_compared_to_Neg
Ap2b1	5	Upregulated_in_3xKD_compared_to_Neg
Ap2m1	5	Upregulated_in_3xKD_compared_to_Neg
Ap2m1-ps	5	Upregulated_in_3xKD_compared_to_Neg
Ap2s1	1	Upregulated_in_ESCs_compared_to_EpiLCs
Ap3b1	1	Upregulated_in_ESCs_compared_to_EpiLCs
Ap3b2	6	Upregulated_in_3xKD_compared_to_Neg
Ap3d1	3	Downregulated_in_3xKD_compared_to_Neg
Ap3m1	2	Upregulated_in_EpiLCs_compared_to_ESCs
Ap3s1	5	Upregulated_in_3xKD_compared_to_Neg
Ap3s2	4	Downregulated_in_3xKD_compared_to_Neg
Ap4e1	4	Downregulated_in_3xKD_compared_to_Neg
Ap4m1	3	Downregulated_in_3xKD_compared_to_Neg
Ap4s1	4	Downregulated_in_3xKD_compared_to_Neg
Ap5b1	2	Upregulated_in_EpiLCs_compared_to_ESCs
Ap5m1	3	Downregulated_in_3xKD_compared_to_Neg
Ap5z1	3	Downregulated_in_3xKD_compared_to_Neg
Apaf1	6	Upregulated_in_3xKD_compared_to_Neg
Apba3	1	Upregulated_in_ESCs_compared_to_EpiLCs
Apbb2	1	Upregulated_in_ESCs_compared_to_EpiLCs
Apcdd1	1	Upregulated_in_ESCs_compared_to_EpiLCs
Apeh	1	Upregulated_in_ESCs_compared_to_EpiLCs
Apela	6	Upregulated_in_3xKD_compared_to_Neg
Apex1	4	Downregulated_in_3xKD_compared_to_Neg
Apex2	4	Downregulated_in_3xKD_compared_to_Neg
Aph1a	1	Upregulated_in_ESCs_compared_to_EpiLCs
Aph1b	5	Upregulated_in_3xKD_compared_to_Neg
Api5	2	Upregulated_in_EpiLCs_compared_to_ESCs
Aplf	4	Downregulated_in_3xKD_compared_to_Neg
Apln	5	Upregulated_in_3xKD_compared_to_Neg
Aplp1	6	Upregulated_in_3xKD_compared_to_Neg
Aplp2	6	Upregulated_in_3xKD_compared_to_Neg
Apob	2	Upregulated_in_EpiLCs_compared_to_ESCs
Apobec2	1	Upregulated_in_ESCs_compared_to_EpiLCs
Apobec3	5	Upregulated_in_3xKD_compared_to_Neg
Apobr	1	Upregulated_in_ESCs_compared_to_EpiLCs
Apoc1	5	Upregulated_in_3xKD_compared_to_Neg
Apoc4	5	Upregulated_in_3xKD_compared_to_Neg
Apoe	5	Upregulated_in_3xKD_compared_to_Neg
Apol6	3	Downregulated_in_3xKD_compared_to_Neg
Apol7b	2	Upregulated_in_EpiLCs_compared_to_ESCs
Apol7d	5	Upregulated_in_3xKD_compared_to_Neg
Apold1	3	Downregulated_in_3xKD_compared_to_Neg
Apom	1	Upregulated_in_ESCs_compared_to_EpiLCs
Apon	4	Downregulated_in_3xKD_compared_to_Neg
Apoo	2	Upregulated_in_EpiLCs_compared_to_ESCs
App	5	Upregulated_in_3xKD_compared_to_Neg
Appbp2	3	Downregulated_in_3xKD_compared_to_Neg
Appl1	3	Downregulated_in_3xKD_compared_to_Neg
Appl2	5	Upregulated_in_3xKD_compared_to_Neg
Aprt	1	Upregulated_in_ESCs_compared_to_EpiLCs
Aqp11	5	Upregulated_in_3xKD_compared_to_Neg
Aqp3	1	Upregulated_in_ESCs_compared_to_EpiLCs
Aqp6	6	Upregulated_in_3xKD_compared_to_Neg
Aqp8	3	Downregulated_in_3xKD_compared_to_Neg
Aqp9	1	Upregulated_in_ESCs_compared_to_EpiLCs
Aqr	2	Upregulated_in_EpiLCs_compared_to_ESCs
Ar	2	Upregulated_in_EpiLCs_compared_to_ESCs
Araf	2	Upregulated_in_EpiLCs_compared_to_ESCs
Arap1	1	Upregulated_in_ESCs_compared_to_EpiLCs
Arap3	6	Upregulated_in_3xKD_compared_to_Neg
Arc	1	Upregulated_in_ESCs_compared_to_EpiLCs
Arcn1	2	Upregulated_in_EpiLCs_compared_to_ESCs
Arf1	1	Upregulated_in_ESCs_compared_to_EpiLCs
Arf4	6	Upregulated_in_3xKD_compared_to_Neg
Arf5	5	Upregulated_in_3xKD_compared_to_Neg
Arf6	3	Downregulated_in_3xKD_compared_to_Neg
Arfgap1	4	Downregulated_in_3xKD_compared_to_Neg
Arfgap3	1	Upregulated_in_ESCs_compared_to_EpiLCs
Arfgef2	1	Upregulated_in_ESCs_compared_to_EpiLCs
Arfip1	3	Downregulated_in_3xKD_compared_to_Neg
Arfip2	4	Downregulated_in_3xKD_compared_to_Neg
Arg1	2	Upregulated_in_EpiLCs_compared_to_ESCs
Arg2	4	Downregulated_in_3xKD_compared_to_Neg
Arhgap1	1	Upregulated_in_ESCs_compared_to_EpiLCs
Arhgap10	5	Upregulated_in_3xKD_compared_to_Neg
Arhgap12	6	Upregulated_in_3xKD_compared_to_Neg
Arhgap17	3	Downregulated_in_3xKD_compared_to_Neg
Arhgap19	6	Upregulated_in_3xKD_compared_to_Neg
Arhgap20	1	Upregulated_in_ESCs_compared_to_EpiLCs
Arhgap22	2	Upregulated_in_EpiLCs_compared_to_ESCs
Arhgap23	1	Upregulated_in_ESCs_compared_to_EpiLCs
Arhgap24	2	Upregulated_in_EpiLCs_compared_to_ESCs
Arhgap26	5	Upregulated_in_3xKD_compared_to_Neg
Arhgap27	5	Upregulated_in_3xKD_compared_to_Neg
Arhgap28	2	Upregulated_in_EpiLCs_compared_to_ESCs
Arhgap30	1	Upregulated_in_ESCs_compared_to_EpiLCs
Arhgap31	2	Upregulated_in_EpiLCs_compared_to_ESCs
Arhgap32	4	Downregulated_in_3xKD_compared_to_Neg
Arhgap33	6	Upregulated_in_3xKD_compared_to_Neg
Arhgap35	4	Downregulated_in_3xKD_compared_to_Neg
Arhgap39	6	Upregulated_in_3xKD_compared_to_Neg
Arhgap42	3	Downregulated_in_3xKD_compared_to_Neg
Arhgap44	1	Upregulated_in_ESCs_compared_to_EpiLCs
Arhgap45	2	Upregulated_in_EpiLCs_compared_to_ESCs
Arhgap5	2	Upregulated_in_EpiLCs_compared_to_ESCs
Arhgap9	1	Upregulated_in_ESCs_compared_to_EpiLCs
Arhgdig	2	Upregulated_in_EpiLCs_compared_to_ESCs
Arhgef1	2	Upregulated_in_EpiLCs_compared_to_ESCs
Arhgef11	1	Upregulated_in_ESCs_compared_to_EpiLCs
Arhgef12	3	Downregulated_in_3xKD_compared_to_Neg
Arhgef16	6	Upregulated_in_3xKD_compared_to_Neg
Arhgef18	1	Upregulated_in_ESCs_compared_to_EpiLCs
Arhgef19	5	Upregulated_in_3xKD_compared_to_Neg
Arhgef2	6	Upregulated_in_3xKD_compared_to_Neg
Arhgef25	2	Upregulated_in_EpiLCs_compared_to_ESCs
Arhgef26	3	Downregulated_in_3xKD_compared_to_Neg
Arhgef28	2	Upregulated_in_EpiLCs_compared_to_ESCs
Arhgef3	4	Downregulated_in_3xKD_compared_to_Neg
Arhgef38	2	Upregulated_in_EpiLCs_compared_to_ESCs
Arhgef39	6	Upregulated_in_3xKD_compared_to_Neg
Arhgef40	5	Upregulated_in_3xKD_compared_to_Neg
Arhgef5	2	Upregulated_in_EpiLCs_compared_to_ESCs
Arhgef9	6	Upregulated_in_3xKD_compared_to_Neg
Arid1a	2	Upregulated_in_EpiLCs_compared_to_ESCs
Arid1b	3	Downregulated_in_3xKD_compared_to_Neg
Arid2	2	Upregulated_in_EpiLCs_compared_to_ESCs
Arid3a	1	Upregulated_in_ESCs_compared_to_EpiLCs
Arid4a	4	Downregulated_in_3xKD_compared_to_Neg
Arid4b	2	Upregulated_in_EpiLCs_compared_to_ESCs
Arid5b	3	Downregulated_in_3xKD_compared_to_Neg
Arih1	4	Downregulated_in_3xKD_compared_to_Neg
Arih2	3	Downregulated_in_3xKD_compared_to_Neg
Ark2c	2	Upregulated_in_EpiLCs_compared_to_ESCs
Ark2n	3	Downregulated_in_3xKD_compared_to_Neg
Arl1	1	Upregulated_in_ESCs_compared_to_EpiLCs
Arl13b	5	Upregulated_in_3xKD_compared_to_Neg
Arl14ep	6	Upregulated_in_3xKD_compared_to_Neg
Arl14epl	1	Upregulated_in_ESCs_compared_to_EpiLCs
Arl15	1	Upregulated_in_ESCs_compared_to_EpiLCs
Arl16	4	Downregulated_in_3xKD_compared_to_Neg
Arl2	5	Upregulated_in_3xKD_compared_to_Neg
Arl2bp	1	Upregulated_in_ESCs_compared_to_EpiLCs
Arl3	1	Upregulated_in_ESCs_compared_to_EpiLCs
Arl4a	2	Upregulated_in_EpiLCs_compared_to_ESCs
Arl4c	2	Upregulated_in_EpiLCs_compared_to_ESCs
Arl4d	5	Upregulated_in_3xKD_compared_to_Neg
Arl5a	3	Downregulated_in_3xKD_compared_to_Neg
Arl5c	1	Upregulated_in_ESCs_compared_to_EpiLCs
Arl6	2	Upregulated_in_EpiLCs_compared_to_ESCs
Arl6ip4	4	Downregulated_in_3xKD_compared_to_Neg
Arl6ip5	1	Upregulated_in_ESCs_compared_to_EpiLCs
Arl6ip6	4	Downregulated_in_3xKD_compared_to_Neg
Arl8a	1	Upregulated_in_ESCs_compared_to_EpiLCs
Arl8b	1	Upregulated_in_ESCs_compared_to_EpiLCs
Armc1	4	Downregulated_in_3xKD_compared_to_Neg
Armc5	3	Downregulated_in_3xKD_compared_to_Neg
Armc6	4	Downregulated_in_3xKD_compared_to_Neg
Armc9	3	Downregulated_in_3xKD_compared_to_Neg
Armcx2	2	Upregulated_in_EpiLCs_compared_to_ESCs
Armcx3	2	Upregulated_in_EpiLCs_compared_to_ESCs
Armcx4	4	Downregulated_in_3xKD_compared_to_Neg
Armcx5	4	Downregulated_in_3xKD_compared_to_Neg
Armcx6	2	Upregulated_in_EpiLCs_compared_to_ESCs
Armh4	5	Upregulated_in_3xKD_compared_to_Neg
Arnt	5	Upregulated_in_3xKD_compared_to_Neg
Arpc1a	1	Upregulated_in_ESCs_compared_to_EpiLCs
Arpc1b	1	Upregulated_in_ESCs_compared_to_EpiLCs
Arpc2	3	Downregulated_in_3xKD_compared_to_Neg
Arpc3	5	Upregulated_in_3xKD_compared_to_Neg
Arpc4	3	Downregulated_in_3xKD_compared_to_Neg
Arpc5	3	Downregulated_in_3xKD_compared_to_Neg
Arpc5l	4	Downregulated_in_3xKD_compared_to_Neg
Arpin	1	Upregulated_in_ESCs_compared_to_EpiLCs
Arrb1	5	Upregulated_in_3xKD_compared_to_Neg
Arrdc2	6	Upregulated_in_3xKD_compared_to_Neg
Arrdc3	2	Upregulated_in_EpiLCs_compared_to_ESCs
Arrdc4	6	Upregulated_in_3xKD_compared_to_Neg
Arsa	5	Upregulated_in_3xKD_compared_to_Neg
Arsb	6	Upregulated_in_3xKD_compared_to_Neg
Arsg	6	Upregulated_in_3xKD_compared_to_Neg
Artn	6	Upregulated_in_3xKD_compared_to_Neg
Arv1	2	Upregulated_in_EpiLCs_compared_to_ESCs
Arvcf	5	Upregulated_in_3xKD_compared_to_Neg
Arxes1	2	Upregulated_in_EpiLCs_compared_to_ESCs
Arxes2	2	Upregulated_in_EpiLCs_compared_to_ESCs
As3mt	1	Upregulated_in_ESCs_compared_to_EpiLCs
Asah1	1	Upregulated_in_ESCs_compared_to_EpiLCs
Asap3	1	Upregulated_in_ESCs_compared_to_EpiLCs
Asb12	6	Upregulated_in_3xKD_compared_to_Neg
Asb13	1	Upregulated_in_ESCs_compared_to_EpiLCs
Asb16	1	Upregulated_in_ESCs_compared_to_EpiLCs
Asb4	2	Upregulated_in_EpiLCs_compared_to_ESCs
Asb6	4	Downregulated_in_3xKD_compared_to_Neg
Asb7	3	Downregulated_in_3xKD_compared_to_Neg
Asb8	3	Downregulated_in_3xKD_compared_to_Neg
Ascc1	5	Upregulated_in_3xKD_compared_to_Neg
Ascc3	2	Upregulated_in_EpiLCs_compared_to_ESCs
Ascl2	1	Upregulated_in_ESCs_compared_to_EpiLCs
Asf1a	4	Downregulated_in_3xKD_compared_to_Neg
Asf1b	1	Upregulated_in_ESCs_compared_to_EpiLCs
Ash1l	4	Downregulated_in_3xKD_compared_to_Neg
Ash2l	2	Upregulated_in_EpiLCs_compared_to_ESCs
Asic1	5	Upregulated_in_3xKD_compared_to_Neg
Asic2	6	Upregulated_in_3xKD_compared_to_Neg
Asl	5	Upregulated_in_3xKD_compared_to_Neg
Asns	1	Upregulated_in_ESCs_compared_to_EpiLCs
Asnsd1	3	Downregulated_in_3xKD_compared_to_Neg
Aspa	1	Upregulated_in_ESCs_compared_to_EpiLCs
Aspg	6	Upregulated_in_3xKD_compared_to_Neg
Asph	5	Upregulated_in_3xKD_compared_to_Neg
Aspm	2	Upregulated_in_EpiLCs_compared_to_ESCs
Aspscr1	3	Downregulated_in_3xKD_compared_to_Neg
Asrgl1	5	Upregulated_in_3xKD_compared_to_Neg
Ass1	1	Upregulated_in_ESCs_compared_to_EpiLCs
Aste1	3	Downregulated_in_3xKD_compared_to_Neg
Astn1	2	Upregulated_in_EpiLCs_compared_to_ESCs
Asxl1	2	Upregulated_in_EpiLCs_compared_to_ESCs
Asxl2	4	Downregulated_in_3xKD_compared_to_Neg
Asxl3	2	Upregulated_in_EpiLCs_compared_to_ESCs
Asz1	3	Downregulated_in_3xKD_compared_to_Neg
Atad1	2	Upregulated_in_EpiLCs_compared_to_ESCs
Atad2b	1	Upregulated_in_ESCs_compared_to_EpiLCs
Atad3a	6	Upregulated_in_3xKD_compared_to_Neg
Atcay	2	Upregulated_in_EpiLCs_compared_to_ESCs
Ate1	4	Downregulated_in_3xKD_compared_to_Neg
Atf1	4	Downregulated_in_3xKD_compared_to_Neg
Atf2	4	Downregulated_in_3xKD_compared_to_Neg
Atf3	1	Upregulated_in_ESCs_compared_to_EpiLCs
Atf4	5	Upregulated_in_3xKD_compared_to_Neg
Atf5	2	Upregulated_in_EpiLCs_compared_to_ESCs
Atf6	2	Upregulated_in_EpiLCs_compared_to_ESCs
Atf6b	4	Downregulated_in_3xKD_compared_to_Neg
Atf7	1	Upregulated_in_ESCs_compared_to_EpiLCs
Atg101	3	Downregulated_in_3xKD_compared_to_Neg
Atg12	4	Downregulated_in_3xKD_compared_to_Neg
Atg13	3	Downregulated_in_3xKD_compared_to_Neg
Atg14	4	Downregulated_in_3xKD_compared_to_Neg
Atg16l1	4	Downregulated_in_3xKD_compared_to_Neg
Atg2a	1	Upregulated_in_ESCs_compared_to_EpiLCs
Atg2b	2	Upregulated_in_EpiLCs_compared_to_ESCs
Atg4a	3	Downregulated_in_3xKD_compared_to_Neg
Atg4c	1	Upregulated_in_ESCs_compared_to_EpiLCs
Atg4d	3	Downregulated_in_3xKD_compared_to_Neg
Atg5	3	Downregulated_in_3xKD_compared_to_Neg
Atg9a	5	Upregulated_in_3xKD_compared_to_Neg
Atic	2	Upregulated_in_EpiLCs_compared_to_ESCs
Atl2	2	Upregulated_in_EpiLCs_compared_to_ESCs
Atl3	6	Upregulated_in_3xKD_compared_to_Neg
Atmin	3	Downregulated_in_3xKD_compared_to_Neg
Atn1	1	Upregulated_in_ESCs_compared_to_EpiLCs
Atoh1	4	Downregulated_in_3xKD_compared_to_Neg
Atosb	1	Upregulated_in_ESCs_compared_to_EpiLCs
Atp10a	2	Upregulated_in_EpiLCs_compared_to_ESCs
Atp10d	3	Downregulated_in_3xKD_compared_to_Neg
Atp11a	1	Upregulated_in_ESCs_compared_to_EpiLCs
Atp11b	6	Upregulated_in_3xKD_compared_to_Neg
Atp12a	5	Upregulated_in_3xKD_compared_to_Neg
Atp13a1	4	Downregulated_in_3xKD_compared_to_Neg
Atp13a2	6	Upregulated_in_3xKD_compared_to_Neg
Atp13a3	6	Upregulated_in_3xKD_compared_to_Neg
Atp1a1	6	Upregulated_in_3xKD_compared_to_Neg
Atp1a3	6	Upregulated_in_3xKD_compared_to_Neg
Atp1a4	2	Upregulated_in_EpiLCs_compared_to_ESCs
Atp1b1	1	Upregulated_in_ESCs_compared_to_EpiLCs
Atp1b2	6	Upregulated_in_3xKD_compared_to_Neg
Atp1b3	1	Upregulated_in_ESCs_compared_to_EpiLCs
Atp2a2	5	Upregulated_in_3xKD_compared_to_Neg
Atp2a3	6	Upregulated_in_3xKD_compared_to_Neg
Atp2b1	1	Upregulated_in_ESCs_compared_to_EpiLCs
Atp2b2	6	Upregulated_in_3xKD_compared_to_Neg
Atp2b4	1	Upregulated_in_ESCs_compared_to_EpiLCs
Atp5f1a	5	Upregulated_in_3xKD_compared_to_Neg
Atp5f1b	1	Upregulated_in_ESCs_compared_to_EpiLCs
Atp5f1c	1	Upregulated_in_ESCs_compared_to_EpiLCs
Atp5f1d	5	Upregulated_in_3xKD_compared_to_Neg
Atp5f1e	2	Upregulated_in_EpiLCs_compared_to_ESCs
Atp5if1	6	Upregulated_in_3xKD_compared_to_Neg
Atp5mc1	1	Upregulated_in_ESCs_compared_to_EpiLCs
Atp5mc2	5	Upregulated_in_3xKD_compared_to_Neg
Atp5mc3	1	Upregulated_in_ESCs_compared_to_EpiLCs
Atp5mf	1	Upregulated_in_ESCs_compared_to_EpiLCs
Atp5mj	1	Upregulated_in_ESCs_compared_to_EpiLCs
Atp5mk	1	Upregulated_in_ESCs_compared_to_EpiLCs
Atp5pb	1	Upregulated_in_ESCs_compared_to_EpiLCs
Atp5pd	1	Upregulated_in_ESCs_compared_to_EpiLCs
Atp5pf	5	Upregulated_in_3xKD_compared_to_Neg
Atp5po	5	Upregulated_in_3xKD_compared_to_Neg
Atp6ap2	1	Upregulated_in_ESCs_compared_to_EpiLCs
Atp6v0a1	1	Upregulated_in_ESCs_compared_to_EpiLCs
Atp6v0a2	3	Downregulated_in_3xKD_compared_to_Neg
Atp6v0b	1	Upregulated_in_ESCs_compared_to_EpiLCs
Atp6v0c	3	Downregulated_in_3xKD_compared_to_Neg
Atp6v0c-ps2	3	Downregulated_in_3xKD_compared_to_Neg
Atp6v0d1	1	Upregulated_in_ESCs_compared_to_EpiLCs
Atp6v0e2	1	Upregulated_in_ESCs_compared_to_EpiLCs
Atp6v1a	5	Upregulated_in_3xKD_compared_to_Neg
Atp6v1b2	3	Downregulated_in_3xKD_compared_to_Neg
Atp6v1c1	3	Downregulated_in_3xKD_compared_to_Neg
Atp6v1c2	1	Upregulated_in_ESCs_compared_to_EpiLCs
Atp6v1d	3	Downregulated_in_3xKD_compared_to_Neg
Atp6v1f	1	Upregulated_in_ESCs_compared_to_EpiLCs
Atp6v1g1	1	Upregulated_in_ESCs_compared_to_EpiLCs
Atp6v1h	3	Downregulated_in_3xKD_compared_to_Neg
Atp7a	5	Upregulated_in_3xKD_compared_to_Neg
Atp7b	5	Upregulated_in_3xKD_compared_to_Neg
Atp8a1	5	Upregulated_in_3xKD_compared_to_Neg
Atp8a2	2	Upregulated_in_EpiLCs_compared_to_ESCs
Atp8b1	2	Upregulated_in_EpiLCs_compared_to_ESCs
Atp8b2	3	Downregulated_in_3xKD_compared_to_Neg
Atp8b3	6	Upregulated_in_3xKD_compared_to_Neg
Atp9a	1	Upregulated_in_ESCs_compared_to_EpiLCs
Atp9b	3	Downregulated_in_3xKD_compared_to_Neg
Atpaf2	3	Downregulated_in_3xKD_compared_to_Neg
Atpsckmt	4	Downregulated_in_3xKD_compared_to_Neg
Atr	2	Upregulated_in_EpiLCs_compared_to_ESCs
Atrn	4	Downregulated_in_3xKD_compared_to_Neg
Atrnl1	1	Upregulated_in_ESCs_compared_to_EpiLCs
Atrx	4	Downregulated_in_3xKD_compared_to_Neg
Atxn10	5	Upregulated_in_3xKD_compared_to_Neg
Atxn2	2	Upregulated_in_EpiLCs_compared_to_ESCs
Atxn2l	5	Upregulated_in_3xKD_compared_to_Neg
Atxn7l2	4	Downregulated_in_3xKD_compared_to_Neg
Atxn7l3	3	Downregulated_in_3xKD_compared_to_Neg
Atxn7l3b	3	Downregulated_in_3xKD_compared_to_Neg
AU015228	3	Downregulated_in_3xKD_compared_to_Neg
AU015836	6	Upregulated_in_3xKD_compared_to_Neg
AU018091	1	Upregulated_in_ESCs_compared_to_EpiLCs
AU020206	2	Upregulated_in_EpiLCs_compared_to_ESCs
AU040320	1	Upregulated_in_ESCs_compared_to_EpiLCs
AU041133	4	Downregulated_in_3xKD_compared_to_Neg
Aunip	1	Upregulated_in_ESCs_compared_to_EpiLCs
Aup1	4	Downregulated_in_3xKD_compared_to_Neg
Aurkaip1	3	Downregulated_in_3xKD_compared_to_Neg
Aurkb	5	Upregulated_in_3xKD_compared_to_Neg
Aurkc	1	Upregulated_in_ESCs_compared_to_EpiLCs
Auts2	2	Upregulated_in_EpiLCs_compared_to_ESCs
AV099323	6	Upregulated_in_3xKD_compared_to_Neg
Aven	3	Downregulated_in_3xKD_compared_to_Neg
Avpi1	2	Upregulated_in_EpiLCs_compared_to_ESCs
Avpr1a	2	Upregulated_in_EpiLCs_compared_to_ESCs
AW146154	4	Downregulated_in_3xKD_compared_to_Neg
AW209491	2	Upregulated_in_EpiLCs_compared_to_ESCs
AW822073	2	Upregulated_in_EpiLCs_compared_to_ESCs
AW822252	1	Upregulated_in_ESCs_compared_to_EpiLCs
Axdnd1	6	Upregulated_in_3xKD_compared_to_Neg
Axin1	3	Downregulated_in_3xKD_compared_to_Neg
Axin2	1	Upregulated_in_ESCs_compared_to_EpiLCs
Azi2	4	Downregulated_in_3xKD_compared_to_Neg
Azin1	4	Downregulated_in_3xKD_compared_to_Neg
Azin2	5	Upregulated_in_3xKD_compared_to_Neg
B020017C02Rik	2	Upregulated_in_EpiLCs_compared_to_ESCs
B020031M17Rik	5	Upregulated_in_3xKD_compared_to_Neg
B130046B21Rik	1	Upregulated_in_ESCs_compared_to_EpiLCs
B130055M24Rik	4	Downregulated_in_3xKD_compared_to_Neg
B230206L02Rik	5	Upregulated_in_3xKD_compared_to_Neg
B230217C12Rik	5	Upregulated_in_3xKD_compared_to_Neg
B230217O12Rik	6	Upregulated_in_3xKD_compared_to_Neg
B230219D22Rik	6	Upregulated_in_3xKD_compared_to_Neg
B230303O12Rik	6	Upregulated_in_3xKD_compared_to_Neg
B230307C23Rik	6	Upregulated_in_3xKD_compared_to_Neg
B230311B06Rik	6	Upregulated_in_3xKD_compared_to_Neg
B230354K17Rik	4	Downregulated_in_3xKD_compared_to_Neg
B2m	1	Upregulated_in_ESCs_compared_to_EpiLCs
B3galnt1	6	Upregulated_in_3xKD_compared_to_Neg
B3galt1	2	Upregulated_in_EpiLCs_compared_to_ESCs
B3galt4	4	Downregulated_in_3xKD_compared_to_Neg
B3galt6	4	Downregulated_in_3xKD_compared_to_Neg
B3gat3	1	Upregulated_in_ESCs_compared_to_EpiLCs
B3glct	3	Downregulated_in_3xKD_compared_to_Neg
B3gnt2	1	Upregulated_in_ESCs_compared_to_EpiLCs
B3gnt3	1	Upregulated_in_ESCs_compared_to_EpiLCs
B3gnt5	5	Upregulated_in_3xKD_compared_to_Neg
B3gnt7	2	Upregulated_in_EpiLCs_compared_to_ESCs
B430105G09Rik	6	Upregulated_in_3xKD_compared_to_Neg
B430306N03Rik	2	Upregulated_in_EpiLCs_compared_to_ESCs
B4galnt1	5	Upregulated_in_3xKD_compared_to_Neg
B4galnt2	5	Upregulated_in_3xKD_compared_to_Neg
B4galnt3	6	Upregulated_in_3xKD_compared_to_Neg
B4galnt4	1	Upregulated_in_ESCs_compared_to_EpiLCs
B4galt1	1	Upregulated_in_ESCs_compared_to_EpiLCs
B4galt6	3	Downregulated_in_3xKD_compared_to_Neg
B830012L14Rik	2	Upregulated_in_EpiLCs_compared_to_ESCs
B930036N10Rik	4	Downregulated_in_3xKD_compared_to_Neg
B930086L07Rik	2	Upregulated_in_EpiLCs_compared_to_ESCs
B930095G15Rik	6	Upregulated_in_3xKD_compared_to_Neg
B9d1	2	Upregulated_in_EpiLCs_compared_to_ESCs
B9d2	1	Upregulated_in_ESCs_compared_to_EpiLCs
Babam1	4	Downregulated_in_3xKD_compared_to_Neg
Babam2	6	Upregulated_in_3xKD_compared_to_Neg
Bace1	3	Downregulated_in_3xKD_compared_to_Neg
Bach1	5	Upregulated_in_3xKD_compared_to_Neg
Bach2	3	Downregulated_in_3xKD_compared_to_Neg
Bad	1	Upregulated_in_ESCs_compared_to_EpiLCs
Bag1	1	Upregulated_in_ESCs_compared_to_EpiLCs
Bag3	1	Upregulated_in_ESCs_compared_to_EpiLCs
Bag4	4	Downregulated_in_3xKD_compared_to_Neg
Bag5	3	Downregulated_in_3xKD_compared_to_Neg
Bahcc1	2	Upregulated_in_EpiLCs_compared_to_ESCs
Bahd1	1	Upregulated_in_ESCs_compared_to_EpiLCs
Baiap2	4	Downregulated_in_3xKD_compared_to_Neg
Baiap2l1	6	Upregulated_in_3xKD_compared_to_Neg
Bak1	1	Upregulated_in_ESCs_compared_to_EpiLCs
Banf1	2	Upregulated_in_EpiLCs_compared_to_ESCs
Banp	6	Upregulated_in_3xKD_compared_to_Neg
Bap1	4	Downregulated_in_3xKD_compared_to_Neg
Bard1	6	Upregulated_in_3xKD_compared_to_Neg
Barx2	5	Upregulated_in_3xKD_compared_to_Neg
Basp1	2	Upregulated_in_EpiLCs_compared_to_ESCs
Batf	1	Upregulated_in_ESCs_compared_to_EpiLCs
Baz1a	1	Upregulated_in_ESCs_compared_to_EpiLCs
Baz1b	4	Downregulated_in_3xKD_compared_to_Neg
Baz2a	5	Upregulated_in_3xKD_compared_to_Neg
Baz2b	1	Upregulated_in_ESCs_compared_to_EpiLCs
BB218582	6	Upregulated_in_3xKD_compared_to_Neg
Bbc3	2	Upregulated_in_EpiLCs_compared_to_ESCs
Bbln	1	Upregulated_in_ESCs_compared_to_EpiLCs
Bbs1	4	Downregulated_in_3xKD_compared_to_Neg
Bbs10	6	Upregulated_in_3xKD_compared_to_Neg
Bbs2	6	Upregulated_in_3xKD_compared_to_Neg
Bbs7	2	Upregulated_in_EpiLCs_compared_to_ESCs
Bbx	6	Upregulated_in_3xKD_compared_to_Neg
BC002059	4	Downregulated_in_3xKD_compared_to_Neg
BC005537	4	Downregulated_in_3xKD_compared_to_Neg
BC022960	6	Upregulated_in_3xKD_compared_to_Neg
BC024063	2	Upregulated_in_EpiLCs_compared_to_ESCs
BC025920	6	Upregulated_in_3xKD_compared_to_Neg
BC034090	5	Upregulated_in_3xKD_compared_to_Neg
BC037704	6	Upregulated_in_3xKD_compared_to_Neg
BC048644	6	Upregulated_in_3xKD_compared_to_Neg
BC051226	6	Upregulated_in_3xKD_compared_to_Neg
Bc1	6	Upregulated_in_3xKD_compared_to_Neg
BC106179	2	Upregulated_in_EpiLCs_compared_to_ESCs
BC147527	1	Upregulated_in_ESCs_compared_to_EpiLCs
Bcam	5	Upregulated_in_3xKD_compared_to_Neg
Bcan	5	Upregulated_in_3xKD_compared_to_Neg
Bcap31	1	Upregulated_in_ESCs_compared_to_EpiLCs
Bcar1	2	Upregulated_in_EpiLCs_compared_to_ESCs
Bcar3	2	Upregulated_in_EpiLCs_compared_to_ESCs
Bcas2	1	Upregulated_in_ESCs_compared_to_EpiLCs
Bcat1	1	Upregulated_in_ESCs_compared_to_EpiLCs
Bcat2	4	Downregulated_in_3xKD_compared_to_Neg
Bccip	4	Downregulated_in_3xKD_compared_to_Neg
Bcdin3d	4	Downregulated_in_3xKD_compared_to_Neg
Bckdha	2	Upregulated_in_EpiLCs_compared_to_ESCs
Bckdk	2	Upregulated_in_EpiLCs_compared_to_ESCs
Bcl10	3	Downregulated_in_3xKD_compared_to_Neg
Bcl11a	2	Upregulated_in_EpiLCs_compared_to_ESCs
Bcl11b	2	Upregulated_in_EpiLCs_compared_to_ESCs
Bcl2l1	3	Downregulated_in_3xKD_compared_to_Neg
Bcl2l11	2	Upregulated_in_EpiLCs_compared_to_ESCs
Bcl2l14	1	Upregulated_in_ESCs_compared_to_EpiLCs
Bcl2l2	5	Upregulated_in_3xKD_compared_to_Neg
Bcl3	1	Upregulated_in_ESCs_compared_to_EpiLCs
Bcl6	1	Upregulated_in_ESCs_compared_to_EpiLCs
Bcl6b	2	Upregulated_in_EpiLCs_compared_to_ESCs
Bcl7a	6	Upregulated_in_3xKD_compared_to_Neg
Bcl7c	6	Upregulated_in_3xKD_compared_to_Neg
Bcl9l	3	Downregulated_in_3xKD_compared_to_Neg
Bclaf1	4	Downregulated_in_3xKD_compared_to_Neg
Bclaf3	1	Upregulated_in_ESCs_compared_to_EpiLCs
Bcor	4	Downregulated_in_3xKD_compared_to_Neg
Bcorl1	2	Upregulated_in_EpiLCs_compared_to_ESCs
Bcr	5	Upregulated_in_3xKD_compared_to_Neg
Bdh1	1	Upregulated_in_ESCs_compared_to_EpiLCs
Bdkrb2	5	Upregulated_in_3xKD_compared_to_Neg
Bdnf	2	Upregulated_in_EpiLCs_compared_to_ESCs
Bdp1	4	Downregulated_in_3xKD_compared_to_Neg
Becn1	1	Upregulated_in_ESCs_compared_to_EpiLCs
Bend2	4	Downregulated_in_3xKD_compared_to_Neg
Bend3	2	Upregulated_in_EpiLCs_compared_to_ESCs
Bend4	6	Upregulated_in_3xKD_compared_to_Neg
Bend7	1	Upregulated_in_ESCs_compared_to_EpiLCs
Best2	6	Upregulated_in_3xKD_compared_to_Neg
Bex1	1	Upregulated_in_ESCs_compared_to_EpiLCs
Bex2	1	Upregulated_in_ESCs_compared_to_EpiLCs
Bex3	1	Upregulated_in_ESCs_compared_to_EpiLCs
Bex4	1	Upregulated_in_ESCs_compared_to_EpiLCs
Bfar	6	Upregulated_in_3xKD_compared_to_Neg
Bglap3	5	Upregulated_in_3xKD_compared_to_Neg
Bgn	6	Upregulated_in_3xKD_compared_to_Neg
Bhlha15	6	Upregulated_in_3xKD_compared_to_Neg
Bhlhe22	1	Upregulated_in_ESCs_compared_to_EpiLCs
Bhlhe23	2	Upregulated_in_EpiLCs_compared_to_ESCs
Bhlhe40	5	Upregulated_in_3xKD_compared_to_Neg
Bhlhe41	1	Upregulated_in_ESCs_compared_to_EpiLCs
Bhmt	1	Upregulated_in_ESCs_compared_to_EpiLCs
Bhmt2	1	Upregulated_in_ESCs_compared_to_EpiLCs
Bicc1	1	Upregulated_in_ESCs_compared_to_EpiLCs
Bicd1	4	Downregulated_in_3xKD_compared_to_Neg
Bicd2	1	Upregulated_in_ESCs_compared_to_EpiLCs
Bicdl1	2	Upregulated_in_EpiLCs_compared_to_ESCs
Bicra	4	Downregulated_in_3xKD_compared_to_Neg
Bicral	3	Downregulated_in_3xKD_compared_to_Neg
Bid	3	Downregulated_in_3xKD_compared_to_Neg
Bin1	6	Upregulated_in_3xKD_compared_to_Neg
Bin3	3	Downregulated_in_3xKD_compared_to_Neg
Birc2	5	Upregulated_in_3xKD_compared_to_Neg
Birc5	1	Upregulated_in_ESCs_compared_to_EpiLCs
Birc6	4	Downregulated_in_3xKD_compared_to_Neg
Blcap	5	Upregulated_in_3xKD_compared_to_Neg
Blm	5	Upregulated_in_3xKD_compared_to_Neg
Blnk	1	Upregulated_in_ESCs_compared_to_EpiLCs
Bloc1s1	1	Upregulated_in_ESCs_compared_to_EpiLCs
Bloc1s2	4	Downregulated_in_3xKD_compared_to_Neg
Bloc1s3	5	Upregulated_in_3xKD_compared_to_Neg
Bloc1s4	3	Downregulated_in_3xKD_compared_to_Neg
Bloc1s6	4	Downregulated_in_3xKD_compared_to_Neg
Bltp2	4	Downregulated_in_3xKD_compared_to_Neg
Bltp3a	5	Upregulated_in_3xKD_compared_to_Neg
Bltp3b	4	Downregulated_in_3xKD_compared_to_Neg
Blvra	5	Upregulated_in_3xKD_compared_to_Neg
Blvrb	5	Upregulated_in_3xKD_compared_to_Neg
Blzf1	4	Downregulated_in_3xKD_compared_to_Neg
Bmal1	3	Downregulated_in_3xKD_compared_to_Neg
Bmal2	4	Downregulated_in_3xKD_compared_to_Neg
Bmerb1	1	Upregulated_in_ESCs_compared_to_EpiLCs
Bmf	2	Upregulated_in_EpiLCs_compared_to_ESCs
Bmi1	3	Downregulated_in_3xKD_compared_to_Neg
Bmncr	4	Downregulated_in_3xKD_compared_to_Neg
Bmp1	5	Upregulated_in_3xKD_compared_to_Neg
Bmp6	6	Upregulated_in_3xKD_compared_to_Neg
Bmp7	1	Upregulated_in_ESCs_compared_to_EpiLCs
Bmp8b	6	Upregulated_in_3xKD_compared_to_Neg
Bms1	2	Upregulated_in_EpiLCs_compared_to_ESCs
Bmt2	4	Downregulated_in_3xKD_compared_to_Neg
Bnc2	2	Upregulated_in_EpiLCs_compared_to_ESCs
Bnip1	2	Upregulated_in_EpiLCs_compared_to_ESCs
Bnip2	4	Downregulated_in_3xKD_compared_to_Neg
Bnip3	5	Upregulated_in_3xKD_compared_to_Neg
Bnip5	5	Upregulated_in_3xKD_compared_to_Neg
Boc	5	Upregulated_in_3xKD_compared_to_Neg
Bod1	3	Downregulated_in_3xKD_compared_to_Neg
Bod1l	2	Upregulated_in_EpiLCs_compared_to_ESCs
Bok	2	Upregulated_in_EpiLCs_compared_to_ESCs
Bop1	2	Upregulated_in_EpiLCs_compared_to_ESCs
Borcs8	3	Downregulated_in_3xKD_compared_to_Neg
Bpifb1	3	Downregulated_in_3xKD_compared_to_Neg
Bpnt1	3	Downregulated_in_3xKD_compared_to_Neg
Bpnt2	1	Upregulated_in_ESCs_compared_to_EpiLCs
Bptf	2	Upregulated_in_EpiLCs_compared_to_ESCs
Braf	2	Upregulated_in_EpiLCs_compared_to_ESCs
Brca1	5	Upregulated_in_3xKD_compared_to_Neg
Brcc3	4	Downregulated_in_3xKD_compared_to_Neg
Brd1	3	Downregulated_in_3xKD_compared_to_Neg
Brd2	4	Downregulated_in_3xKD_compared_to_Neg
Brd4	3	Downregulated_in_3xKD_compared_to_Neg
Brd8	4	Downregulated_in_3xKD_compared_to_Neg
Brd9	3	Downregulated_in_3xKD_compared_to_Neg
Brf1	3	Downregulated_in_3xKD_compared_to_Neg
Bri3	1	Upregulated_in_ESCs_compared_to_EpiLCs
Bri3bp	5	Upregulated_in_3xKD_compared_to_Neg
Brinp1	2	Upregulated_in_EpiLCs_compared_to_ESCs
Brinp2	2	Upregulated_in_EpiLCs_compared_to_ESCs
Brix1	4	Downregulated_in_3xKD_compared_to_Neg
Brk1	1	Upregulated_in_ESCs_compared_to_EpiLCs
Brme1	4	Downregulated_in_3xKD_compared_to_Neg
Brms1	3	Downregulated_in_3xKD_compared_to_Neg
Brox	3	Downregulated_in_3xKD_compared_to_Neg
Brpf1	4	Downregulated_in_3xKD_compared_to_Neg
Brpf3	3	Downregulated_in_3xKD_compared_to_Neg
Brsk1	2	Upregulated_in_EpiLCs_compared_to_ESCs
Brsk2	4	Downregulated_in_3xKD_compared_to_Neg
Brwd1	5	Upregulated_in_3xKD_compared_to_Neg
Brwd3	5	Upregulated_in_3xKD_compared_to_Neg
Bscl2	4	Downregulated_in_3xKD_compared_to_Neg
Bsdc1	4	Downregulated_in_3xKD_compared_to_Neg
Bsg	5	Upregulated_in_3xKD_compared_to_Neg
Bspry	2	Upregulated_in_EpiLCs_compared_to_ESCs
Bst1	1	Upregulated_in_ESCs_compared_to_EpiLCs
Bst2	2	Upregulated_in_EpiLCs_compared_to_ESCs
Btaf1	4	Downregulated_in_3xKD_compared_to_Neg
Btbd1	5	Upregulated_in_3xKD_compared_to_Neg
Btbd17	2	Upregulated_in_EpiLCs_compared_to_ESCs
Btbd18	2	Upregulated_in_EpiLCs_compared_to_ESCs
Btbd19	1	Upregulated_in_ESCs_compared_to_EpiLCs
Btbd2	6	Upregulated_in_3xKD_compared_to_Neg
Btbd7	4	Downregulated_in_3xKD_compared_to_Neg
Btbd8	6	Upregulated_in_3xKD_compared_to_Neg
Btf3	6	Upregulated_in_3xKD_compared_to_Neg
Btf3l4	4	Downregulated_in_3xKD_compared_to_Neg
Btf3l4b	4	Downregulated_in_3xKD_compared_to_Neg
Btg1	1	Upregulated_in_ESCs_compared_to_EpiLCs
Btg2	3	Downregulated_in_3xKD_compared_to_Neg
Btg3	5	Upregulated_in_3xKD_compared_to_Neg
Btla	3	Downregulated_in_3xKD_compared_to_Neg
Btn2a2	1	Upregulated_in_ESCs_compared_to_EpiLCs
Btnl7-ps	6	Upregulated_in_3xKD_compared_to_Neg
Btrc	2	Upregulated_in_EpiLCs_compared_to_ESCs
Bub1	6	Upregulated_in_3xKD_compared_to_Neg
Bub1b	6	Upregulated_in_3xKD_compared_to_Neg
Bub3	2	Upregulated_in_EpiLCs_compared_to_ESCs
Bud13	4	Downregulated_in_3xKD_compared_to_Neg
Bud31	4	Downregulated_in_3xKD_compared_to_Neg
Bvht	1	Upregulated_in_ESCs_compared_to_EpiLCs
Bysl	4	Downregulated_in_3xKD_compared_to_Neg
Bzw1	4	Downregulated_in_3xKD_compared_to_Neg
Bzw2	6	Upregulated_in_3xKD_compared_to_Neg
C030006K11Rik	4	Downregulated_in_3xKD_compared_to_Neg
C030013E06Rik	3	Downregulated_in_3xKD_compared_to_Neg
C030015A19Rik	5	Upregulated_in_3xKD_compared_to_Neg
C030034I22Rik	6	Upregulated_in_3xKD_compared_to_Neg
C130013H08Rik	1	Upregulated_in_ESCs_compared_to_EpiLCs
C130021I20Rik	1	Upregulated_in_ESCs_compared_to_EpiLCs
C130036L24Rik	2	Upregulated_in_EpiLCs_compared_to_ESCs
C130071C03Rik	2	Upregulated_in_EpiLCs_compared_to_ESCs
C130073F10Rik	1	Upregulated_in_ESCs_compared_to_EpiLCs
C130074G19Rik	1	Upregulated_in_ESCs_compared_to_EpiLCs
C1galt1	1	Upregulated_in_ESCs_compared_to_EpiLCs
C1qbp	4	Downregulated_in_3xKD_compared_to_Neg
C1ql1	6	Upregulated_in_3xKD_compared_to_Neg
C1ql2	5	Upregulated_in_3xKD_compared_to_Neg
C1ql4	5	Upregulated_in_3xKD_compared_to_Neg
C1qtnf12	2	Upregulated_in_EpiLCs_compared_to_ESCs
C1qtnf6	5	Upregulated_in_3xKD_compared_to_Neg
C1rl	5	Upregulated_in_3xKD_compared_to_Neg
C230014O12Rik	1	Upregulated_in_ESCs_compared_to_EpiLCs
C230096K16Rik	1	Upregulated_in_ESCs_compared_to_EpiLCs
C2cd2	5	Upregulated_in_3xKD_compared_to_Neg
C2cd4c	6	Upregulated_in_3xKD_compared_to_Neg
C2cd5	2	Upregulated_in_EpiLCs_compared_to_ESCs
C3	5	Upregulated_in_3xKD_compared_to_Neg
C330002G04Rik	4	Downregulated_in_3xKD_compared_to_Neg
C330011M18Rik	4	Downregulated_in_3xKD_compared_to_Neg
C330018A13Rik	1	Upregulated_in_ESCs_compared_to_EpiLCs
C330018D20Rik	4	Downregulated_in_3xKD_compared_to_Neg
C330020E22Rik	2	Upregulated_in_EpiLCs_compared_to_ESCs
C430049B03Rik	4	Downregulated_in_3xKD_compared_to_Neg
C730027H18Rik	2	Upregulated_in_EpiLCs_compared_to_ESCs
C77080	1	Upregulated_in_ESCs_compared_to_EpiLCs
C78283	6	Upregulated_in_3xKD_compared_to_Neg
C79130	4	Downregulated_in_3xKD_compared_to_Neg
C87436	2	Upregulated_in_EpiLCs_compared_to_ESCs
C8b	2	Upregulated_in_EpiLCs_compared_to_ESCs
C920006O11Rik	5	Upregulated_in_3xKD_compared_to_Neg
C9orf72	3	Downregulated_in_3xKD_compared_to_Neg
Caap1	4	Downregulated_in_3xKD_compared_to_Neg
Cab39	3	Downregulated_in_3xKD_compared_to_Neg
Cabin1	4	Downregulated_in_3xKD_compared_to_Neg
Cables1	5	Upregulated_in_3xKD_compared_to_Neg
Cabp1	5	Upregulated_in_3xKD_compared_to_Neg
Cabp7	5	Upregulated_in_3xKD_compared_to_Neg
Cacfd1	4	Downregulated_in_3xKD_compared_to_Neg
Cachd1	2	Upregulated_in_EpiLCs_compared_to_ESCs
Cacna1a	1	Upregulated_in_ESCs_compared_to_EpiLCs
Cacna1b	2	Upregulated_in_EpiLCs_compared_to_ESCs
Cacna1f	1	Upregulated_in_ESCs_compared_to_EpiLCs
Cacna1g	2	Upregulated_in_EpiLCs_compared_to_ESCs
Cacna1h	6	Upregulated_in_3xKD_compared_to_Neg
Cacna1s	4	Downregulated_in_3xKD_compared_to_Neg
Cacna2d1	6	Upregulated_in_3xKD_compared_to_Neg
Cacnb3	2	Upregulated_in_EpiLCs_compared_to_ESCs
Cacng6	6	Upregulated_in_3xKD_compared_to_Neg
Cacng7	2	Upregulated_in_EpiLCs_compared_to_ESCs
Cacng8	2	Upregulated_in_EpiLCs_compared_to_ESCs
Cactin	4	Downregulated_in_3xKD_compared_to_Neg
Cacul1	3	Downregulated_in_3xKD_compared_to_Neg
Cad	6	Upregulated_in_3xKD_compared_to_Neg
Cadm1	5	Upregulated_in_3xKD_compared_to_Neg
Cadm3	2	Upregulated_in_EpiLCs_compared_to_ESCs
Cadm4	5	Upregulated_in_3xKD_compared_to_Neg
Cadps2	1	Upregulated_in_ESCs_compared_to_EpiLCs
Calca	2	Upregulated_in_EpiLCs_compared_to_ESCs
Calcoco1	2	Upregulated_in_EpiLCs_compared_to_ESCs
Calcoco2	1	Upregulated_in_ESCs_compared_to_EpiLCs
Calcr	2	Upregulated_in_EpiLCs_compared_to_ESCs
Calcrl	6	Upregulated_in_3xKD_compared_to_Neg
Cald1	1	Upregulated_in_ESCs_compared_to_EpiLCs
Calhm2	3	Downregulated_in_3xKD_compared_to_Neg
Calhm3	4	Downregulated_in_3xKD_compared_to_Neg
Calhm5	1	Upregulated_in_ESCs_compared_to_EpiLCs
Calm1	3	Downregulated_in_3xKD_compared_to_Neg
Calm3	5	Upregulated_in_3xKD_compared_to_Neg
Calml4	5	Upregulated_in_3xKD_compared_to_Neg
Caln1	2	Upregulated_in_EpiLCs_compared_to_ESCs
Calr	5	Upregulated_in_3xKD_compared_to_Neg
Calr3	5	Upregulated_in_3xKD_compared_to_Neg
Calr4	1	Upregulated_in_ESCs_compared_to_EpiLCs
Calu	1	Upregulated_in_ESCs_compared_to_EpiLCs
Camk1	5	Upregulated_in_3xKD_compared_to_Neg
Camk1d	1	Upregulated_in_ESCs_compared_to_EpiLCs
Camk2a	1	Upregulated_in_ESCs_compared_to_EpiLCs
Camk2b	1	Upregulated_in_ESCs_compared_to_EpiLCs
Camk2d	1	Upregulated_in_ESCs_compared_to_EpiLCs
Camk2n1	5	Upregulated_in_3xKD_compared_to_Neg
Camk4	5	Upregulated_in_3xKD_compared_to_Neg
Camkk1	1	Upregulated_in_ESCs_compared_to_EpiLCs
Camkk2	1	Upregulated_in_ESCs_compared_to_EpiLCs
Camkv	2	Upregulated_in_EpiLCs_compared_to_ESCs
Caml	3	Downregulated_in_3xKD_compared_to_Neg
Camsap3	2	Upregulated_in_EpiLCs_compared_to_ESCs
Camta1	5	Upregulated_in_3xKD_compared_to_Neg
Cand2	2	Upregulated_in_EpiLCs_compared_to_ESCs
Cant1	1	Upregulated_in_ESCs_compared_to_EpiLCs
Canx	5	Upregulated_in_3xKD_compared_to_Neg
Cap1	1	Upregulated_in_ESCs_compared_to_EpiLCs
Cap2	5	Upregulated_in_3xKD_compared_to_Neg
Capn1	1	Upregulated_in_ESCs_compared_to_EpiLCs
Capn5	5	Upregulated_in_3xKD_compared_to_Neg
Capn7	3	Downregulated_in_3xKD_compared_to_Neg
Capns1	5	Upregulated_in_3xKD_compared_to_Neg
Caprin1	2	Upregulated_in_EpiLCs_compared_to_ESCs
Caprin2	2	Upregulated_in_EpiLCs_compared_to_ESCs
Caps2	2	Upregulated_in_EpiLCs_compared_to_ESCs
Capsl	3	Downregulated_in_3xKD_compared_to_Neg
Capzb	1	Upregulated_in_ESCs_compared_to_EpiLCs
Car12	6	Upregulated_in_3xKD_compared_to_Neg
Car13	1	Upregulated_in_ESCs_compared_to_EpiLCs
Car14	2	Upregulated_in_EpiLCs_compared_to_ESCs
Car15	4	Downregulated_in_3xKD_compared_to_Neg
Car2	2	Upregulated_in_EpiLCs_compared_to_ESCs
Car3	2	Upregulated_in_EpiLCs_compared_to_ESCs
Car4	2	Upregulated_in_EpiLCs_compared_to_ESCs
Car8	1	Upregulated_in_ESCs_compared_to_EpiLCs
Card10	5	Upregulated_in_3xKD_compared_to_Neg
Card11	2	Upregulated_in_EpiLCs_compared_to_ESCs
Card14	1	Upregulated_in_ESCs_compared_to_EpiLCs
Card19	5	Upregulated_in_3xKD_compared_to_Neg
Carhsp1	6	Upregulated_in_3xKD_compared_to_Neg
Carm1	6	Upregulated_in_3xKD_compared_to_Neg
Carmil2	5	Upregulated_in_3xKD_compared_to_Neg
Carnmt1	1	Upregulated_in_ESCs_compared_to_EpiLCs
Cars	5	Upregulated_in_3xKD_compared_to_Neg
Casc3	3	Downregulated_in_3xKD_compared_to_Neg
Casd1	4	Downregulated_in_3xKD_compared_to_Neg
Cask	1	Upregulated_in_ESCs_compared_to_EpiLCs
Caskin1	5	Upregulated_in_3xKD_compared_to_Neg
Caskin2	1	Upregulated_in_ESCs_compared_to_EpiLCs
Casp14	3	Downregulated_in_3xKD_compared_to_Neg
Casp3	2	Upregulated_in_EpiLCs_compared_to_ESCs
Casp6	5	Upregulated_in_3xKD_compared_to_Neg
Casp8	1	Upregulated_in_ESCs_compared_to_EpiLCs
Casp9	1	Upregulated_in_ESCs_compared_to_EpiLCs
Cass4	2	Upregulated_in_EpiLCs_compared_to_ESCs
Cast	1	Upregulated_in_ESCs_compared_to_EpiLCs
Castor1	5	Upregulated_in_3xKD_compared_to_Neg
Castor2	2	Upregulated_in_EpiLCs_compared_to_ESCs
Casz1	5	Upregulated_in_3xKD_compared_to_Neg
Cat	5	Upregulated_in_3xKD_compared_to_Neg
Catsperd	1	Upregulated_in_ESCs_compared_to_EpiLCs
Catsperg2	6	Upregulated_in_3xKD_compared_to_Neg
Cavin1	1	Upregulated_in_ESCs_compared_to_EpiLCs
Cbarp	2	Upregulated_in_EpiLCs_compared_to_ESCs
Cbl	2	Upregulated_in_EpiLCs_compared_to_ESCs
Cblb	5	Upregulated_in_3xKD_compared_to_Neg
Cbll1	4	Downregulated_in_3xKD_compared_to_Neg
Cbln1	5	Upregulated_in_3xKD_compared_to_Neg
Cbln3	5	Upregulated_in_3xKD_compared_to_Neg
Cbln4	2	Upregulated_in_EpiLCs_compared_to_ESCs
Cbr1	5	Upregulated_in_3xKD_compared_to_Neg
Cbr3	5	Upregulated_in_3xKD_compared_to_Neg
Cbs	1	Upregulated_in_ESCs_compared_to_EpiLCs
Cbx1	2	Upregulated_in_EpiLCs_compared_to_ESCs
Cbx2	4	Downregulated_in_3xKD_compared_to_Neg
Cbx3	2	Upregulated_in_EpiLCs_compared_to_ESCs
Cbx4	1	Upregulated_in_ESCs_compared_to_EpiLCs
Cbx5	2	Upregulated_in_EpiLCs_compared_to_ESCs
Cbx6	3	Downregulated_in_3xKD_compared_to_Neg
Cbx7	3	Downregulated_in_3xKD_compared_to_Neg
Cbx8	3	Downregulated_in_3xKD_compared_to_Neg
Cby1	6	Upregulated_in_3xKD_compared_to_Neg
Cc2d1a	1	Upregulated_in_ESCs_compared_to_EpiLCs
Cc2d2b	2	Upregulated_in_EpiLCs_compared_to_ESCs
Ccar2	3	Downregulated_in_3xKD_compared_to_Neg
Ccbe1	1	Upregulated_in_ESCs_compared_to_EpiLCs
Ccdc102a	2	Upregulated_in_EpiLCs_compared_to_ESCs
Ccdc107	1	Upregulated_in_ESCs_compared_to_EpiLCs
Ccdc112	2	Upregulated_in_EpiLCs_compared_to_ESCs
Ccdc115	3	Downregulated_in_3xKD_compared_to_Neg
Ccdc116	4	Downregulated_in_3xKD_compared_to_Neg
Ccdc117	6	Upregulated_in_3xKD_compared_to_Neg
Ccdc12	4	Downregulated_in_3xKD_compared_to_Neg
Ccdc120	2	Upregulated_in_EpiLCs_compared_to_ESCs
Ccdc122	1	Upregulated_in_ESCs_compared_to_EpiLCs
Ccdc13	3	Downregulated_in_3xKD_compared_to_Neg
Ccdc136	6	Upregulated_in_3xKD_compared_to_Neg
Ccdc137	4	Downregulated_in_3xKD_compared_to_Neg
Ccdc138	2	Upregulated_in_EpiLCs_compared_to_ESCs
Ccdc14	5	Upregulated_in_3xKD_compared_to_Neg
Ccdc141	1	Upregulated_in_ESCs_compared_to_EpiLCs
Ccdc142os	2	Upregulated_in_EpiLCs_compared_to_ESCs
Ccdc150	2	Upregulated_in_EpiLCs_compared_to_ESCs
Ccdc152	2	Upregulated_in_EpiLCs_compared_to_ESCs
Ccdc158	6	Upregulated_in_3xKD_compared_to_Neg
Ccdc160	1	Upregulated_in_ESCs_compared_to_EpiLCs
Ccdc168	4	Downregulated_in_3xKD_compared_to_Neg
Ccdc171	6	Upregulated_in_3xKD_compared_to_Neg
Ccdc172	4	Downregulated_in_3xKD_compared_to_Neg
Ccdc174	4	Downregulated_in_3xKD_compared_to_Neg
Ccdc181	6	Upregulated_in_3xKD_compared_to_Neg
Ccdc186	2	Upregulated_in_EpiLCs_compared_to_ESCs
Ccdc190	3	Downregulated_in_3xKD_compared_to_Neg
Ccdc194	2	Upregulated_in_EpiLCs_compared_to_ESCs
Ccdc22	1	Upregulated_in_ESCs_compared_to_EpiLCs
Ccdc25	4	Downregulated_in_3xKD_compared_to_Neg
Ccdc28a	2	Upregulated_in_EpiLCs_compared_to_ESCs
Ccdc3	6	Upregulated_in_3xKD_compared_to_Neg
Ccdc30	5	Upregulated_in_3xKD_compared_to_Neg
Ccdc33	2	Upregulated_in_EpiLCs_compared_to_ESCs
Ccdc34	1	Upregulated_in_ESCs_compared_to_EpiLCs
Ccdc40	2	Upregulated_in_EpiLCs_compared_to_ESCs
Ccdc43	3	Downregulated_in_3xKD_compared_to_Neg
Ccdc51	3	Downregulated_in_3xKD_compared_to_Neg
Ccdc61	5	Upregulated_in_3xKD_compared_to_Neg
Ccdc68	1	Upregulated_in_ESCs_compared_to_EpiLCs
Ccdc69	5	Upregulated_in_3xKD_compared_to_Neg
Ccdc71l	4	Downregulated_in_3xKD_compared_to_Neg
Ccdc74a	6	Upregulated_in_3xKD_compared_to_Neg
Ccdc77	6	Upregulated_in_3xKD_compared_to_Neg
Ccdc8	1	Upregulated_in_ESCs_compared_to_EpiLCs
Ccdc82	1	Upregulated_in_ESCs_compared_to_EpiLCs
Ccdc85a	2	Upregulated_in_EpiLCs_compared_to_ESCs
Ccdc85b	6	Upregulated_in_3xKD_compared_to_Neg
Ccdc86	4	Downregulated_in_3xKD_compared_to_Neg
Ccdc88c	6	Upregulated_in_3xKD_compared_to_Neg
Ccdc89	4	Downregulated_in_3xKD_compared_to_Neg
Ccdc9	4	Downregulated_in_3xKD_compared_to_Neg
Ccdc90b	4	Downregulated_in_3xKD_compared_to_Neg
Ccdc92	4	Downregulated_in_3xKD_compared_to_Neg
Ccdc92b	2	Upregulated_in_EpiLCs_compared_to_ESCs
Ccdc93	1	Upregulated_in_ESCs_compared_to_EpiLCs
Ccdc96	4	Downregulated_in_3xKD_compared_to_Neg
Ccdc97	3	Downregulated_in_3xKD_compared_to_Neg
Ccdc9b	1	Upregulated_in_ESCs_compared_to_EpiLCs
Cchcr1	5	Upregulated_in_3xKD_compared_to_Neg
Ccin	4	Downregulated_in_3xKD_compared_to_Neg
Cckbr	1	Upregulated_in_ESCs_compared_to_EpiLCs
Ccl25	2	Upregulated_in_EpiLCs_compared_to_ESCs
Ccl3	2	Upregulated_in_EpiLCs_compared_to_ESCs
Ccn1	1	Upregulated_in_ESCs_compared_to_EpiLCs
Ccn2	4	Downregulated_in_3xKD_compared_to_Neg
Ccn4	2	Upregulated_in_EpiLCs_compared_to_ESCs
Ccna1	5	Upregulated_in_3xKD_compared_to_Neg
Ccnb1	6	Upregulated_in_3xKD_compared_to_Neg
Ccnb1ip1	3	Downregulated_in_3xKD_compared_to_Neg
Ccnb2	5	Upregulated_in_3xKD_compared_to_Neg
Ccnb3	2	Upregulated_in_EpiLCs_compared_to_ESCs
Ccnc	3	Downregulated_in_3xKD_compared_to_Neg
Ccnd1	4	Downregulated_in_3xKD_compared_to_Neg
Ccnd2	2	Upregulated_in_EpiLCs_compared_to_ESCs
Ccnd3	5	Upregulated_in_3xKD_compared_to_Neg
Ccndbp1	3	Downregulated_in_3xKD_compared_to_Neg
Ccne1	2	Upregulated_in_EpiLCs_compared_to_ESCs
Ccne2	3	Downregulated_in_3xKD_compared_to_Neg
Ccnf	5	Upregulated_in_3xKD_compared_to_Neg
Ccng1	4	Downregulated_in_3xKD_compared_to_Neg
Ccng2	5	Upregulated_in_3xKD_compared_to_Neg
Ccni	5	Upregulated_in_3xKD_compared_to_Neg
Ccnj	4	Downregulated_in_3xKD_compared_to_Neg
Ccnk	4	Downregulated_in_3xKD_compared_to_Neg
Ccnl2	6	Upregulated_in_3xKD_compared_to_Neg
Ccno	4	Downregulated_in_3xKD_compared_to_Neg
Ccnq	3	Downregulated_in_3xKD_compared_to_Neg
Ccnt1	4	Downregulated_in_3xKD_compared_to_Neg
Ccny	3	Downregulated_in_3xKD_compared_to_Neg
Ccnyl1	4	Downregulated_in_3xKD_compared_to_Neg
Ccp110	4	Downregulated_in_3xKD_compared_to_Neg
Ccpg1	6	Upregulated_in_3xKD_compared_to_Neg
Ccr7	6	Upregulated_in_3xKD_compared_to_Neg
Ccs	1	Upregulated_in_ESCs_compared_to_EpiLCs
Ccsap	6	Upregulated_in_3xKD_compared_to_Neg
Ccser1	3	Downregulated_in_3xKD_compared_to_Neg
Ccser2	5	Upregulated_in_3xKD_compared_to_Neg
Cct2	6	Upregulated_in_3xKD_compared_to_Neg
Cct3	2	Upregulated_in_EpiLCs_compared_to_ESCs
Cct4	6	Upregulated_in_3xKD_compared_to_Neg
Cct5	2	Upregulated_in_EpiLCs_compared_to_ESCs
Cct6a	2	Upregulated_in_EpiLCs_compared_to_ESCs
Cct7	2	Upregulated_in_EpiLCs_compared_to_ESCs
Cct8	6	Upregulated_in_3xKD_compared_to_Neg
Cd151	6	Upregulated_in_3xKD_compared_to_Neg
Cd164	1	Upregulated_in_ESCs_compared_to_EpiLCs
Cd164l2	5	Upregulated_in_3xKD_compared_to_Neg
Cd1d1	1	Upregulated_in_ESCs_compared_to_EpiLCs
Cd209c	2	Upregulated_in_EpiLCs_compared_to_ESCs
Cd24a	1	Upregulated_in_ESCs_compared_to_EpiLCs
Cd276	6	Upregulated_in_3xKD_compared_to_Neg
Cd2bp2	4	Downregulated_in_3xKD_compared_to_Neg
Cd302	1	Upregulated_in_ESCs_compared_to_EpiLCs
Cd320	1	Upregulated_in_ESCs_compared_to_EpiLCs
Cd34	2	Upregulated_in_EpiLCs_compared_to_ESCs
Cd37	5	Upregulated_in_3xKD_compared_to_Neg
Cd38	1	Upregulated_in_ESCs_compared_to_EpiLCs
Cd3d	3	Downregulated_in_3xKD_compared_to_Neg
Cd3e	3	Downregulated_in_3xKD_compared_to_Neg
Cd47	5	Upregulated_in_3xKD_compared_to_Neg
Cd55	1	Upregulated_in_ESCs_compared_to_EpiLCs
Cd59a	1	Upregulated_in_ESCs_compared_to_EpiLCs
Cd6	6	Upregulated_in_3xKD_compared_to_Neg
Cd63	1	Upregulated_in_ESCs_compared_to_EpiLCs
Cd68	5	Upregulated_in_3xKD_compared_to_Neg
Cd79b	1	Upregulated_in_ESCs_compared_to_EpiLCs
Cd80	4	Downregulated_in_3xKD_compared_to_Neg
Cd81	1	Upregulated_in_ESCs_compared_to_EpiLCs
Cd9	1	Upregulated_in_ESCs_compared_to_EpiLCs
Cd96	2	Upregulated_in_EpiLCs_compared_to_ESCs
Cd99l2	1	Upregulated_in_ESCs_compared_to_EpiLCs
Cda	6	Upregulated_in_3xKD_compared_to_Neg
Cdc123	4	Downregulated_in_3xKD_compared_to_Neg
Cdc14a	3	Downregulated_in_3xKD_compared_to_Neg
Cdc14b	2	Upregulated_in_EpiLCs_compared_to_ESCs
Cdc16	1	Upregulated_in_ESCs_compared_to_EpiLCs
Cdc20	2	Upregulated_in_EpiLCs_compared_to_ESCs
Cdc23	3	Downregulated_in_3xKD_compared_to_Neg
Cdc25a	2	Upregulated_in_EpiLCs_compared_to_ESCs
Cdc25b	6	Upregulated_in_3xKD_compared_to_Neg
Cdc25c	5	Upregulated_in_3xKD_compared_to_Neg
Cdc26	4	Downregulated_in_3xKD_compared_to_Neg
Cdc27	3	Downregulated_in_3xKD_compared_to_Neg
Cdc37l1	3	Downregulated_in_3xKD_compared_to_Neg
Cdc40	1	Upregulated_in_ESCs_compared_to_EpiLCs
Cdc42	1	Upregulated_in_ESCs_compared_to_EpiLCs
Cdc42bpg	5	Upregulated_in_3xKD_compared_to_Neg
Cdc42ep2	1	Upregulated_in_ESCs_compared_to_EpiLCs
Cdc42ep3	3	Downregulated_in_3xKD_compared_to_Neg
Cdc42ep4	1	Upregulated_in_ESCs_compared_to_EpiLCs
Cdc42ep5	1	Upregulated_in_ESCs_compared_to_EpiLCs
Cdc42se1	3	Downregulated_in_3xKD_compared_to_Neg
Cdc42se2	5	Upregulated_in_3xKD_compared_to_Neg
Cdc45	5	Upregulated_in_3xKD_compared_to_Neg
Cdc5l	3	Downregulated_in_3xKD_compared_to_Neg
Cdc6	3	Downregulated_in_3xKD_compared_to_Neg
Cdc73	4	Downregulated_in_3xKD_compared_to_Neg
Cdca3	5	Upregulated_in_3xKD_compared_to_Neg
Cdca4	2	Upregulated_in_EpiLCs_compared_to_ESCs
Cdca5	2	Upregulated_in_EpiLCs_compared_to_ESCs
Cdca7	2	Upregulated_in_EpiLCs_compared_to_ESCs
Cdca7l	2	Upregulated_in_EpiLCs_compared_to_ESCs
Cdca8	5	Upregulated_in_3xKD_compared_to_Neg
Cdcp1	6	Upregulated_in_3xKD_compared_to_Neg
Cdh1	6	Upregulated_in_3xKD_compared_to_Neg
Cdh10	2	Upregulated_in_EpiLCs_compared_to_ESCs
Cdh12	4	Downregulated_in_3xKD_compared_to_Neg
Cdh15	2	Upregulated_in_EpiLCs_compared_to_ESCs
Cdh2	6	Upregulated_in_3xKD_compared_to_Neg
Cdh23	5	Upregulated_in_3xKD_compared_to_Neg
Cdh24	2	Upregulated_in_EpiLCs_compared_to_ESCs
Cdh3	2	Upregulated_in_EpiLCs_compared_to_ESCs
Cdh4	3	Downregulated_in_3xKD_compared_to_Neg
Cdh9	2	Upregulated_in_EpiLCs_compared_to_ESCs
Cdhr1	1	Upregulated_in_ESCs_compared_to_EpiLCs
Cdhr18	3	Downregulated_in_3xKD_compared_to_Neg
Cdin1	5	Upregulated_in_3xKD_compared_to_Neg
Cdip1	5	Upregulated_in_3xKD_compared_to_Neg
Cdipt	3	Downregulated_in_3xKD_compared_to_Neg
Cdk1	5	Upregulated_in_3xKD_compared_to_Neg
Cdk10	2	Upregulated_in_EpiLCs_compared_to_ESCs
Cdk12	2	Upregulated_in_EpiLCs_compared_to_ESCs
Cdk13	4	Downregulated_in_3xKD_compared_to_Neg
Cdk14	6	Upregulated_in_3xKD_compared_to_Neg
Cdk16	1	Upregulated_in_ESCs_compared_to_EpiLCs
Cdk17	2	Upregulated_in_EpiLCs_compared_to_ESCs
Cdk18	1	Upregulated_in_ESCs_compared_to_EpiLCs
Cdk2	1	Upregulated_in_ESCs_compared_to_EpiLCs
Cdk2ap1	2	Upregulated_in_EpiLCs_compared_to_ESCs
Cdk2ap2	1	Upregulated_in_ESCs_compared_to_EpiLCs
Cdk3	6	Upregulated_in_3xKD_compared_to_Neg
Cdk4	4	Downregulated_in_3xKD_compared_to_Neg
Cdk5	1	Upregulated_in_ESCs_compared_to_EpiLCs
Cdk5r2	2	Upregulated_in_EpiLCs_compared_to_ESCs
Cdk5rap3	6	Upregulated_in_3xKD_compared_to_Neg
Cdk6	1	Upregulated_in_ESCs_compared_to_EpiLCs
Cdk7	4	Downregulated_in_3xKD_compared_to_Neg
Cdk8	4	Downregulated_in_3xKD_compared_to_Neg
Cdk9	1	Upregulated_in_ESCs_compared_to_EpiLCs
Cdkl2	4	Downregulated_in_3xKD_compared_to_Neg
Cdkl3	2	Upregulated_in_EpiLCs_compared_to_ESCs
Cdkl5	3	Downregulated_in_3xKD_compared_to_Neg
Cdkn1a	1	Upregulated_in_ESCs_compared_to_EpiLCs
Cdkn1b	5	Upregulated_in_3xKD_compared_to_Neg
Cdkn1c	2	Upregulated_in_EpiLCs_compared_to_ESCs
Cdkn2a	1	Upregulated_in_ESCs_compared_to_EpiLCs
Cdkn2c	5	Upregulated_in_3xKD_compared_to_Neg
Cdkn2d	1	Upregulated_in_ESCs_compared_to_EpiLCs
Cdo1	1	Upregulated_in_ESCs_compared_to_EpiLCs
Cdpf1	1	Upregulated_in_ESCs_compared_to_EpiLCs
Cdr2	2	Upregulated_in_EpiLCs_compared_to_ESCs
Cdr2l	1	Upregulated_in_ESCs_compared_to_EpiLCs
Cdrt4	2	Upregulated_in_EpiLCs_compared_to_ESCs
Cds2	3	Downregulated_in_3xKD_compared_to_Neg
Cdv3	4	Downregulated_in_3xKD_compared_to_Neg
Cdx1	1	Upregulated_in_ESCs_compared_to_EpiLCs
Cdx2	3	Downregulated_in_3xKD_compared_to_Neg
Cdyl	4	Downregulated_in_3xKD_compared_to_Neg
Cdyl2	1	Upregulated_in_ESCs_compared_to_EpiLCs
Ceacam1	1	Upregulated_in_ESCs_compared_to_EpiLCs
Ceacam10	1	Upregulated_in_ESCs_compared_to_EpiLCs
Ceacam16	5	Upregulated_in_3xKD_compared_to_Neg
Cebpd	2	Upregulated_in_EpiLCs_compared_to_ESCs
Cebpz	4	Downregulated_in_3xKD_compared_to_Neg
Cebpzos	1	Upregulated_in_ESCs_compared_to_EpiLCs
Cecr2	2	Upregulated_in_EpiLCs_compared_to_ESCs
Cela2a	5	Upregulated_in_3xKD_compared_to_Neg
Celf6	2	Upregulated_in_EpiLCs_compared_to_ESCs
Celsr1	5	Upregulated_in_3xKD_compared_to_Neg
Cemip	3	Downregulated_in_3xKD_compared_to_Neg
Cemip2	2	Upregulated_in_EpiLCs_compared_to_ESCs
Cenatac	6	Upregulated_in_3xKD_compared_to_Neg
Cend1	2	Upregulated_in_EpiLCs_compared_to_ESCs
Cenpa	1	Upregulated_in_ESCs_compared_to_EpiLCs
Cenpb	3	Downregulated_in_3xKD_compared_to_Neg
Cenpc1	2	Upregulated_in_EpiLCs_compared_to_ESCs
Cenpe	2	Upregulated_in_EpiLCs_compared_to_ESCs
Cenpf	2	Upregulated_in_EpiLCs_compared_to_ESCs
Cenph	4	Downregulated_in_3xKD_compared_to_Neg
Cenpj	4	Downregulated_in_3xKD_compared_to_Neg
Cenpl	3	Downregulated_in_3xKD_compared_to_Neg
Cenpm	3	Downregulated_in_3xKD_compared_to_Neg
Cenpn	4	Downregulated_in_3xKD_compared_to_Neg
Cenpo	4	Downregulated_in_3xKD_compared_to_Neg
Cenpp	4	Downregulated_in_3xKD_compared_to_Neg
Cenpq	3	Downregulated_in_3xKD_compared_to_Neg
Cenpx	1	Upregulated_in_ESCs_compared_to_EpiLCs
Cep104	4	Downregulated_in_3xKD_compared_to_Neg
Cep112	1	Upregulated_in_ESCs_compared_to_EpiLCs
Cep126	2	Upregulated_in_EpiLCs_compared_to_ESCs
Cep128	1	Upregulated_in_ESCs_compared_to_EpiLCs
Cep131	6	Upregulated_in_3xKD_compared_to_Neg
Cep135	3	Downregulated_in_3xKD_compared_to_Neg
Cep152	4	Downregulated_in_3xKD_compared_to_Neg
Cep164	1	Upregulated_in_ESCs_compared_to_EpiLCs
Cep170	1	Upregulated_in_ESCs_compared_to_EpiLCs
Cep170b	6	Upregulated_in_3xKD_compared_to_Neg
Cep19	1	Upregulated_in_ESCs_compared_to_EpiLCs
Cep20	5	Upregulated_in_3xKD_compared_to_Neg
Cep250	5	Upregulated_in_3xKD_compared_to_Neg
Cep295	6	Upregulated_in_3xKD_compared_to_Neg
Cep41	2	Upregulated_in_EpiLCs_compared_to_ESCs
Cep55	1	Upregulated_in_ESCs_compared_to_EpiLCs
Cep57l1	5	Upregulated_in_3xKD_compared_to_Neg
Cep63	4	Downregulated_in_3xKD_compared_to_Neg
Cep68	6	Upregulated_in_3xKD_compared_to_Neg
Cep70	5	Upregulated_in_3xKD_compared_to_Neg
Cep78	2	Upregulated_in_EpiLCs_compared_to_ESCs
Cep83	5	Upregulated_in_3xKD_compared_to_Neg
Cep85	1	Upregulated_in_ESCs_compared_to_EpiLCs
Cep85l	5	Upregulated_in_3xKD_compared_to_Neg
Cep89	3	Downregulated_in_3xKD_compared_to_Neg
Cep97	2	Upregulated_in_EpiLCs_compared_to_ESCs
Cept1	1	Upregulated_in_ESCs_compared_to_EpiLCs
Cercam	1	Upregulated_in_ESCs_compared_to_EpiLCs
Cerk	3	Downregulated_in_3xKD_compared_to_Neg
Cerkl	1	Upregulated_in_ESCs_compared_to_EpiLCs
Cerox1	5	Upregulated_in_3xKD_compared_to_Neg
Cers1	6	Upregulated_in_3xKD_compared_to_Neg
Cers2	1	Upregulated_in_ESCs_compared_to_EpiLCs
Cers5	4	Downregulated_in_3xKD_compared_to_Neg
Cers6	4	Downregulated_in_3xKD_compared_to_Neg
Cert1	4	Downregulated_in_3xKD_compared_to_Neg
Cetn1	5	Upregulated_in_3xKD_compared_to_Neg
Cfap20dc	1	Upregulated_in_ESCs_compared_to_EpiLCs
Cfap298	6	Upregulated_in_3xKD_compared_to_Neg
Cfap300	2	Upregulated_in_EpiLCs_compared_to_ESCs
Cfap36	1	Upregulated_in_ESCs_compared_to_EpiLCs
Cfap43	2	Upregulated_in_EpiLCs_compared_to_ESCs
Cfap47	4	Downregulated_in_3xKD_compared_to_Neg
Cfap68	4	Downregulated_in_3xKD_compared_to_Neg
Cfap74	2	Upregulated_in_EpiLCs_compared_to_ESCs
Cfap92	5	Upregulated_in_3xKD_compared_to_Neg
Cfh	3	Downregulated_in_3xKD_compared_to_Neg
Cfl1	1	Upregulated_in_ESCs_compared_to_EpiLCs
Cfl2	1	Upregulated_in_ESCs_compared_to_EpiLCs
Cflar	2	Upregulated_in_EpiLCs_compared_to_ESCs
Cgas	1	Upregulated_in_ESCs_compared_to_EpiLCs
Cggbp1	3	Downregulated_in_3xKD_compared_to_Neg
Cgn	6	Upregulated_in_3xKD_compared_to_Neg
Cgnl1	2	Upregulated_in_EpiLCs_compared_to_ESCs
Cgrrf1	6	Upregulated_in_3xKD_compared_to_Neg
Chac1	6	Upregulated_in_3xKD_compared_to_Neg
Chadl	1	Upregulated_in_ESCs_compared_to_EpiLCs
Chaf1a	3	Downregulated_in_3xKD_compared_to_Neg
Chaf1b	5	Upregulated_in_3xKD_compared_to_Neg
Champ1	4	Downregulated_in_3xKD_compared_to_Neg
Chaserr	4	Downregulated_in_3xKD_compared_to_Neg
Chchd10	6	Upregulated_in_3xKD_compared_to_Neg
Chchd2	1	Upregulated_in_ESCs_compared_to_EpiLCs
Chchd5	5	Upregulated_in_3xKD_compared_to_Neg
Chchd6	2	Upregulated_in_EpiLCs_compared_to_ESCs
Chd1	2	Upregulated_in_EpiLCs_compared_to_ESCs
Chd4	2	Upregulated_in_EpiLCs_compared_to_ESCs
Chd6	6	Upregulated_in_3xKD_compared_to_Neg
Chd7	2	Upregulated_in_EpiLCs_compared_to_ESCs
Chd8	4	Downregulated_in_3xKD_compared_to_Neg
Chd9	2	Upregulated_in_EpiLCs_compared_to_ESCs
Cherp	4	Downregulated_in_3xKD_compared_to_Neg
Chfr	3	Downregulated_in_3xKD_compared_to_Neg
Chga	2	Upregulated_in_EpiLCs_compared_to_ESCs
Chi3l1	1	Upregulated_in_ESCs_compared_to_EpiLCs
Chic1	4	Downregulated_in_3xKD_compared_to_Neg
Chic2	3	Downregulated_in_3xKD_compared_to_Neg
Chid1	6	Upregulated_in_3xKD_compared_to_Neg
Chkb	5	Upregulated_in_3xKD_compared_to_Neg
Chm	1	Upregulated_in_ESCs_compared_to_EpiLCs
Chmp1b	4	Downregulated_in_3xKD_compared_to_Neg
Chmp2a	5	Upregulated_in_3xKD_compared_to_Neg
Chmp2b	5	Upregulated_in_3xKD_compared_to_Neg
Chmp4b	1	Upregulated_in_ESCs_compared_to_EpiLCs
Chmp4c	1	Upregulated_in_ESCs_compared_to_EpiLCs
Chmp5	1	Upregulated_in_ESCs_compared_to_EpiLCs
Chmp7	3	Downregulated_in_3xKD_compared_to_Neg
Chordc1	3	Downregulated_in_3xKD_compared_to_Neg
Chpf	6	Upregulated_in_3xKD_compared_to_Neg
Chpf2	3	Downregulated_in_3xKD_compared_to_Neg
Chpt1	1	Upregulated_in_ESCs_compared_to_EpiLCs
Chrac1	4	Downregulated_in_3xKD_compared_to_Neg
Chrd	5	Upregulated_in_3xKD_compared_to_Neg
Chrdl1	2	Upregulated_in_EpiLCs_compared_to_ESCs
Chrm3	4	Downregulated_in_3xKD_compared_to_Neg
Chrm4	3	Downregulated_in_3xKD_compared_to_Neg
Chrna4	1	Upregulated_in_ESCs_compared_to_EpiLCs
Chrna5	2	Upregulated_in_EpiLCs_compared_to_ESCs
Chrna9	2	Upregulated_in_EpiLCs_compared_to_ESCs
Chrnb1	1	Upregulated_in_ESCs_compared_to_EpiLCs
Chrnb2	2	Upregulated_in_EpiLCs_compared_to_ESCs
Chrnb4	6	Upregulated_in_3xKD_compared_to_Neg
Chst1	6	Upregulated_in_3xKD_compared_to_Neg
Chst10	1	Upregulated_in_ESCs_compared_to_EpiLCs
Chst11	5	Upregulated_in_3xKD_compared_to_Neg
Chst12	2	Upregulated_in_EpiLCs_compared_to_ESCs
Chst15	2	Upregulated_in_EpiLCs_compared_to_ESCs
Chst2	5	Upregulated_in_3xKD_compared_to_Neg
Chst3	5	Upregulated_in_3xKD_compared_to_Neg
Chst8	3	Downregulated_in_3xKD_compared_to_Neg
Chsy1	3	Downregulated_in_3xKD_compared_to_Neg
Chsy3	5	Upregulated_in_3xKD_compared_to_Neg
Chtf18	5	Upregulated_in_3xKD_compared_to_Neg
Chtf8	4	Downregulated_in_3xKD_compared_to_Neg
Chtop	3	Downregulated_in_3xKD_compared_to_Neg
Ciao2a	3	Downregulated_in_3xKD_compared_to_Neg
Ciao2b	3	Downregulated_in_3xKD_compared_to_Neg
Ciao3	4	Downregulated_in_3xKD_compared_to_Neg
Ciapin1	2	Upregulated_in_EpiLCs_compared_to_ESCs
Ciart	3	Downregulated_in_3xKD_compared_to_Neg
Cib1	1	Upregulated_in_ESCs_compared_to_EpiLCs
Cib2	6	Upregulated_in_3xKD_compared_to_Neg
Cic	3	Downregulated_in_3xKD_compared_to_Neg
Cidea	1	Upregulated_in_ESCs_compared_to_EpiLCs
Cilk1	4	Downregulated_in_3xKD_compared_to_Neg
Cilp2	2	Upregulated_in_EpiLCs_compared_to_ESCs
Cipc	4	Downregulated_in_3xKD_compared_to_Neg
Cir1	4	Downregulated_in_3xKD_compared_to_Neg
Cirbp	6	Upregulated_in_3xKD_compared_to_Neg
Cisd1	1	Upregulated_in_ESCs_compared_to_EpiLCs
Cisd2	4	Downregulated_in_3xKD_compared_to_Neg
Cisd3	1	Upregulated_in_ESCs_compared_to_EpiLCs
Cited1	5	Upregulated_in_3xKD_compared_to_Neg
Cited2	1	Upregulated_in_ESCs_compared_to_EpiLCs
Cited4	5	Upregulated_in_3xKD_compared_to_Neg
Ckap2	4	Downregulated_in_3xKD_compared_to_Neg
Ckap4	2	Upregulated_in_EpiLCs_compared_to_ESCs
Ckap5	6	Upregulated_in_3xKD_compared_to_Neg
Ckb	1	Upregulated_in_ESCs_compared_to_EpiLCs
Ckmt1	1	Upregulated_in_ESCs_compared_to_EpiLCs
Cks1b	2	Upregulated_in_EpiLCs_compared_to_ESCs
Cks2	5	Upregulated_in_3xKD_compared_to_Neg
Clasp2	1	Upregulated_in_ESCs_compared_to_EpiLCs
Clba1	3	Downregulated_in_3xKD_compared_to_Neg
Clca1	2	Upregulated_in_EpiLCs_compared_to_ESCs
Clca3a1	2	Upregulated_in_EpiLCs_compared_to_ESCs
Clca3a2	2	Upregulated_in_EpiLCs_compared_to_ESCs
Clca3b	2	Upregulated_in_EpiLCs_compared_to_ESCs
Clca4b	6	Upregulated_in_3xKD_compared_to_Neg
Clcn1	2	Upregulated_in_EpiLCs_compared_to_ESCs
Clcn2	1	Upregulated_in_ESCs_compared_to_EpiLCs
Clcn3	3	Downregulated_in_3xKD_compared_to_Neg
Clcn6	5	Upregulated_in_3xKD_compared_to_Neg
Clcn7	1	Upregulated_in_ESCs_compared_to_EpiLCs
Clcnka	1	Upregulated_in_ESCs_compared_to_EpiLCs
Clcnkb	1	Upregulated_in_ESCs_compared_to_EpiLCs
Cldn18	5	Upregulated_in_3xKD_compared_to_Neg
Cldn19	5	Upregulated_in_3xKD_compared_to_Neg
Cldn2	2	Upregulated_in_EpiLCs_compared_to_ESCs
Cldn3	6	Upregulated_in_3xKD_compared_to_Neg
Cldn4	1	Upregulated_in_ESCs_compared_to_EpiLCs
Cldn5	6	Upregulated_in_3xKD_compared_to_Neg
Cldn6	6	Upregulated_in_3xKD_compared_to_Neg
Cldn7	5	Upregulated_in_3xKD_compared_to_Neg
Cldn9	6	Upregulated_in_3xKD_compared_to_Neg
Cldnd1	5	Upregulated_in_3xKD_compared_to_Neg
Clec12a	2	Upregulated_in_EpiLCs_compared_to_ESCs
Clec16a	3	Downregulated_in_3xKD_compared_to_Neg
Clec4a1	1	Upregulated_in_ESCs_compared_to_EpiLCs
Clgn	2	Upregulated_in_EpiLCs_compared_to_ESCs
Clic1	5	Upregulated_in_3xKD_compared_to_Neg
Clic4	5	Upregulated_in_3xKD_compared_to_Neg
Clic6	5	Upregulated_in_3xKD_compared_to_Neg
Clint1	4	Downregulated_in_3xKD_compared_to_Neg
Clip2	6	Upregulated_in_3xKD_compared_to_Neg
Clip3	6	Upregulated_in_3xKD_compared_to_Neg
Clip4	5	Upregulated_in_3xKD_compared_to_Neg
Clk1	6	Upregulated_in_3xKD_compared_to_Neg
Clk2	6	Upregulated_in_3xKD_compared_to_Neg
Clk3	5	Upregulated_in_3xKD_compared_to_Neg
Clk4	6	Upregulated_in_3xKD_compared_to_Neg
Clmn	5	Upregulated_in_3xKD_compared_to_Neg
Clmp	2	Upregulated_in_EpiLCs_compared_to_ESCs
Cln3	1	Upregulated_in_ESCs_compared_to_EpiLCs
Cln6	5	Upregulated_in_3xKD_compared_to_Neg
Clns1a	2	Upregulated_in_EpiLCs_compared_to_ESCs
Clock	1	Upregulated_in_ESCs_compared_to_EpiLCs
Clp1	4	Downregulated_in_3xKD_compared_to_Neg
Clpb	6	Upregulated_in_3xKD_compared_to_Neg
Clpp	4	Downregulated_in_3xKD_compared_to_Neg
Clptm1l	3	Downregulated_in_3xKD_compared_to_Neg
Clstn1	5	Upregulated_in_3xKD_compared_to_Neg
Clta	3	Downregulated_in_3xKD_compared_to_Neg
Cltb	1	Upregulated_in_ESCs_compared_to_EpiLCs
Cltc	5	Upregulated_in_3xKD_compared_to_Neg
Clu	6	Upregulated_in_3xKD_compared_to_Neg
Cluh	3	Downregulated_in_3xKD_compared_to_Neg
Clvs2	3	Downregulated_in_3xKD_compared_to_Neg
Clybl	1	Upregulated_in_ESCs_compared_to_EpiLCs
Cmah	2	Upregulated_in_EpiLCs_compared_to_ESCs
Cmas	3	Downregulated_in_3xKD_compared_to_Neg
Cmip	1	Upregulated_in_ESCs_compared_to_EpiLCs
Cmklr1	5	Upregulated_in_3xKD_compared_to_Neg
Cmpk1	1	Upregulated_in_ESCs_compared_to_EpiLCs
Cmss1	2	Upregulated_in_EpiLCs_compared_to_ESCs
Cmtm3	1	Upregulated_in_ESCs_compared_to_EpiLCs
Cmtm4	6	Upregulated_in_3xKD_compared_to_Neg
Cmtm6	1	Upregulated_in_ESCs_compared_to_EpiLCs
Cmtm7	1	Upregulated_in_ESCs_compared_to_EpiLCs
Cmtm8	5	Upregulated_in_3xKD_compared_to_Neg
Cmtr2	4	Downregulated_in_3xKD_compared_to_Neg
Cmya5	4	Downregulated_in_3xKD_compared_to_Neg
CN725425	2	Upregulated_in_EpiLCs_compared_to_ESCs
Cnbd2	6	Upregulated_in_3xKD_compared_to_Neg
Cnbp	2	Upregulated_in_EpiLCs_compared_to_ESCs
Cnep1r1	3	Downregulated_in_3xKD_compared_to_Neg
Cnga3	1	Upregulated_in_ESCs_compared_to_EpiLCs
Cnga4	1	Upregulated_in_ESCs_compared_to_EpiLCs
Cnih1	5	Upregulated_in_3xKD_compared_to_Neg
Cnih2	6	Upregulated_in_3xKD_compared_to_Neg
Cnih3	2	Upregulated_in_EpiLCs_compared_to_ESCs
Cnksr2	5	Upregulated_in_3xKD_compared_to_Neg
Cnksr3	2	Upregulated_in_EpiLCs_compared_to_ESCs
Cnn1	2	Upregulated_in_EpiLCs_compared_to_ESCs
Cnn2	6	Upregulated_in_3xKD_compared_to_Neg
Cnn3	1	Upregulated_in_ESCs_compared_to_EpiLCs
Cnnm3	2	Upregulated_in_EpiLCs_compared_to_ESCs
Cnnm4	6	Upregulated_in_3xKD_compared_to_Neg
Cnot11	3	Downregulated_in_3xKD_compared_to_Neg
Cnot3	2	Upregulated_in_EpiLCs_compared_to_ESCs
Cnot4	4	Downregulated_in_3xKD_compared_to_Neg
Cnot6	4	Downregulated_in_3xKD_compared_to_Neg
Cnot7	3	Downregulated_in_3xKD_compared_to_Neg
Cnot8	1	Upregulated_in_ESCs_compared_to_EpiLCs
Cnot9	4	Downregulated_in_3xKD_compared_to_Neg
Cnp	1	Upregulated_in_ESCs_compared_to_EpiLCs
Cnppd1	3	Downregulated_in_3xKD_compared_to_Neg
Cnpy1	6	Upregulated_in_3xKD_compared_to_Neg
Cnpy2	1	Upregulated_in_ESCs_compared_to_EpiLCs
Cnpy3	1	Upregulated_in_ESCs_compared_to_EpiLCs
Cnr1	4	Downregulated_in_3xKD_compared_to_Neg
Cnrip1	2	Upregulated_in_EpiLCs_compared_to_ESCs
Cnst	1	Upregulated_in_ESCs_compared_to_EpiLCs
Cntd1	6	Upregulated_in_3xKD_compared_to_Neg
Cntfr	2	Upregulated_in_EpiLCs_compared_to_ESCs
Cntln	6	Upregulated_in_3xKD_compared_to_Neg
Cntn2	5	Upregulated_in_3xKD_compared_to_Neg
Cntnap2	6	Upregulated_in_3xKD_compared_to_Neg
Cntnap3	2	Upregulated_in_EpiLCs_compared_to_ESCs
Cntrob	5	Upregulated_in_3xKD_compared_to_Neg
Coa3	3	Downregulated_in_3xKD_compared_to_Neg
Coa4	3	Downregulated_in_3xKD_compared_to_Neg
Coa5	3	Downregulated_in_3xKD_compared_to_Neg
Coa7	4	Downregulated_in_3xKD_compared_to_Neg
Coa8	3	Downregulated_in_3xKD_compared_to_Neg
Coasy	1	Upregulated_in_ESCs_compared_to_EpiLCs
Cobl	1	Upregulated_in_ESCs_compared_to_EpiLCs
Cobll1	6	Upregulated_in_3xKD_compared_to_Neg
Coch	2	Upregulated_in_EpiLCs_compared_to_ESCs
Cog1	4	Downregulated_in_3xKD_compared_to_Neg
Cog3	3	Downregulated_in_3xKD_compared_to_Neg
Cog4	1	Upregulated_in_ESCs_compared_to_EpiLCs
Cog6	2	Upregulated_in_EpiLCs_compared_to_ESCs
Cog7	1	Upregulated_in_ESCs_compared_to_EpiLCs
Cog8	4	Downregulated_in_3xKD_compared_to_Neg
Coil	4	Downregulated_in_3xKD_compared_to_Neg
Col13a1	6	Upregulated_in_3xKD_compared_to_Neg
Col18a1	2	Upregulated_in_EpiLCs_compared_to_ESCs
Col26a1	5	Upregulated_in_3xKD_compared_to_Neg
Col27a1	1	Upregulated_in_ESCs_compared_to_EpiLCs
Col28a1	2	Upregulated_in_EpiLCs_compared_to_ESCs
Col2a1	2	Upregulated_in_EpiLCs_compared_to_ESCs
Col4a1	5	Upregulated_in_3xKD_compared_to_Neg
Col4a2	5	Upregulated_in_3xKD_compared_to_Neg
Col5a1	5	Upregulated_in_3xKD_compared_to_Neg
Col5a3	6	Upregulated_in_3xKD_compared_to_Neg
Col6a2	6	Upregulated_in_3xKD_compared_to_Neg
Col6a4	2	Upregulated_in_EpiLCs_compared_to_ESCs
Col6a5	2	Upregulated_in_EpiLCs_compared_to_ESCs
Col6a6	2	Upregulated_in_EpiLCs_compared_to_ESCs
Col8a2	2	Upregulated_in_EpiLCs_compared_to_ESCs
Col9a2	5	Upregulated_in_3xKD_compared_to_Neg
Colec12	5	Upregulated_in_3xKD_compared_to_Neg
Colgalt1	1	Upregulated_in_ESCs_compared_to_EpiLCs
Colgalt2	5	Upregulated_in_3xKD_compared_to_Neg
Commd2	3	Downregulated_in_3xKD_compared_to_Neg
Commd3	5	Upregulated_in_3xKD_compared_to_Neg
Commd4	3	Downregulated_in_3xKD_compared_to_Neg
Commd6	4	Downregulated_in_3xKD_compared_to_Neg
Commd7	4	Downregulated_in_3xKD_compared_to_Neg
Commd9	4	Downregulated_in_3xKD_compared_to_Neg
Comp	2	Upregulated_in_EpiLCs_compared_to_ESCs
Comt	1	Upregulated_in_ESCs_compared_to_EpiLCs
Comtd1	5	Upregulated_in_3xKD_compared_to_Neg
Copa	1	Upregulated_in_ESCs_compared_to_EpiLCs
Copb2	3	Downregulated_in_3xKD_compared_to_Neg
Cope	5	Upregulated_in_3xKD_compared_to_Neg
Copg1	1	Upregulated_in_ESCs_compared_to_EpiLCs
Copg2	5	Upregulated_in_3xKD_compared_to_Neg
Coprs	1	Upregulated_in_ESCs_compared_to_EpiLCs
Cops2	4	Downregulated_in_3xKD_compared_to_Neg
Cops3	4	Downregulated_in_3xKD_compared_to_Neg
Cops5	4	Downregulated_in_3xKD_compared_to_Neg
Cops6	1	Upregulated_in_ESCs_compared_to_EpiLCs
Cops7a	3	Downregulated_in_3xKD_compared_to_Neg
Cops8	4	Downregulated_in_3xKD_compared_to_Neg
Cops9	3	Downregulated_in_3xKD_compared_to_Neg
Copz1	1	Upregulated_in_ESCs_compared_to_EpiLCs
Copz2	6	Upregulated_in_3xKD_compared_to_Neg
Coq10a	5	Upregulated_in_3xKD_compared_to_Neg
Coq10b	4	Downregulated_in_3xKD_compared_to_Neg
Coq2	1	Upregulated_in_ESCs_compared_to_EpiLCs
[truncated: 9,460 more rows]

## Sheet: kmeans-clusters-top-GO-terms
GO_Category	category_in_KEGG	subcategory_in_KEGG	ID	Description	GeneRatio	BgRatio	pvalue	p.adjust	minus_log10_p.adjust	qvalue	geneID	Count	Cluster	Cluster_Description	Method
GO Biological Process			GO:0045333	cellular respiration	62to2204	254to28891	1.24892e-16	4.71154e-13	12.3268	3.26033e-13	1700066M21Rik/Abcd1/Aco1/Ak4/Atp5f1b/Atp5f1c/Atp5mf/Atp5pb/Atp5pd/Bloc1s1/Chchd2/Cisd1/Cox4i1/Cox5a/Cox6a1/Cox7a2/Cox7a2l/Cox7b/Cs/Cycs/Dlat/Fh1/Idh1/Idh3b/Ifnlr1/Il10rb/Macroh2a1/Mdh1/Mrps36/Ndufa11/Ndufa3/Ndufa8/Ndufaf1/Ndufb11/Ndufb5/Ndufb8/Ndufb9/Ndufs2/Ndufv2/Norad/Oas1a/Oas1g/Oxa1l/Pdha1/Pdhb/Prdm16/Prelid1/Rhoa/Sdhaf4/Sdhd/Slc25a13/Sod2/Sucla2/Trpv4/Uqcr10/Uqcr11/Uqcrb/Uqcrc1/Uqcrc2/Uqcrfs…	62	1	Upregulated_in_ESCs_compared_to_EpiLCs	ClusterProfiler
GO Biological Process			GO:0006091	generation of precursor metabolites and energy	91to2204	484to28891	7.7866e-16	1.95833e-12	11.7081	1.35514e-12	1700066M21Rik/Abcd1/Acadm/Aco1/Acox1/Adh1/Adh5/Agl/Ak4/Aldh1l1/Atp5f1b/Atp5f1c/Atp5mf/Atp5pb/Atp5pd/Bloc1s1/Chchd2/Cisd1/Cox4i1/Cox5a/Cox6a1/Cox7a2/Cox7a2l/Cox7b/Crot/Cs/Cycs/Dlat/Esrrb/Fh1/Gnpda1/Hk1/Hk2/Hmgcl/Idh1/Idh3b/Ifnlr1/Il10rb/Il6st/Macroh2a1/Mdh1/Mlst8/Mpi/Mrps36/Ndufa11/Ndufa3/Ndufa4/Ndufa8/Ndufaf1/Ndufb11/Ndufb5/Ndufb8/Ndufb9/Ndufs2/Ndufv2/Norad/Oas1a/Oas1g/Ogt/Oxa1l/Oxct1/Pdha1/Pdhb/…	91	1	Upregulated_in_ESCs_compared_to_EpiLCs	ClusterProfiler
GO Biological Process			GO:0007015	actin filament organization	89to2204	471to28891	1.18547e-15	2.23609e-12	11.6505	1.54735e-12	Actg1/Actn1/Actr2/Actr3/Add1/Arap1/Arf1/Arhgef18/Arpc1a/Arpc1b/Arpin/Asap3/Brk1/Cald1/Cap1/Capn1/Capzb/Cdc42/Cdc42ep2/Cdc42ep4/Cdc42ep5/Cfl1/Cfl2/Clasp2/Cnn3/Cobl/Coro1b/Cttn/Cyfip1/Cyrib/Diaph2/Dlc1/Dmtn/Emp2/Ezr/Fam171a1/Flii/Fmn2/Fscn1/Hip1/Icam1/Iqgap3/Itgb5/Kank1/Kank2/Kank4/Lcp1/Lima1/Lmod3/Lpar1/Map3k1/Met/Mical1/Mical3/Mlst8/Msrb1/Myadm/Myo1e/Myo5c/Myo6/Naa80/Nckap1/Ooep/Pawr/Pof1b/Ppm1e/…	89	1	Upregulated_in_ESCs_compared_to_EpiLCs	ClusterProfiler
KEGG Pathways	Metabolism	Energy metabolism	mmu00190	Oxidative phosphorylation - Mus musculus (house mouse)	40to1034	141to9793	2.75871e-09	4.77256e-07	6.32125	3.80411e-07	11947/11949/11951/228033/57423/11950/71679/11975/114143/11972/76252/68775/66144/66290/12857/12858/12861/110323/12866/20463/66142/13063/69875/66091/17992/68375/104130/66046/67264/66218/226646/72900/66925/66152/66594/67530/22273/67003/66694/66576	40	1	Upregulated_in_ESCs_compared_to_EpiLCs	ClusterProfiler
KEGG Pathways	Metabolism	Carbohydrate metabolism	mmu00020	Citrate cycle (TCA cycle) - Mus musculus (house mouse)	11to1034	32to9793	0.000273806	0.00498614	2.30224	0.00397435	11428/12974/235339/14194/15926/170718/17449/18597/68263/66925/20916	11	1	Upregulated_in_ESCs_compared_to_EpiLCs	ClusterProfiler
GO Biological Process			GO:0006338	chromatin remodeling	102to2030	489to28891	1.3404e-23	9.94983e-20	19.0022	7.20432e-20	Anp32b/Arid1a/Arid2/Arid4b/Ash2l/Bend3/Bptf/Cbx3/Cdkn1c/Cecr2/Chd1/Chd4/Chd7/Ctcfl/Ctr9/Ddx21/Dicer1/Dnmt3a/Dnmt3b/Dnmt3l/Dpf2/Dppa2/Ehmt1/Ep300/Ercc6/Ftx/Gatad1/Gatad2b/Gnasas1/H19/H1f6/H2ac25/H2bc1/H3c13/H3c15/H3f3a/Hcfc1/Hdac4/Hdgf/Hdgfl1/Hdgfl2/Hells/Hira/Hnrnpu/Ino80/Jarid2/Jpx/Kat8/Kdm2b/Kdm4c/Kdm6b/Kmt2a/Lcor/Lmnb1/Mbd3/Meg3/Mettl3/Morc2a/Mta3/Myc/N6amt1/Nap1l5/Nasp/Nfat5/Nipbl/Noc2l/Npm1/…	102	2	Upregulated_in_EpiLCs_compared_to_ESCs	ClusterProfiler
GO Biological Process			GO:0019827	stem cell population maintenance	59to2030	213to28891	2.12187e-20	5.65297e-17	16.2477	4.09312e-17	Arid1a/Arid4b/Aspm/Braf/Cnot3/Ctr9/Cul4a/Ddx6/Dicer1/Dll1/Dpf2/Dppa2/Elavl1/Fgf4/Foxo1/Fzd7/Gnl3/Ing1/Jmjd1c/Kdm2b/Kdm4c/Leo1/Lin28a/Mcph1/Med12/Med14/Mettl14/Mettl3/Miat/Myc/Nipbl/Pax8/Pelo/Rbpj/Rest/Sall1/Sap130/Sinhcaf/Ski/Smarca4/Smarcb1/Smarcc1/Smarcd1/Smc3/Sox4/Srrt/Stag2/Tal1/Tcf15/Tcf7l2/Tet1/Tpt1/Tuba3b/Tut4/Wdr47/Yap1/Zfp36l2/Zhx2/Zic3	59	2	Upregulated_in_EpiLCs_compared_to_ESCs	ClusterProfiler
KEGG Pathways	Environmental Information Processing	Signal transduction	mmu04068	FoxO signaling pathway - Mus musculus (house mouse)	29to868	133to9793	3.93734e-06	0.00129145	2.88892	0.00115219	216439/23797/11836/12125/109880/209091/12444/328572/67731/56458/54601/13197/23882/26558/16153/384783/16370/16653/26414/19094/29857/18709/18817/20620/20873/15469/19211/73251/20869	29	2	Upregulated_in_EpiLCs_compared_to_ESCs	ClusterProfiler
KEGG Pathways	Environmental Information Processing	Signal transduction	mmu04350	TGF-beta signaling pathway - Mus musculus (house mouse)	24to868	110to9793	2.61319e-05	0.00345945	2.46099	0.00308642	11480/11481/26965/328572/14118/23893/69585/15901/15902/16323/16325/13590/320202/434215/17869/18741/20481/20482/17131/66313/20683/228839/21825/22041	24	2	Upregulated_in_EpiLCs_compared_to_ESCs	ClusterProfiler
KEGG Pathways	Cellular Processes	Cellular community - eukaryotes	mmu04550	Signaling pathways regulating pluripotency of stem cells - Mus musculus (house mouse)	28to868	140to9793	3.16413e-05	0.00345945	2.46099	0.00308642	11480/11481/23797/14183/57265/14365/14369/15407/15901/15902/16323/16325/16468/16653/13590/320202/19094/29857/17869/17877/18508/71041/18709/19712/20482/20890/11906/22773	28	2	Upregulated_in_EpiLCs_compared_to_ESCs	ClusterProfiler
GO Biological Process			GO:0022613	ribonucleoprotein complex biogenesis	197to3068	440to28891	3.28251e-76	2.42512e-72	71.6153	1.9619e-72	Aar2/Abce1/Abt1/Afg2a/Brix1/Bysl/C1qbp/Cdc73/Clp1/Coil/Cpsf6/Cpsf7/Crnkl1/D1Pas1/Ddx10/Ddx18/Ddx20/Ddx27/Ddx28/Ddx31/Ddx39b/Ddx47/Ddx51/Ddx52/Ddx56/Denr/Dhx37/Dhx9/Dimt1/Dis3/Dnttip2/Drosha/Efl1/Eif2a/Eif2s3x/Eif2s3y/Eif3a/Eif5/Eif6/Emg1/Eral1/Ercc2/Eri1/Eri2/Esf1/Exosc1/Exosc3/Exosc7/Exosc9/Fastkd2/Fbl/Fcf1/Gar1/Gemin7/Grwd1/Heatr3/Imp4/Isg20l2/Kat2b/Khdc4/Kri1/Krr1/Las1l/LTO1/Ltv1/Luc7l/Luc7l2/…	197	3 and 4	Downregulated_in_3xKD_compared_to_Neg	ClusterProfiler
KEGG Pathways	Genetic Information Processing	Translation	mmu03013	Nucleocytoplasmic transport - Mus musculus (house mouse)	43to1287	118to9793	9.75817e-11	1.59546e-08	7.79711	1.3456e-08	56215/21681/192160/13680/53817/192170/668137/434050/230673/320727/16648/16649/17149/433702/97112/70699/227720/69482/69736/18141/18226/19069/269966/231042/53319/83454/56698/107939/78428/66011/19386/110379/22218/225160/331401/73666/386612/67878/238799/108989/22196/72322/73192	43	3 and 4	Downregulated_in_3xKD_compared_to_Neg	ClusterProfiler
KEGG Pathways	Genetic Information Processing	Chromosome	mmu03083	Polycomb repressive complex - Mus musculus (house mouse)	35to1287	87to9793	2.36199e-10	2.22233e-08	7.65319	1.8743e-08	11569/75302/104416/71458/12151/12416/494448/52609/30951/12914/13001/50496/103551/17425/225876/214669/237339/17187/109241/29808/22658/241915/19821/56353/107815/54650/269536/21781/56550/66105/237009/74112/69544/22632/100073351	35	3 and 4	Downregulated_in_3xKD_compared_to_Neg	ClusterProfiler
GO_Category	network.SUID	nodes.SUID	term name	Description	FDR value	# background genes	p-value		minuslog10FDR	transferred FDR value	genes	# genes	Cluster	Cluster_Description
GO Biological Process	116884	119585|119743|117959|118123|119091|118997|116981|118559|119635|118119|116919|117135|117039|118551|117699|119129|117565|119209|117449|118393|117065|117507|119895|119631|118889|119095|119353|117173|119007|119885|119421|117691|119341|118719|118651|118577|117225|117593|119841|118597|119075|117061|118841|117319|118635|118631|118927|119123|118351|118239|119995|119991|119721|117957|119771|118195|117837|…	GO:0044281	Small molecule metabolic process	4.5e-22	1658	2.84e-26		21.3468	2.13468	Gmpr|Alox12|Gars|Ier3|Gcdh|Nqo1|Gstm1|Eno2|Etfb|Plod3|Lbr|App|Fgfr4|Elovl1|Mvd|Acat2|Ddah2|Akr1b7|Sdhb|Acaa1b|Fads1|Cars|Pgam1|Acadsb|Qdpr|Brca1|Aldoc|Ada|Cyb5r3|Tecr|Pdk4|Hint1|Adcy1|Gdpd1|Srebf1|Nampt|Fdxr|Dhrs7|Abcd4|Adssl1|Elovl2|Sfxn1|Hmgcr|Ogdhl|Cyp2d22|Ndufa6|Pmm1|Ndufb4|Atp5j|Atp5o|Csad|Soat2|Ldc1|Acy1|Enpp5|C3|Hsd17b4|Psat1|Tm7sf2|Lrp5|Plcb3|Aldh18a1|Got1|Scd3|Scd2|Shmt2|Atp5a1|Echs1|Tk1…	251	5	Upregulated_in_3xKD_compared_to_Neg	Cytoscape
KEGG Pathways	116884	119585|119743|119361|119091|118997|118921|116981|116949|119455|118559|117867|118119|116919|119299|118551|117699|118809|118813|119129|117559|120049|119209|118369|117449|118393|117067|117065|119895|117499|119631|119655|118889|119353|117173|118107|119885|119341|118577|118287|118881|118597|119075|118841|117319|118631|118627|118927|118091|117153|119123|118351|118239|119995|119721|117957|117837|119539|…	mmu01100	Metabolic pathways	2.51e-21	1534	7.55e-24		20.6003	2.06003	Gmpr|Alox12|Blvra|Gcdh|Nqo1|Gys1|Gstm1|Hmox2|Dnmt1|Eno2|Gpx6|Plod3|Lbr|Pafah1b3|Elovl1|Mvd|Pip4k2a|B4galnt1|Acat2|Neu1|Atp12a|Akr1b7|P4ha1|Sdhb|Acaa1b|Plcd1|Fads1|Pgam1|Ehmt2|Acadsb|Prune1|Qdpr|Aldoc|Ada|Plod1|Tecr|Adcy1|Nampt|Tpo|Galc|Adssl1|Elovl2|Hmgcr|Ogdhl|Ndufa6|Naga|Pmm1|Cyc1|Chkb|Ndufb4|Atp5j|Atp5o|Csad|Ldc1|Acy1|Hsd17b4|Psat1|Tm7sf2|Plcb3|Aldh18a1|Pcyt2|Got1|Scd3|Scd2|Shmt2|Atp5a1|Echs1|…	231	5	Upregulated_in_3xKD_compared_to_Neg	Cytoscape
KEGG Pathways	116884	118559|119895|119353|120015|119779|118739|117747|119831|117845|119511|119891|119315|118865|117013|117381|119733|118653|119143|119659|119701	mmu00010	Glycolysis / Gluconeogenesis	8.62e-05	65	6.43e-07		4.06449	0.406449	Eno2|Pgam1|Aldoc|Acss2|Ldhb|Pck2|Galm|Aldh1b1|Gpi1|Aldh3b1|Pfkm|Pgm1|Aldh3a2|G6pc3|Pgk1|Aldoa|Gck|Gapdh|Tpi1|Ldha	20	5	Upregulated_in_3xKD_compared_to_Neg	Cytoscape
KEGG Pathways	116884	118559|119895|119353|117957|119539|117441|119199|119365|119359|118799|118511|119891|119273|117381|119733|117263|117015|119143|119897|119047|119659|119187	mmu01230	Biosynthesis of amino acids	8.62e-05	77	5.19e-07		4.06449	0.406449	Eno2|Pgam1|Aldoc|Acy1|Psat1|Aldh18a1|Got1|Shmt2|Got2|Gpt2|Nags|Pfkm|Phgdh|Pgk1|Aldoa|Idh2|Cth|Gapdh|Asl|Idh3a|Tpi1|Pycr1	22	5	Upregulated_in_3xKD_compared_to_Neg	Cytoscape
KEGG Pathways	116884	118551|119129|118393|117065|119631|119885|119075|117837|117955|117953|118833|118723|118591|119553|118371|118855|117333	mmu01212	Fatty acid metabolism	0.00054	61	1.31e-05		3.26761	0.326761	Elovl1|Acat2|Acaa1b|Fads1|Acadsb|Tecr|Elovl2|Hsd17b4|Scd3|Scd2|Echs1|Hadh|Acads|Acsl1|Scd1|Acsl3|Cpt1c	17	5	Upregulated_in_3xKD_compared_to_Neg	Cytoscape
GO Biological Process	128	629|2275|2541|1053|785|1743|2135|2335|2207|2321|503|427|1615|1649|1617|2577|1729|475|1963|1827|267|2371|1433|1255|1697|939|1037|2649|2709|199|1877|2253|455|155|2381|2101|2741|2139|1443|1173|1537|867|2507|2471|347|1983|2495|1127|1103|2545|437|1759|705|457|525|1997|791|1713|1655|2067|2671|1749|1971|1375|1549|345|247|1783|1721|2329|245|1329|1675|579|1807|953|2757|2603|1409|1903|2151|617|673|1293|188…	GO:0050793	Regulation of developmental process	9.51e-07	2777	4.2e-10		6.02182	0.602182	Gna12|Cdh1|Serpinf1|Cyp51|Flot1|Uchl3|Rhoc|Hltf|Prkd1|Ulk2|Por|Igf1r|D130043K22Rik|Fut1|Phlda2|Sptbn4|Limk1|Gdi1|Plxnd1|Lama5|Wasf3|Hnf4a|Ptgis|Rac3|Dusp9|Lims1|Macroh2a2|Vsir|Egfr|Flt4|Trib2|Asic2|Ptch1|Dbn1|Slc6a3|Vcl|Mapk8|Rgcc|Clu|Loxl2|Rb1|Snai2|St6gal1|Adamts1|Nfatc4|Tnfrsf12a|Tnfrsf21|Pim1|Abcg1|Msh2|Uqcc2|Cdh2|Hspa9|Bin1|Fbn2|Gnaq|Dmrt1|Parp6|Ddit3|Ccdc3|Grb14|Ell3|Rassf2|Pck1|P2ry1|Sfrp2…	247	6	Upregulated_in_3xKD_compared_to_Neg	Cytoscape
GO Biological Process	128	629|2275|785|1941|2207|2219|2555|503|427|1289|1989|1615|935|1617|2351|1733|481|2371|1433|291|1439|1697|583|939|2461|2127|2649|2639|2709|1575|199|2597|2113|2231|2599|1277|455|155|2073|1269|2741|1443|1065|1537|1565|567|917|2213|867|1993|1265|1117|265|347|1983|1103|361|437|1759|525|1997|791|2633|2269|407|1753|343|1655|575|1461|205|1591|553|167|2031|2067|2671|1451|1749|319|1971|1829|2567|1549|345|247…	GO:0023051	Regulation of signaling	2.65e-06	3456	1.67e-09		5.57675	0.557675	Gna12|Cdh1|Flot1|Bmp8b|Prkd1|Shkbp1|Sh2b2|Por|Igf1r|Trap1|Aplp1|D130043K22Rik|Snap47|Phlda2|Pea15a|Slc25a5|Serinc3|Hnf4a|Ptgis|Mfng|Rcn3|Dusp9|Plin5|Lims1|Apaf1|Ifngr1|Vsir|Ddit4|Egfr|Pfkl|Flt4|Nxn|Per1|Pik3r5|Cyp46a1|Ryr2|Ptch1|Dbn1|Nkd2|Ppif|Mapk8|Clu|Dok2|Rb1|Trim52|Cby1|Srebf2|Grina|Snai2|Bfar|Klhl24|Lmbr1l|Ivns1abp|Nfatc4|Tnfrsf12a|Abcg1|Rgs11|Uqcc2|Cdh2|Fbn2|Gnaq|Dmrt1|Cnih2|Peli3|Arhgap19|…	291	6	Upregulated_in_3xKD_compared_to_Neg	Cytoscape
KEGG Pathways	128	629|1733|837|2231|1269|347|1997|309|579|1903|593|2083|655|2093|955|2103|179|1343|1181|2107|165|177|1199|1859|529|2159|2297	mmu04022	cGMP-PKG signaling pathway	0.0039	166	1.18e-05		2.40894	0.240894	Gna12|Slc25a5|Atp2a3|Pik3r5|Ppif|Nfatc4|Gnaq|Gucy1b1|Nos3|Pde3b|Atp1a1|Atp1b2|Gtf2i|Mapk3|Adra2c|Irs3|Irs1|Agtr1a|Ppp3cc|Atp1a3|Insr|Kcnu1|Gtf2ird1|Plcb1|Adcy9|Slc8a1|Slc8a2	27	6	Upregulated_in_3xKD_compared_to_Neg	Cytoscape
