# Supplementary material for: TCA cycle rewiring underpins histone acetylation sourcing and cell-fate transitions during exit from naive pluripotency
Source: Cell Stem Cell. 2026 May 7;33(5):820–836.e9. doi: 10.1016/j.stem.2026.04.004 (PMC13174499; doi:10.1016/j.stem.2026.04.004)
Supplement: Table S4. Oligonucleotides and sgRNAs used for this study, related to Figures 3 and 6 [file mmc5.xlsx]

## Sheet: RT-qPCR
Gene	Forward	Reverse
Actin	TCGAGTCGCGTCCACC	GGGAGCATCGTCGCCC
TBP	TATGACCCCTATCACTCCTG	TTCTTCACTCTTGGCTCCTGT
Pcx	GGATGACCTCACAGCCAAGCAT	GCAATCGAAGGCTGCGTACAGT
Me1	AGAGCAGTGCTACAAGGTGACC	CCAAGAGCAACTCCAGGGAACA
Me2	CCAGAGAGCATACCTGCGACTT	ACACCGTGAGTAAAAAGCGGGC
Mcm2	GTGGCCAGGATGTACAGTGA	ACCGTGATGGGAATGCTG
Nanog	ACCTGAGCTATAAGCAGGTTAAGAC	ACCTGAGCTATAAGCAGGTTAAGAC
Esrrb	ACCTGAGCTATAAGCAGGTTAAGAC	ACCTGAGCTATAAGCAGGTTAAGAC
Oct4/Pou5f1	CCAATCAGCTTGGGCTAGAG	CTGGGAAAGGTGTCCCTGTA
Otx2	ACCTGAGCTATAAGCAGGTTAAGAC	GCTA AGGTTGTTTGGAGGCG
Fgf5	AGATCTACCCGGATGGCAAA	TCCC CTGAGACACAGCAAATA
Eomes	CCACTGGATGAGGCAGGAGATT	GTCCTCTGTCACTTCCACGATG
Foxa2	CGAGCACCATTACGCCTTCAAC	AGTGCATGACCTGTTCGTAGGC
Sox17	GCCGATGAACGCCTTTATGGTG	TCTCTGCCAAGGTCAACGCCTT
Gata6	ggtctctacagcaagatgaatgg	tggcacaggacagtccaag
Lefty1	AGTCCTGGACAAGGCTGATGTG	GAGGTCTCTGACACCAGGAACC
BraT	GGCTGGGAGCTCAGTTCTT	AGCAGCCCCTTCATACATCG
Gata4	ttcgctgtttctccctcaag	caatgttaacgggttgtgga
Pdgfra	gtcgttgacctgcagtgga	ccagcatggtgatacctttgt
Nestin	GAGAAGCAGGGTCTACAGAGTCAGA	TCTTGAGGTGTGCCAGTTGC
Pax6	ACAGGAGCCTTGACAACGAC	TCTCACACATCTGCTCACCG
Ascl1	GACTTTGGAAGCAGGATGG	CATCTTAGTGAAGGTGCCC
Tuj1	CCCTTCGATTCCCTGGTCA	ACGGCACCATGTTCACAGC
Got1	TGCTACTGGGATGCGGAGAAGA	TGCATGACAGCAGCGATCTGCT
Got2	GCGGTTTTGACTTCTCTGGAGC	ACGGACGCTATCTCCTTCCACT
Psat	CATTGGCAACGCCAAAGGAGAC	GTGACAGCGTTATACAGAGAGGC
Gpt1	CCACTCAGTCTCTAAGGGCTAC	ACACAACCGCACGCTCATCAGT
Gpt2	CATTGCGGCAAGCCAAAGACCA	GCTTCTCTTCCCAGGCAAAGTG
Gls1	CAGAAGGCACAGACATGGTTGG	CAAGGTGGCAGCCATCACACTT
Gls2	CCATCGGCTATTACCTCAAGGAG	TGCCTGACTCACAGGTAACCTC
Gdh	TCCGTTACAGCACTGACGTGAG	ACGCCTGCTTTAGCACCTCCAA

## Sheet: sgRNAs
Gene	sgRNA	cell line
Neg#1	GGAACCACATGGAATTCGA	single-KD and Neg cell line
Neg#2	AGGTTACCCACCCAGCGGT	single-KD and Neg cell line
Neg#3	CGCGATGCAAGCGCAGCCC	Neg cell line
Neg#4	CCTGCAGCGGACCCCGCGA	Neg cell line
Pcx	AGGCAGGGGCCGTCAGAGG	single-KD and 3-KD cell line
Me1	gAGAAGCGCTGAGTCACGG	single-KD and 3-KD cell line
Me2	GCTGCCAGGAGCTCGCGGG	single-KD and 3-KD cell line
Mcm2#1	GGGAGCTAGCGCAGACATGG	single-KD
Mcm2#2	GGGTGGAGCTAGCGCAGACA	single-KD
Mcm2#3	GAGACATGGCGGTGAGGAAT	single-KD
Got1	GAGCCGGGAGCAGCTCTGTG	4xTKD cell line
Got2	GGAAGCGTCCGCTGGAACCG	4xTKD cell line
Psat	GGTGCTAAGGCGACAGCAG	4xTKD cell line
Gpt1	CGCTTGGGGTTGGAGAGCAA	4xTKD cell line
Gpt2	GGGCTGCTCCCAAACCCGG	4xQKD cell line
Gls1	GGGCGCCGGCGGTATGATG	4xQKD cell line
Gls2	GGGCGCTCCAGACGTGCGAG	4xQKD cell line
Gdh	GCCCAGACGGCGGTACATGG	4xQKD cell line
Idh1	CAAACTTTAAGGTCAAACCT	IDH1-AID-GFP cell line
Tigre	actgccataacacctaact	E14-DOX-CRISPRi and IDH1-AID-GFP cell lines
